# Supplementary material for: MicroRNA-155 induction via TNF-α and IFN-γ suppresses expression of programmed death ligand-1 (PD-L1) in human primary cells
Source: J Biol Chem. 2017 Oct 24;292(50):20683–93. doi: 10.1074/jbc.M117.809053 (PMC5733604; doi:10.1074/jbc.M117.809053)
Supplement: Supplemental Data [file 10.1074_M117.809053_jbc.M117.809053-2.xlsx]

## Sheet: Seq miRNA reads, RPKMs, stats 
mature_id	gene_id	precursor_id	Control_1_count	Control_2_count	Control_3_count	IFN/TNF_1_count	IFN/TNF_2_count	IFN/TNF_3_count	Control_1_rpkm	Control_2_rpkm	Control_3_rpkm	IFN/TNF_1_rpkm	IFN/TNF_2_rpkm	IFN/TNF_3_rpkm	logFC (control - IFN/TNF)	p_val	p_val_adj	Is mean RPKM>50?
MIMAT0015052	hsa-miR-3175	MI0014209	2	2	2	0	0	0	25.8051	25.5064	23.8912	0.0001	0.0001	0.0001	17.9444	1.33639e-08	9.55466e-06	FALSE
MIMAT0000690	hsa-miR-296-5p	MI0000747	1	1	1	0	0	0	13.517	13.3605	12.5145	0.0001	0.0001	0.0001	17.0115	1.65449e-08	9.55466e-06	FALSE
MIMAT0018191	hsa-miR-3917	MI0016423	0	0	0	1	1	2	0.0001	0.0001	0.0001	9.54396	9.69999	15.2557	-16.7659	5.83256e-08	1.30683e-05	FALSE
MIMAT0004698	hsa-miR-135b-3p	MI0000810	0	0	0	8	6	8	0.0001	0.0001	0.0001	69.41	52.9086	55.475	-19.1567	6.78872e-08	1.30683e-05	FALSE
MIMAT0004920	hsa-miR-541-3p	MI0005539	0	0	0	2	2	4	0.0001	0.0001	0.0001	17.3526	17.6363	27.7376	-17.6284	4.77255e-08	1.30683e-05	FALSE
MIMAT0027615	hsa-miR-6857-3p	MI0022703	0	0	0	2	2	4	0.0001	0.0001	0.0001	18.1789	18.4761	29.0584	-17.6955	4.70058e-08	1.30683e-05	FALSE
MIMAT0015080	hsa-miR-3196	MI0014241	0	0	0	3	3	3	0.0001	0.0001	0.0001	31.813	32.3331	25.4261	-18.1695	1.61666e-07	2.66749e-05	FALSE
MIMAT0025485	hsa-miR-6514-3p	MI0022226	0	0	0	2	2	2	0.0001	0.0001	0.0001	18.1789	18.4761	14.5293	-17.3622	1.93878e-07	2.79912e-05	FALSE
MIMAT0002831	hsa-miR-519c-5p	MI0003148	4	2	2	0	0	0	51.6101	25.5064	23.8912	0.0001	0.0001	0.0001	18.2777	3.07307e-07	3.94378e-05	FALSE
MIMAT0019871	hsa-miR-4741	MI0017379	2	1	1	0	0	0	24.6831	12.1988	11.4263	0.0001	0.0001	0.0001	17.2136	3.90557e-07	4.10085e-05	FALSE
MIMAT0025486	hsa-miR-6515-5p	MI0022227	2	1	1	0	0	0	27.0339	13.3605	12.5145	0.0001	0.0001	0.0001	17.3449	3.7888e-07	4.10085e-05	FALSE
MIMAT0019759	hsa-miR-4676-3p	MI0017307	0	0	0	2	4	4	0.0001	0.0001	0.0001	17.3526	35.2724	27.7376	-17.9617	7.0087e-07	6.66565e-05	FALSE
MIMAT0004590	hsa-miR-122-3p	MI0000442	0	0	0	6	4	4	0.0001	0.0001	0.0001	52.0575	35.2724	27.7376	-18.49	7.92188e-07	6.66565e-05	FALSE
MIMAT0018973	hsa-miR-4451	MI0016797	0	0	0	1	2	2	0.0001	0.0001	0.0001	11.2282	22.8234	17.9479	-17.3337	8.07958e-07	6.66565e-05	FALSE
MIMAT0026555	hsa-miR-329-5p	MI0001725	0	0	0	2	4	3	0.0001	0.0001	0.0001	16.5981	33.7389	19.8987	-17.7592	1.18764e-06	9.14484e-05	FALSE
MIMAT0019736	hsa-miR-4662b	MI0017293	0	0	0	4	2	8	0.0001	0.0001	0.0001	34.705	17.6363	55.475	-18.2951	1.49364e-06	0.000107822	FALSE
MIMAT0019873	hsa-miR-4742-3p	MI0017380	0	0	0	8	4	4	0.0001	0.0001	0.0001	66.3921	33.7389	26.5316	-18.5643	2.44063e-06	0.000165819	FALSE
MIMAT0021017	hsa-miR-4999-5p	MI0017865	0	0	0	4	2	2	0.0001	0.0001	0.0001	36.3577	18.4761	14.5293	-17.6955	2.9551e-06	0.000189619	FALSE
MIMAT0019019	hsa-miR-4485-3p	MI0016846	23	17	19	176	174	260	326.433	238.484	249.662	1679.72	1687.78	1983.23	-2.71568	3.81134e-06	0.000220105	TRUE
MIMAT0019840	hsa-miR-451b	MI0017360	0	0	0	2	4	2	0.0001	0.0001	0.0001	17.3526	35.2724	13.8688	-17.6284	3.8009e-06	0.000220105	FALSE
MIMAT0004658	hsa-miR-155-3p	MI0000681	2	2	2	25	27	40	25.8051	25.5064	23.8912	216.906	238.088	277.375	-3.2673	4.30634e-06	0.000236848	TRUE
MIMAT0000437	hsa-miR-145-5p	MI0000461	0	0	0	1	3	2	0.0001	0.0001	0.0001	8.29911	25.3042	13.2658	-17.0926	4.78789e-06	0.000251364	FALSE
MIMAT0003385	hsa-miR-363-5p	MI0000764	0	0	0	1	4	2	0.0001	0.0001	0.0001	8.67633	35.2724	13.8688	-17.2951	1.14586e-05	0.00057542	FALSE
MIMAT0004552	hsa-miR-139-3p	MI0000261	264	249	236	103	87	158	3258.16	3037.47	2696.58	854.798	733.818	1047.99	1.79085	1.47721e-05	0.000710905	TRUE
MIMAT0019796	hsa-miR-4700-5p	MI0017333	0	0	0	8	2	2	0.0001	0.0001	0.0001	69.41	17.6363	13.8688	-17.9617	2.10812e-05	0.000973951	FALSE
MIMAT0019797	hsa-miR-4700-3p	MI0017333	0	0	0	8	2	2	0.0001	0.0001	0.0001	58.7315	14.923	11.7352	-17.7207	2.2244e-05	0.000988146	FALSE
MIMAT0000097	hsa-miR-99a-5p	MI0000101	84352	78216	71470	75361	68632	112031	1.08835e+06	997501	853747	653850	605203	776864	0.540483	0.000102649	0.0043911	TRUE
MIMAT0003247	hsa-miR-582-5p	MI0003589	146	136	132	71	72	92	1801.86	1659.02	1508.25	589.23	607.298	610.224	1.46573	0.000110332	0.00455121	TRUE
MIMAT0000646	hsa-miR-155-5p	MI0000681	297	383	395	8326	10068	10005	3665.43	4672.09	4513.34	69097.5	84920.4	66361.9	-4.08978	0.000134273	0.00534779	TRUE
MIMAT0000098	hsa-miR-100-5p	MI0000102	85861	80276	72724	76709	69907	114079	1.10782e+06	1.02377e+06	868727	665545	616446	791066	0.543786	0.000145888	0.00561668	TRUE
MIMAT0000093	hsa-miR-93-5p	MI0000095	627	498	447	366	345	577	7738.13	6074.94	5107.5	3037.44	2909.97	3827.17	0.952208	0.000209949	0.0078223	TRUE
MIMAT0002809	hsa-miR-146b-5p	MI0003129	792	486	578	2858	2790	4192	10218.8	6198.03	6904.52	24796.7	24602.5	29068.9	-1.77081	0.000266063	0.0093122	TRUE
MIMAT0000449	hsa-miR-146a-5p	MI0000477	799	495	597	2828	2772	4198	10309.1	6312.81	7131.49	24536.4	24443.7	29110.5	-1.7347	0.000265977	0.0093122	TRUE
MIMAT0005891	hsa-miR-1303	MI0006370	30	28	26	8	10	18	387.075	357.088	310.584	69.41	88.1809	124.819	1.94719	0.000392585	0.0133363	TRUE
MIMAT0019919	hsa-miR-4767	MI0017408	20	18	25	203	154	208	246.83	219.576	285.654	1684.7	1298.94	1379.64	-2.52603	0.000465234	0.0153527	TRUE
MIMAT0004496	hsa-miR-23a-5p	MI0000079	53	53	39	160	135	239	683.832	675.917	465.876	1388.2	1190.44	1657.31	-1.21321	0.000680355	0.0218281	TRUE
MIMAT0016915	hsa-miR-4284	MI0015893	15	15	18	73	94	153	236.546	233.808	262.802	774.113	1013.1	1296.73	-2.03311	0.000712436	0.0222396	TRUE
MIMAT0004501	hsa-miR-27a-5p	MI0000085	1004	946	969	2459	2069	3847	12954.1	12064.5	11575.2	21334.9	18244.6	26676.5	-0.830583	0.000775833	0.0229766	TRUE
MIMAT0004797	hsa-miR-582-3p	MI0003589	140	125	126	67	70	76	1806.35	1594.14	1505.14	581.308	617.266	527.012	1.51593	0.000768162	0.0229766	TRUE
MIMAT0005935	hsa-miR-548i	MI0006421	100	110	96	68	70	110	1290.25	1402.85	1146.77	589.984	617.266	762.781	0.976941	0.000808016	0.0233315	TRUE
MIMAT0004514	hsa-miR-29b-1-5p	MI0000105	10	12	12	48	42	64	118.273	140.285	131.401	381.754	339.496	406.816	-1.52222	0.000879226	0.0247684	TRUE
MIMAT0000103	hsa-miR-106a-5p	MI0000113	765	680	689	788	690	1148	9441.26	8295.1	7872.63	6539.62	5819.93	7614.54	0.372802	0.000971305	0.0267109	TRUE
MIMAT0000070	hsa-miR-17-5p	MI0000071	796	700	721	826	722	1209	9823.85	8539.07	8238.27	6854.98	6089.84	8019.14	0.35833	0.00153951	0.041352	TRUE
MIMAT0000423	hsa-miR-125b-5p	MI0000446	11882	8501	8708	7422	7947	12211	153307	108415	104022	64395	70077.3	84675.6	0.735701	0.00175534	0.0440743	TRUE
MIMAT0004748	hsa-miR-423-5p	MI0001445	1057	972	802	905	870	1347	13045	11857.1	9163.78	7510.6	7338.18	8934.48	0.5182	0.00169596	0.0440743	TRUE
MIMAT0016876	hsa-miR-4324	MI0015854	3434	2454	2453	2086	2219	3466	48737.9	34425.9	32232.6	19908.5	21524.1	26438	0.761467	0.00174959	0.0440743	TRUE
MIMAT0004509	hsa-miR-93-3p	MI0000095	10	13	12	5	6	8	129.025	165.791	143.347	43.3813	52.9086	55.475	1.53973	0.00187055	0.0459677	TRUE
MIMAT0004603	hsa-miR-125b-2-3p	MI0000470	186	144	170	89	86	183	2399.86	1836.45	2030.74	772.185	758.355	1268.99	1.20651	0.00207373	0.0498991	TRUE
MIMAT0004569	hsa-miR-222-5p	MI0000299	400	373	390	328	357	538	5161	4756.93	4658.76	2845.8	3148.06	3730.69	0.601391	0.00221199	0.0521398	TRUE
MIMAT0000760	hsa-miR-331-3p	MI0000812	115	101	76	69	65	115	1554.44	1349.41	951.092	627.168	600.47	835.426	0.897999	0.00236222	0.0545673	TRUE
MIMAT0022713	hsa-miR-1185-2-3p	MI0003821	214	167	149	56	45	135	2761.13	2129.78	1779.89	485.869	396.814	936.14	1.96236	0.00244249	0.0553151	TRUE
MIMAT0025855	hsa-miR-6723-5p	MI0022558	23	18	15	66	115	145	296.757	229.557	179.183	572.632	1014.08	1005.48	-1.85022	0.00269541	0.0578052	TRUE
MIMAT0022838	hsa-miR-1185-1-3p	MI0003844	219	170	150	56	45	137	2825.65	2168.04	1791.83	485.869	396.814	950.008	1.97817	0.00264109	0.0578052	TRUE
MIMAT0000274	hsa-miR-217	MI0000293	3089	2867	2854	2472	2012	4087	38122.9	34973.6	32610.3	20515.1	16970.6	27108.6	0.744355	0.00270258	0.0578052	TRUE
MIMAT0022844	hsa-miR-216a-3p	MI0000292	391	342	269	271	281	408	5044.88	4361.58	3213.35	2351.26	2477.88	2829.22	0.71003	0.00277359	0.0582455	TRUE
MIMAT0031095	hsa-miR-128-2-5p	MI0000727	36	44	36	110	139	182	444.295	536.742	411.342	912.891	1172.42	1207.18	-1.23002	0.00286962	0.059186	TRUE
MIMAT0032116	hsa-miR-4485-5p	MI0016846	7	10	14	65	67	120	124.187	175.356	229.952	775.438	812.366	1144.17	-2.37999	0.00309155	0.0626445	TRUE
MIMAT0003879	hsa-miR-758-3p	MI0003757	114	88	105	52	49	113	1470.88	1122.28	1254.28	451.164	432.086	783.584	1.26333	0.00324725	0.0646651	TRUE
MIMAT0004588	hsa-miR-27b-5p	MI0000440	609	661	772	2057	1798	3232	7857.62	8429.84	9221.95	17847	15854.9	22411.9	-1.11557	0.00339738	0.066508	TRUE
MIMAT0004508	hsa-miR-92a-2-5p	MI0000094	46	34	38	75	71	109	593.515	433.607	453.93	650.718	626.084	755.846	-0.456349	0.00347786	0.0669487	TRUE
MIMAT0000429	hsa-miR-137	MI0000454	66	69	58	63	58	85	814.54	841.708	662.718	522.837	489.212	563.794	0.561666	0.00374842	0.0687797	TRUE
MIMAT0026477	hsa-miR-128-1-5p	MI0000447	40	47	43	113	142	184	493.661	573.338	491.325	937.788	1197.73	1220.45	-1.09065	0.00387072	0.0687797	TRUE
MIMAT0000279	hsa-miR-222-3p	MI0000299	21976	19063	24234	15373	16850	22830	297047	254690	303273	139731	155660	165850	0.89947	0.0038034	0.0687797	TRUE
MIMAT0023712	hsa-miR-6087	MI0020364	14	13	9	33	39	49	220.776	202.634	131.401	349.942	420.329	415.292	-1.11601	0.00377534	0.0687797	TRUE
MIMAT0003389	hsa-miR-542-3p	MI0003686	168	121	115	124	108	159	2167.62	1543.13	1373.74	1075.85	952.353	1102.56	0.684485	0.00383522	0.0687797	TRUE
MIMAT0000765	hsa-miR-335-5p	MI0000816	4	6	4	2	2	2	49.3662	73.1921	45.7048	16.5981	16.8695	13.2658	1.83456	0.0042127	0.0737223	FALSE
MIMAT0000273	hsa-miR-216a-5p	MI0000292	929	604	599	438	412	843	11986.4	7702.91	7155.38	3800.19	3633.05	5845.67	1.02081	0.0049196	0.0847359	TRUE
MIMAT0000275	hsa-miR-218-5p	MI0000294	110	76	90	318	608	594	1486.86	1015.39	1126.29	2890.43	5616.7	4315.16	-1.77841	0.00498878	0.0847359	TRUE
MIMAT0000440	hsa-miR-191-5p	MI0000465	4912	3416	3309	2755	2009	4547	60621.5	41670.7	37809.2	22863.8	16945.3	30159.7	1.02011	0.00551689	0.0901193	TRUE
MIMAT0004672	hsa-miR-106b-3p	MI0000734	143	112	129	134	123	204	1845.06	1428.35	1540.97	1162.62	1084.62	1414.61	0.405392	0.00550863	0.0901193	TRUE
MIMAT0003880	hsa-miR-671-5p	MI0003760	154	91	84	61	61	109	1900.59	1110.08	959.798	506.239	514.516	722.983	1.152	0.0055398	0.0901193	TRUE
MIMAT0004587	hsa-miR-23b-5p	MI0000439	38	47	34	96	95	145	490.295	599.398	406.148	832.919	837.718	1005.48	-0.841999	0.00619192	0.0993287	TRUE
MIMAT0000087	hsa-miR-30a-5p	MI0000088	39629	36205	34906	38557	29947	57656	511313	461728	416971	334530	264075	399808	0.502699	0.00665762	0.105336	TRUE
MIMAT0000692	hsa-miR-30e-5p	MI0000749	28412	24974	24155	26942	20865	40855	366586	318497	288544	233755	183989	283304	0.498848	0.00740389	0.110005	TRUE
MIMAT0000244	hsa-miR-30c-5p	MI0000736	3772	3503	4647	2291	1603	4076	46552.2	42731.9	53097.4	19013	13520.8	27035.6	1.31835	0.00733631	0.110005	TRUE
MIMAT0015062	hsa-miR-3182	MI0014224	272	288	264	1165	1177	1038	4541.68	4753.18	4081.16	13080.7	13431.5	9314.9	-1.39536	0.00752413	0.110005	TRUE
MIMAT0000421	hsa-miR-122-5p	MI0000442	138	137	140	303	386	461	1780.54	1747.18	1672.38	2628.9	3403.78	3196.74	-0.809888	0.00738297	0.110005	TRUE
MIMAT0004611	hsa-miR-185-3p	MI0000482	29	35	31	22	24	40	374.172	446.361	370.312	190.877	211.634	277.375	0.831296	0.00743965	0.110005	TRUE
MIMAT0000245	hsa-miR-30d-5p	MI0000255	35292	32366	31075	34789	26815	51489	455355	412769	371208	301837	236457	357044	0.49413	0.00746823	0.110005	TRUE
MIMAT0000420	hsa-miR-30b-5p	MI0000441	1788	1685	2218	1090	761	1955	23069.7	21489.1	26495.2	9457.09	6710.56	13556.7	1.32055	0.00766303	0.110635	TRUE
MIMAT0000441	hsa-miR-9-5p	MI0000466	27	42	6	450	480	537	333.221	512.344	68.5571	3734.55	4048.65	3561.85	-4.04618	0.00822161	0.11453	TRUE
MIMAT0023703	hsa-miR-6078	MI0020355	20	19	22	56	46	113	298.795	280.57	304.297	562.585	469.679	907.307	-1.06769	0.00823032	0.11453	TRUE
MIMAT0002816	hsa-miR-494-3p	MI0003134	111	89	102	109	98	166	1432.18	1135.03	1218.44	945.71	864.172	1151.11	0.367797	0.00811622	0.11453	TRUE
MIMAT0005943	hsa-miR-1292-5p	MI0006433	16	10	12	7	6	15	181.667	112.228	126.145	53.4457	46.5596	91.5338	1.17548	0.00854734	0.117526	TRUE
MIMAT0001639	hsa-miR-409-3p	MI0001735	1320	1258	1140	1416	1249	1779	17031.3	16043.5	13617.9	12285.5	11013.8	12336.2	0.395264	0.00888891	0.120785	TRUE
MIMAT0004792	hsa-miR-92b-5p	MI0003560	14	31	28	133	116	255	180.635	395.348	334.475	1153.94	1022.9	1768.26	-2.13999	0.00948851	0.124537	TRUE
MIMAT0004911	hsa-miR-874-3p	MI0005532	251	154	139	114	98	207	3238.53	1963.99	1660.43	989.091	864.172	1435.41	1.04498	0.00942505	0.124537	TRUE
MIMAT0000705	hsa-miR-362-5p	MI0000762	54	32	37	26	32	44	638.674	374.093	405.153	206.784	258.664	279.686	0.90774	0.00932392	0.124537	TRUE
MIMAT0022303	hsa-miR-548av-5p	MI0019152	25	22	24	12	14	31	394.243	342.918	350.402	127.252	150.887	262.736	1.08683	0.0103187	0.133912	TRUE
MIMAT0004558	hsa-miR-181a-2-3p	MI0000269	132	116	135	100	72	173	1703.13	1479.37	1612.65	867.623	634.902	1199.65	0.883177	0.0113039	0.145067	TRUE
MIMAT0004954	hsa-miR-543	MI0005565	432	542	517	1282	1771	1937	5573.88	6912.21	6175.84	11122.9	15616.8	13431.9	-1.08811	0.0122025	0.146811	TRUE
MIMAT0022721	hsa-miR-1247-3p	MI0006382	63	41	34	116	110	240	745.119	479.306	372.303	922.573	889.157	1525.56	-1.0684	0.0118687	0.146811	TRUE
MIMAT0004555	hsa-miR-10a-3p	MI0000266	158	103	126	112	112	185	2038.59	1313.58	1505.14	971.738	987.625	1282.86	0.580073	0.0120501	0.146811	TRUE
MIMAT0000089	hsa-miR-31-5p	MI0000089	1149	783	907	710	559	1317	15530.9	10461.2	11350.5	6453.47	5164.04	9567.45	0.853774	0.0121134	0.146811	TRUE
MIMAT0016922	hsa-miR-4291	MI0015900	19	15	12	8	12	11	337.078	263.034	197.101	95.4387	145.498	104.882	1.20471	0.0116377	0.146811	TRUE
MIMAT0018354	hsa-miR-548y	MI0016595	8	9	6	6	6	10	103.22	114.779	71.6733	52.0575	52.9086	69.3438	0.727261	0.0120703	0.146811	TRUE
MIMAT0000084	hsa-miR-27a-3p	MI0000085	18832	20037	21657	43557	38408	74227	254550	267703	271024	395906	354813	539228	-0.66894	0.0131253	0.153375	TRUE
MIMAT0000091	hsa-miR-33a-5p	MI0000091	42	29	29	12	23	29	567.71	387.453	362.917	109.073	212.474	210.673	1.35351	0.0131464	0.153375	TRUE
MIMAT0000419	hsa-miR-27b-3p	MI0000440	18892	20156	21790	43832	38739	74450	255361	269293	272688	398406	357871	540848	-0.670214	0.0130039	0.153375	TRUE
MIMAT0000689	hsa-miR-99b-5p	MI0000746	10263	8733	7838	10884	9132	14866	132418	111373	93629.1	94432.1	80526.7	103086	0.282027	0.0133602	0.15431	TRUE
MIMAT0005882	hsa-miR-548k	MI0006354	28	22	24	12	14	33	361.27	280.57	286.693	104.115	123.453	228.834	1.11126	0.0135486	0.154937	TRUE
MIMAT0001638	hsa-miR-409-5p	MI0001735	101	101	82	193	153	289	1246.49	1232.07	936.946	1601.71	1290.51	1916.9	-0.477348	0.0145541	0.164803	TRUE
MIMAT0004515	hsa-miR-29b-2-5p	MI0000107	13	13	10	35	26	35	167.733	165.791	119.455	303.668	229.27	242.703	-0.772482	0.0164332	0.175764	TRUE
MIMAT0019761	hsa-miR-4677-3p	MI0017308	25	22	16	19	11	19	322.562	280.57	191.129	164.849	96.999	131.753	1.02225	0.016162	0.175764	TRUE
MIMAT0000730	hsa-miR-377-3p	MI0000785	106	84	73	66	86	117	1367.66	1071.27	872.024	572.632	758.355	811.321	0.629263	0.0164293	0.175764	TRUE
MIMAT0000450	hsa-miR-149-5p	MI0000478	98	113	118	85	78	155	1209.47	1378.45	1348.29	705.416	657.906	1028.1	0.755121	0.0161709	0.175764	TRUE
MIMAT0009448	hsa-miR-1973	MI0009983	1	2	3	10	17	19	14.9398	29.5337	41.4951	100.462	173.577	152.556	-2.38453	0.0157531	0.175764	TRUE
MIMAT0026718	hsa-miR-874-5p	MI0005532	13	7	7	4	1	4	160.44	85.3908	79.9833	33.1961	8.43479	26.5316	2.41129	0.0167394	0.175764	TRUE
MIMAT0003249	hsa-miR-584-5p	MI0003591	102	95	78	101	72	116	1316.05	1211.55	931.752	876.3	634.902	804.387	0.586772	0.0167133	0.175764	TRUE
MIMAT0000680	hsa-miR-106b-5p	MI0000734	123	93	111	104	81	169	1662.58	1242.52	1389.1	945.296	748.277	1227.71	0.584557	0.0165304	0.175764	TRUE
MIMAT0000455	hsa-miR-185-5p	MI0000482	888	556	598	539	409	932	11457.4	7090.76	7143.43	4676.49	3606.6	6462.83	0.813941	0.0169328	0.176193	TRUE
MIMAT0017990	hsa-miR-3613-5p	MI0016003	42	65	61	31	38	48	541.905	828.955	728.678	268.963	335.087	332.85	1.15903	0.0172272	0.177655	TRUE
MIMAT0004559	hsa-miR-181c-3p	MI0000271	268	318	249	185	124	357	3457.87	4055.5	2974.44	1605.1	1093.44	2475.57	1.09746	0.0180718	0.184716	TRUE
MIMAT0016858	hsa-miR-4306	MI0015836	846	523	569	516	373	883	14126	8631.64	8796.13	5793.68	4256.54	7923.94	0.828562	0.0205602	0.205565	TRUE
MIMAT0001635	hsa-miR-452-5p	MI0001733	1677	1069	752	613	458	1248	21637.5	13633.1	8983.04	5318.53	4038.68	8654.09	1.28757	0.0206455	0.205565	TRUE
MIMAT0018072	hsa-miR-3652	MI0016052	9	4	5	1	1	5	141.928	62.3489	73.0006	10.6044	10.7778	42.3768	2.36288	0.0203199	0.205565	TRUE
MIMAT0000094	hsa-miR-95-3p	MI0000097	60	51	50	116	90	133	774.15	650.411	597.277	1006.44	793.628	922.271	-0.421065	0.0211637	0.208923	TRUE
MIMAT0002817	hsa-miR-495-3p	MI0003135	88	87	119	217	229	339	1135.42	1109.52	1421.52	1882.74	2019.34	2350.75	-0.763318	0.0218515	0.213886	TRUE
MIMAT0004952	hsa-miR-665	MI0005563	10	8	10	2	6	6	141.928	112.228	131.401	19.0878	58.1994	45.7669	1.79756	0.0223925	0.213919	TRUE
MIMAT0022696	hsa-miR-301a-5p	MI0000745	10	8	10	29	18	30	129.025	102.025	119.455	251.611	158.726	208.031	-0.79073	0.0223997	0.213919	TRUE
MIMAT0004568	hsa-miR-221-5p	MI0000298	598	655	598	1193	1011	1688	7715.69	8353.32	7143.43	10350.7	8915.08	11705.2	-0.400313	0.0224106	0.213919	TRUE
MIMAT0005948	hsa-miR-664a-5p	MI0006442	10	10	10	18	19	25	118.273	116.904	109.501	143.158	153.582	158.913	-0.392391	0.0227082	0.214984	TRUE
MIMAT0000270	hsa-miR-181a-3p	MI0000289	301	352	280	223	147	422	3883.65	4489.11	3344.75	1934.8	1296.26	2926.3	1.00647	0.023013	0.216097	TRUE
MIMAT0005878	hsa-miR-1287-5p	MI0006349	38	22	29	24	15	16	490.295	280.57	346.421	208.23	132.271	110.95	1.33075	0.0245805	0.216509	TRUE
MIMAT0027661	hsa-miR-6880-3p	MI0022727	16	15	16	30	32	39	216.27	200.407	200.23	272.682	295.616	283.319	-0.45555	0.0249313	0.216509	TRUE
MIMAT0000772	hsa-miR-345-5p	MI0000825	345	145	164	121	72	193	4451.36	1849.21	1959.07	1049.82	634.902	1338.33	1.40181	0.0243806	0.216509	TRUE
MIMAT0004604	hsa-miR-127-5p	MI0000472	224	137	140	121	108	242	2890.16	1747.18	1672.38	1049.82	952.353	1678.12	0.786935	0.0236166	0.216509	TRUE
MIMAT0000734	hsa-miR-380-5p	MI0000788	8	10	8	8	4	8	103.22	127.532	95.5644	69.41	35.2724	55.475	1.08022	0.024755	0.216509	TRUE
MIMAT0004945	hsa-miR-744-5p	MI0005559	602	405	343	320	301	644	7767.3	5165.03	4097.32	2776.39	2654.24	4465.73	0.783249	0.0233091	0.216509	TRUE
MIMAT0004614	hsa-miR-193a-5p	MI0000487	67	56	45	55	59	79	864.467	714.177	537.549	477.193	520.267	547.815	0.438755	0.0240952	0.216509	TRUE
MIMAT0004958	hsa-miR-301b-3p	MI0005568	20	26	14	16	9	16	246.83	317.166	159.966	132.784	75.9123	106.126	1.19285	0.0242318	0.216509	TRUE
MIMAT0004796	hsa-miR-576-3p	MI0003583	60	46	44	48	23	49	774.15	586.645	525.604	416.459	202.816	339.784	1.02847	0.0238609	0.216509	TRUE
MIMAT0002876	hsa-miR-505-3p	MI0003190	87	82	76	59	52	133	1122.52	1045.76	907.861	511.898	458.54	922.271	0.776269	0.024102	0.216509	TRUE
MIMAT0000318	hsa-miR-200b-3p	MI0000342	6	12	16	57	54	61	77.4151	153.038	191.129	494.545	476.177	422.997	-1.80995	0.0256146	0.219147	TRUE
MIMAT0004484	hsa-let-7d-3p	MI0000065	55	65	65	137	144	176	709.637	828.955	776.46	1188.64	1269.8	1220.45	-0.660848	0.0254824	0.219147	TRUE
MIMAT0002175	hsa-miR-485-5p	MI0002469	22	28	34	23	15	21	283.855	357.088	406.148	199.553	132.271	145.622	1.15008	0.0260366	0.220777	TRUE
MIMAT0004608	hsa-miR-146a-3p	MI0000477	6	15	6	38	39	46	77.4151	191.297	71.6733	329.697	343.905	318.981	-1.68711	0.0261873	0.220777	TRUE
MIMAT0022304	hsa-miR-548av-3p	MI0019152	14	20	17	14	10	21	198.699	280.57	223.382	133.614	96.999	160.184	0.871298	0.0267157	0.223599	TRUE
MIMAT0004503	hsa-miR-29a-5p	MI0000087	171	158	181	306	277	521	2206.33	2015	2162.14	2654.93	2442.61	3612.81	-0.41868	0.0280761	0.233294	TRUE
MIMAT0000617	hsa-miR-200c-3p	MI0000650	6	12	16	51	52	60	74.0492	146.384	182.819	423.249	438.604	397.973	-1.73036	0.0282887	0.233382	TRUE
MIMAT0000446	hsa-miR-127-3p	MI0000472	2060	1705	1665	1928	1428	3086	26579.1	21744.1	19889.3	16727.8	12592.2	21399.5	0.45995	0.0291573	0.23716	TRUE
MIMAT0019074	hsa-miR-378i	MI0016902	3929	2307	1986	2082	1584	3426	53107.9	30822.6	24853.5	18924.1	14633	24888.4	0.863576	0.0289639	0.23716	TRUE
MIMAT0004681	hsa-miR-26a-2-3p	MI0000750	9	14	17	50	35	59	116.123	178.544	203.074	433.812	308.633	409.128	-1.2241	0.0301376	0.243047	TRUE
MIMAT0001340	hsa-miR-423-3p	MI0001445	5385	4187	3850	4491	4646	7967	66459.1	51075.8	43990.7	37270.8	39187.6	52844.1	0.327137	0.0305124	0.243047	TRUE
MIMAT0015064	hsa-miR-3184-5p	MI0014226	5385	4187	3850	4491	4646	7967	63689.9	48947.7	42157.8	35717.9	37554.7	50642.3	0.327137	0.0305124	0.243047	TRUE
MIMAT0003393	hsa-miR-425-5p	MI0001448	295	228	189	181	238	329	3640.75	2781.3	2159.55	1502.12	2007.46	2182.22	0.587282	0.0307938	0.243608	TRUE
MIMAT0018932	hsa-miR-378f	MI0016756	3588	2158	1826	1972	1519	3262	50923.6	30273.4	23993.8	18820.5	14734.1	24881.9	0.817258	0.03171	0.244259	TRUE
MIMAT0018926	hsa-miR-378d	MI0016749	7503	4520	3810	4116	3144	6789	106488	63408.7	50063.7	39282.5	30496.5	51785.2	0.825096	0.0315199	0.244259	TRUE
MIMAT0000732	hsa-miR-378a-3p	MI0000786	3812	2288	1925	2082	1594	3427	49184.3	29179.2	22995.2	18063.9	14056	23764.1	0.826892	0.0317219	0.244259	TRUE
MIMAT0018927	hsa-miR-378e	MI0016750	3704	2227	1884	2040	1551	3349	55336.8	32885.7	26058.9	20494.2	15836.3	26890	0.823746	0.0316615	0.244259	TRUE
MIMAT0016847	hsa-miR-378c	MI0015825	3795	2281	1916	2074	1583	3419	43089.2	25599.2	20141.1	15835.2	12283.9	20863.6	0.827321	0.0320247	0.244957	TRUE
MIMAT0018937	hsa-miR-378g	MI0016761	3568	2142	1803	1961	1517	3235	50639.7	30049	23691.6	18715.5	14714.7	24675.9	0.812216	0.0326301	0.247946	TRUE
MIMAT0004984	hsa-miR-941	MI0005763	1259	860	890	1144	961	1446	15538	10490.9	10169.3	9494.06	8105.74	9591.14	0.39885	0.0330273	0.249324	TRUE
MIMAT0000267	hsa-miR-210-3p	MI0000286	67	45	58	32	26	84	864.467	573.892	692.841	277.64	229.27	582.487	1.08064	0.0335165	0.251374	TRUE
MIMAT0000729	hsa-miR-376a-3p	MI0003529	80	60	94	54	40	108	1081.35	801.627	1176.35	490.827	369.52	784.574	0.956818	0.0341671	0.2546	TRUE
MIMAT0004695	hsa-miR-337-5p	MI0000806	13	7	7	4	4	12	175.72	93.5232	87.6007	36.3577	36.9521	87.175	1.21631	0.0360701	0.267057	TRUE
MIMAT0004814	hsa-miR-654-3p	MI0003676	476	568	644	490	427	797	6141.59	7243.79	7692.93	4251.35	3765.32	5526.69	0.660355	0.0363724	0.26758	TRUE
MIMAT0002172	hsa-miR-376b-3p	MI0002466	40	31	48	27	18	54	516.1	395.348	573.386	234.258	158.726	374.456	1.03338	0.0369421	0.270051	TRUE
MIMAT0000099	hsa-miR-101-3p	MI0000103	6557	6776	6351	7127	5712	11525	88630.3	90530.4	79478.8	64780.1	52767.4	83724.2	0.395073	0.0378936	0.272653	TRUE
MIMAT0004512	hsa-miR-100-3p	MI0000102	87	81	61	88	72	112	1122.52	1033.01	728.678	763.509	634.902	776.649	0.398523	0.0384783	0.272653	TRUE
MIMAT0015043	hsa-miR-3168	MI0014199	901	1031	663	294	728	669	15044.3	17015.7	10249.3	3301.05	8307.67	6003.53	1.34117	0.0378527	0.272653	TRUE
MIMAT0004491	hsa-miR-19b-1-5p	MI0000074	29	12	19	12	13	21	357.904	146.384	217.097	99.5882	109.651	139.29	0.9773	0.0383665	0.272653	TRUE
MIMAT0018967	hsa-miR-4448	MI0016791	51	69	53	201	190	164	723.83	967.965	696.425	1918.32	1842.98	1250.96	-1.05028	0.038205	0.272653	TRUE
MIMAT0022692	hsa-miR-181b-3p	MI0000270	32	35	36	24	20	56	432.541	467.616	450.517	218.145	184.76	406.816	0.834571	0.0412393	0.290435	TRUE
MIMAT0027588	hsa-miR-6843-3p	MI0022689	7	6	4	1	4	1	94.6184	80.1628	50.0576	9.08949	36.9521	7.26468	2.43701	0.0423428	0.2964	FALSE
MIMAT0004494	hsa-miR-21-3p	MI0000077	841	661	664	1244	1019	1980	11367.7	8831.26	8309.54	11307.2	9413.51	14383.9	-0.282245	0.0438297	0.30496	TRUE
MIMAT0000447	hsa-miR-134-5p	MI0000474	911	490	408	432	349	748	11754.2	6249.05	4873.78	3748.13	3077.51	5186.91	0.870085	0.0448562	0.306561	TRUE
MIMAT0014999	hsa-miR-378b	MI0014154	3008	1737	1430	1579	1202	2685	44938.7	25650	19779.3	15862.9	12272.9	21558.6	0.823599	0.0443946	0.306561	TRUE
MIMAT0001618	hsa-miR-191-3p	MI0000465	16	13	17	15	16	24	206.44	165.791	203.074	130.144	141.089	166.425	0.404933	0.0446573	0.306561	TRUE
MIMAT0004957	hsa-miR-760	MI0005567	479	442	442	723	650	1209	6798.32	6200.58	5807.92	6900.21	6304.93	9222.02	-0.22777	0.0462309	0.310446	TRUE
MIMAT0000686	hsa-miR-34c-5p	MI0000743	23	21	12	50	50	53	283.855	256.172	137.114	414.95	421.734	351.542	-0.865347	0.0459448	0.310446	TRUE
MIMAT0000258	hsa-miR-181c-5p	MI0000271	39	24	21	12	8	38	503.197	306.076	250.856	104.115	70.5448	263.506	1.44951	0.0460122	0.310446	TRUE
MIMAT0005895	hsa-miR-548f-3p	MI0006374	66	48	46	54	54	96	986.022	708.807	636.257	542.493	551.362	770.81	0.325644	0.0470568	0.311414	TRUE
MIMAT0000073	hsa-miR-19a-3p	MI0000073	437	293	294	313	196	518	5393.24	3574.21	3359.29	2597.59	1653.2	3435.83	0.721044	0.0471839	0.311414	TRUE
MIMAT0004499	hsa-miR-26a-1-3p	MI0000083	9	14	16	46	30	49	116.123	178.544	191.129	399.107	264.543	339.784	-1.04971	0.0467915	0.311414	TRUE
MIMAT0004689	hsa-miR-377-5p	MI0000785	13	6	8	4	5	12	167.733	76.519	95.5644	34.705	44.0905	83.2125	1.09909	0.0490009	0.319359	TRUE
MIMAT0001343	hsa-miR-425-3p	MI0001448	73	52	56	44	63	91	941.882	663.164	668.95	381.754	555.539	631.028	0.557288	0.0494937	0.319359	TRUE
MIMAT0018984	hsa-miR-378h	MI0016808	2754	1601	1326	1507	1147	2540	37225.5	21390.1	16594.1	13697.7	10596	18452	0.77732	0.049256	0.319359	TRUE
MIMAT0000444	hsa-miR-126-5p	MI0000471	10744	11576	11831	11575	12197	18685	145226	154661	148058	105210	112676	135739	0.358857	0.0486777	0.319359	TRUE
MIMAT0003239	hsa-miR-574-3p	MI0003581	38	29	45	85	73	105	490.295	369.842	537.549	737.48	643.72	728.109	-0.598983	0.0507557	0.325682	TRUE
MIMAT0000074	hsa-miR-19b-3p	MI0000074	907	584	560	640	398	1006	11193.8	7124.02	6398.65	5311.36	3357.01	6672.67	0.70995	0.0519816	0.326338	TRUE
MIMAT0000720	hsa-miR-376c-3p	MI0000776	60	51	49	20	8	67	811.014	681.383	613.204	181.788	73.904	486.727	1.90825	0.05151	0.326338	TRUE
MIMAT0031177	hsa-miR-7974	MI0025750	67	37	40	24	32	70	792.428	432.545	438.003	190.877	258.664	444.955	0.933992	0.0519881	0.326338	TRUE
MIMAT0004602	hsa-miR-125a-3p	MI0000469	6	2	8	17	21	35	77.4151	25.5064	95.5644	147.496	185.18	242.703	-1.70178	0.0513108	0.326338	TRUE
MIMAT0000252	hsa-miR-7-5p	MI0000264	5672	6151	5599	12265	8774	15834	70001.1	75034	63975.1	101787	74006	105025	-0.402022	0.0555323	0.345047	TRUE
MIMAT0004780	hsa-miR-532-3p	MI0003205	4	4	2	3	2	3	51.6101	51.0127	23.8912	26.0288	17.6363	20.8032	0.916272	0.055566	0.345047	FALSE
MIMAT0022741	hsa-miR-3529-3p	MI0017351	1891	2051	1869	4089	2924	5280	22365.4	23977	20465.7	32520.7	23635.4	33562.3	-0.401245	0.0560873	0.346421	TRUE
MIMAT0004776	hsa-miR-505-5p	MI0003190	9	4	7	16	21	21	116.123	51.0127	83.6189	138.82	185.18	145.622	-0.962867	0.0564785	0.346982	TRUE
MIMAT0002888	hsa-miR-532-5p	MI0003205	919	1004	838	1090	816	1526	11857.4	12804.2	10010.4	9457.09	7195.56	10581.8	0.368981	0.0575903	0.351941	TRUE
MIMAT0002820	hsa-miR-497-5p	MI0003138	35	43	43	44	33	57	473.092	574.499	538.118	399.933	304.854	414.081	0.521282	0.0598604	0.360098	TRUE
MIMAT0031893	hsa-miR-181b-2-3p	MI0000683	19	27	26	20	13	34	269.662	378.769	341.642	190.877	126.099	259.345	0.837391	0.0594763	0.360098	TRUE
MIMAT0022724	hsa-miR-1277-5p	MI0006419	22	24	25	17	22	39	260.2	280.57	273.752	135.205	177.831	247.904	0.591568	0.0597078	0.360098	TRUE
MIMAT0019076	hsa-miR-548am-3p	MI0016904	16	18	17	18	8	21	206.44	229.557	203.074	156.172	70.5448	145.622	0.871298	0.0632028	0.378234	TRUE
MIMAT0003298	hsa-miR-629-3p	MI0003643	221	106	114	110	84	205	2851.45	1351.83	1361.79	954.386	740.719	1421.55	0.804769	0.0654105	0.389429	TRUE
MIMAT0000256	hsa-miR-181a-5p	MI0000289	9234	5122	5020	4913	4649	10110	113962	62481.6	57359.3	40773	39212.9	67058.4	0.652955	0.0674883	0.39568	TRUE
MIMAT0005949	hsa-miR-664a-3p	MI0006442	4	4	5	8	17	16	49.3662	48.7948	57.1309	66.3921	143.39	106.126	-0.948927	0.0673691	0.39568	TRUE
MIMAT0019832	hsa-miR-4719	MI0017354	44	49	40	131	178	112	567.71	624.905	477.822	1136.59	1569.62	776.649	-1.00056	0.0671197	0.39568	TRUE
MIMAT0000251	hsa-miR-147a	MI0000262	0	0	2	23	17	44	0.0001	0.0001	26.2803	219.509	164.898	335.624	-15.1215	0.067932	0.39627	TRUE
MIMAT0019022	hsa-miR-4488	MI0016849	46	35	40	25	40	63	725.407	545.552	584.004	265.107	431.106	533.946	0.650153	0.0687032	0.398754	TRUE
MIMAT0002821	hsa-miR-181d-5p	MI0003139	1129	781	762	873	892	1605	13933.6	9527.16	8706.74	7245.03	7523.74	10645.8	0.341104	0.069465	0.399165	TRUE
MIMAT0005797	hsa-miR-1301-3p	MI0003815	48	45	52	76	81	136	567.71	526.068	569.404	604.444	654.743	864.485	-0.326412	0.0694271	0.399165	TRUE
MIMAT0005792	hsa-miR-320b	MI0003776	4370	1534	1674	1492	1342	2668	56383.9	19563.3	19996.8	12944.9	11833.9	18500.9	0.99653	0.0773365	0.401003	TRUE
MIMAT0004985	hsa-miR-942-5p	MI0005767	14	9	6	8	6	13	180.635	114.779	71.6733	69.41	52.9086	90.1469	0.731863	0.0792329	0.401003	TRUE
MIMAT0003218	hsa-miR-92b-3p	MI0003560	1829	2040	2090	3701	3177	4798	23598.7	26016.4	24966.2	32110.7	28015	33271.1	-0.312045	0.103871	0.401003	TRUE
MIMAT0000442	hsa-miR-9-3p	MI0000466	0	0	4	17	9	21	0.0001	0.0001	47.7822	147.496	79.3628	145.622	-13.8896	0.0949392	0.401003	TRUE
MIMAT0004564	hsa-miR-214-5p	MI0000290	9	10	14	8	10	17	116.123	127.532	167.238	69.41	88.1809	117.884	0.602855	0.115597	0.401003	TRUE
MIMAT0000271	hsa-miR-214-3p	MI0000290	14	18	14	29	28	39	180.635	229.557	167.238	251.611	246.906	270.44	-0.415784	0.0752413	0.401003	TRUE
MIMAT0014982	hsa-miR-3120-3p	MI0014136	9	10	14	8	10	17	121.652	133.605	175.201	72.7152	92.38	123.498	0.602855	0.115597	0.401003	TRUE
MIMAT0019198	hsa-miR-3120-5p	MI0014136	14	18	14	27	28	39	189.237	240.488	175.201	245.414	258.664	283.319	-0.38142	0.0928903	0.401003	TRUE
MIMAT0000231	hsa-miR-199a-5p	MI0000281	318	320	326	412	278	523	3924.6	3903.57	3724.93	3419.19	2344.84	3468.99	0.355394	0.0962729	0.401003	TRUE
MIMAT0000257	hsa-miR-181b-5p	MI0000270	2513	1732	1702	1934	1968	3599	31014.2	21128.1	19447.3	16050.3	16599.5	23871.7	0.343972	0.0730157	0.401003	TRUE
MIMAT0000756	hsa-miR-326	MI0000808	60	53	20	22	26	42	851.565	743.509	262.802	209.965	252.197	320.368	1.10777	0.0753647	0.401003	TRUE
MIMAT0004926	hsa-miR-708-5p	MI0005543	31	20	20	28	22	39	382.587	243.974	228.523	232.372	185.563	258.682	0.321538	0.108024	0.401003	TRUE
MIMAT0000432	hsa-miR-141-3p	MI0000457	6	10	3	11	26	42	77.4151	127.532	35.8367	95.4387	229.27	291.244	-1.38053	0.105788	0.401003	TRUE
MIMAT0004585	hsa-let-7i-3p	MI0000434	160	168	131	168	179	262	2064.4	2142.53	1564.87	1457.61	1578.44	1816.8	0.252288	0.0869774	0.401003	TRUE
MIMAT0006764	hsa-miR-320d	MI0008190	4253	1500	1626	1458	1312	2632	63538.7	22150.2	22490.3	14647.3	13396.1	21133	0.987201	0.0792762	0.401003	TRUE
MIMAT0000069	hsa-miR-16-5p	MI0000070	416	302	309	374	403	640	5367.44	3851.45	3691.17	3244.91	3553.69	4438	0.201866	0.112808	0.401003	TRUE
MIMAT0005886	hsa-miR-1297	MI0006358	685	736	818	1395	1327	1857	11437.7	12147	12645.4	15663.2	15143.2	16664.5	-0.380177	0.0735662	0.401003	TRUE
MIMAT0000092	hsa-miR-92a-3p	MI0000093	4011	4451	4442	7807	6798	10220	51751.9	56764.3	53062.1	67735.4	59945.3	70869.2	-0.28505	0.106988	0.401003	TRUE
MIMAT0010214	hsa-miR-151b	MI0003772	142	124	95	126	135	216	2239.3	1932.81	1387.01	1336.14	1454.98	1830.67	0.261189	0.112918	0.401003	TRUE
MIMAT0022929	hsa-miR-758-5p	MI0003757	9	11	8	11	7	9	116.123	140.285	95.5644	95.4387	61.7267	62.4094	0.703798	0.0770055	0.401003	TRUE
MIMAT0000736	hsa-miR-381-3p	MI0000789	2140	1584	1299	1575	1605	2995	27611.3	20201	15517.3	13665.1	14153	20768.4	0.378951	0.0905599	0.401003	TRUE
MIMAT0002178	hsa-miR-487a-3p	MI0002471	18	6	11	26	28	47	232.245	76.519	131.401	225.582	246.906	325.915	-0.976437	0.0774444	0.401003	TRUE
MIMAT0004810	hsa-miR-629-5p	MI0003643	232	109	115	118	88	209	3135.92	1456.29	1439.15	1072.55	812.943	1518.3	0.780324	0.0741342	0.401003	TRUE
MIMAT0018350	hsa-miR-3935	MI0016591	20	14	13	13	6	23	258.05	178.544	155.292	112.791	52.9086	159.491	0.979835	0.0742227	0.401003	TRUE
MIMAT0004495	hsa-miR-22-5p	MI0000078	868	607	578	658	613	1285	11199.4	7741.17	6904.52	5708.96	5405.48	8910.66	0.383847	0.0882659	0.401003	TRUE
MIMAT0000077	hsa-miR-22-3p	MI0000078	35177	20653	17590	18868	18065	38116	453871	263391	210122	163703	159299	264310	0.631651	0.0768613	0.401003	TRUE
MIMAT0004615	hsa-miR-195-3p	MI0000489	45	39	33	60	99	109	580.612	497.373	394.203	520.574	872.99	755.846	-0.521344	0.100446	0.401003	TRUE
MIMAT0003885	hsa-miR-454-3p	MI0003820	12	5	9	23	15	28	148.098	60.9935	102.836	190.877	126.52	185.721	-0.747413	0.10826	0.401003	TRUE
MIMAT0030417	hsa-miR-6516-5p	MI0025513	15	17	7	8	11	12	193.538	216.804	83.6189	69.41	96.999	83.2125	0.892021	0.0936123	0.401003	TRUE
MIMAT0005793	hsa-miR-320c	MI0003778	4282	1516	1632	1466	1324	2646	60773.3	21267.2	21444.6	13991.3	12842.7	20183.2	0.987782	0.0787876	0.401003	TRUE
MIMAT0015072	hsa-miR-320e	MI0014234	2138	753	813	736	664	1315	33715.7	11737.2	11869.9	7804.75	7156.36	11145.1	0.981655	0.0804369	0.401003	TRUE
MIMAT0004500	hsa-miR-26b-3p	MI0000084	23	18	15	22	12	10	296.757	229.557	179.183	190.877	105.817	69.3438	1.05093	0.106871	0.401003	TRUE
MIMAT0005919	hsa-miR-548o-3p	MI0016746	26	36	38	32	18	44	335.465	459.114	453.93	277.64	158.726	305.112	0.802562	0.0772745	0.401003	TRUE
MIMAT0016888	hsa-miR-4326	MI0015866	21	15	21	34	29	50	298.048	210.427	275.942	324.491	281.297	381.39	-0.326341	0.109831	0.401003	TRUE
MIMAT0005900	hsa-miR-1248	MI0006383	79	86	62	73	91	113	830.538	893.666	603.471	516.075	653.845	638.476	0.361731	0.115824	0.401003	TRUE
MIMAT0020957	hsa-miR-548ah-3p	MI0016796	12	18	17	16	10	19	154.83	229.557	203.074	138.82	88.1809	131.753	0.730415	0.0777745	0.401003	TRUE
MIMAT0024615	hsa-miR-6131	MI0021276	8	8	12	8	8	14	119.518	118.135	165.98	80.3694	81.6834	112.41	0.565452	0.0950406	0.401003	TRUE
MIMAT0005934	hsa-miR-548p	MI0006420	12	18	19	16	10	21	154.83	229.557	226.965	138.82	88.1809	145.622	0.735773	0.0935529	0.401003	TRUE
MIMAT0005796	hsa-miR-1271-5p	MI0003814	23	21	28	26	16	38	296.757	267.816	334.475	225.582	141.089	263.506	0.564539	0.096572	0.401003	TRUE
MIMAT0004702	hsa-miR-339-3p	MI0000815	254	136	111	97	152	209	3134.75	1659.02	1268.3	805.004	1282.07	1386.27	0.744705	0.105301	0.401003	TRUE
MIMAT0000243	hsa-miR-148a-3p	MI0000253	83	126	101	204	260	289	1070.91	1606.9	1206.5	1769.95	2292.7	2004.03	-0.646813	0.0860212	0.401003	TRUE
MIMAT0004498	hsa-miR-25-5p	MI0000082	23	11	18	12	15	22	310.889	146.965	225.259	109.073	138.57	159.821	0.706794	0.0754066	0.401003	TRUE
MIMAT0000510	hsa-miR-320a	MI0000542	2240	791	856	769	713	1383	28901.6	10087.7	10225.4	6672.02	6287.29	9590.23	0.97295	0.0809024	0.401003	TRUE
MIMAT0000263	hsa-miR-199b-5p	MI0000282	154	159	154	194	126	250	1900.59	1939.59	1759.63	1610.01	1062.77	1658.22	0.40741	0.0837597	0.401003	TRUE
MIMAT0000278	hsa-miR-221-3p	MI0000298	5645	3218	3373	3645	2754	6809	69667.9	39255.3	38540.5	30249.9	23229.1	45163.2	0.58701	0.0894419	0.401003	TRUE
MIMAT0003339	hsa-miR-421	MI0003685	110	86	80	87	100	171	1357.57	1049.09	914.093	722.014	843.469	1134.22	0.31455	0.0781546	0.401003	TRUE
MIMAT0000703	hsa-miR-361-5p	MI0000760	111	96	132	127	110	159	1432.18	1224.3	1576.81	1101.88	969.989	1102.56	0.419865	0.08263	0.401003	TRUE
MIMAT0001636	hsa-miR-452-3p	MI0001733	59	36	66	47	41	75	761.247	459.114	788.405	407.783	361.541	520.078	0.624918	0.0833099	0.401003	TRUE
MIMAT0001536	hsa-miR-429	MI0001641	0	2	0	7	6	20	0.0001	25.5064	0.0001	60.7337	52.9086	138.687	-13.5463	0.0873184	0.401003	FALSE
MIMAT0022490	hsa-miR-5697	MI0019304	0	0	0	2	2	0	0.0001	0.0001	0.0001	17.3526	17.6363	0.0001	-11.6012	0.120735	0.401003	FALSE
MIMAT0030421	hsa-miR-7846-3p	MI0025516	3	2	1	0	0	1	40.5508	26.721	12.5145	0.0001	0.0001	7.26468	12.4903	0.0780625	0.401003	FALSE
MIMAT0022286	hsa-miR-5585-3p	MI0019142	0	0	0	0	2	2	0.0001	0.0001	0.0001	0.0001	17.6363	13.8688	-11.4935	0.115038	0.401003	FALSE
MIMAT0003215	hsa-miR-552-3p	MI0003557	0	0	0	2	0	2	0.0001	0.0001	0.0001	18.1789	0.0001	14.5293	-11.5304	0.113637	0.401003	FALSE
MIMAT0027368	hsa-miR-6733-3p	MI0022578	2	0	0	4	2	4	28.3856	0.0001	0.0001	38.1755	19.3999	30.5113	-12.061	0.112464	0.401003	FALSE
MIMAT0022691	hsa-miR-197-5p	MI0000239	0	0	0	1	0	1	0.0001	0.0001	0.0001	8.29911	0.0001	6.63297	-10.7762	0.113476	0.401003	FALSE
MIMAT0027378	hsa-miR-6738-3p	MI0022583	0	0	0	0	4	4	0.0001	0.0001	0.0001	0.0001	32.3331	25.4261	-12.0764	0.115081	0.401003	FALSE
MIMAT0018941	hsa-miR-4426	MI0016765	0	0	0	1	0	4	0.0001	0.0001	0.0001	11.2282	0.0001	35.8957	-11.7336	0.114222	0.401003	FALSE
MIMAT0027383	hsa-miR-6741-5p	MI0022586	0	0	0	1	1	0	0.0001	0.0001	0.0001	8.67633	8.81818	0.0001	-10.9346	0.121021	0.401003	FALSE
MIMAT0027384	hsa-miR-6741-3p	MI0022586	0	0	0	3	6	0	0.0001	0.0001	0.0001	26.0288	52.9086	0.0001	-12.3245	0.120797	0.401003	FALSE
MIMAT0019768	hsa-miR-4683	MI0017315	0	0	0	2	0	2	0.0001	0.0001	0.0001	16.5981	0.0001	13.2658	-11.4429	0.113619	0.401003	FALSE
MIMAT0019758	hsa-miR-4676-5p	MI0017307	2	0	0	2	4	4	27.0339	0.0001	0.0001	18.1789	36.9521	29.0584	-12.014	0.112554	0.401003	FALSE
MIMAT0025471	hsa-miR-6507-3p	MI0022219	2	0	0	4	6	2	25.8051	0.0001	0.0001	34.705	52.9086	13.8688	-12.1643	0.109645	0.401003	FALSE
MIMAT0020958	hsa-miR-4482-3p	MI0016843	2	0	0	2	8	4	25.8051	0.0001	0.0001	17.3526	70.5448	27.7376	-12.3026	0.106645	0.401003	FALSE
MIMAT0004761	hsa-miR-483-5p	MI0002467	2	6	2	1	0	0	25.8051	76.519	23.8912	8.67633	0.0001	0.0001	13.0045	0.0783725	0.401003	FALSE
MIMAT0019020	hsa-miR-4486	MI0016847	0	0	0	2	0	1	0.0001	0.0001	0.0001	22.4562	0.0001	8.97399	-11.4003	0.114347	0.401003	FALSE
MIMAT0030981	hsa-miR-8054	MI0025890	0	0	0	3	1	0	0.0001	0.0001	0.0001	27.2683	9.23809	0.0001	-11.5076	0.121516	0.401003	FALSE
MIMAT0022280	hsa-miR-5582-3p	MI0019138	0	2	4	0	0	0	0.0001	25.5064	47.7822	0.0001	0.0001	0.0001	12.2853	0.120469	0.401003	FALSE
MIMAT0027392	hsa-miR-6746-5p	MI0022591	2	2	2	0	0	2	25.8051	25.5064	23.8912	0.0001	0.0001	13.8688	12.2506	0.0939286	0.401003	FALSE
MIMAT0027393	hsa-miR-6746-3p	MI0022591	0	0	0	2	0	4	0.0001	0.0001	0.0001	17.3526	0.0001	27.7376	-11.819	0.113644	0.401003	FALSE
MIMAT0018076	hsa-miR-3656	MI0016056	0	0	0	0	2	2	0.0001	0.0001	0.0001	0.0001	22.8234	17.9479	-11.7414	0.115057	0.401003	FALSE
MIMAT0024598	hsa-miR-6125	MI0021259	0	1	1	0	0	0	0.0001	14.0286	13.1402	0.0001	0.0001	0.0001	11.377	0.12048	0.401003	FALSE
MIMAT0027425	hsa-miR-6762-3p	MI0022607	0	0	0	0	2	2	0.0001	0.0001	0.0001	0.0001	16.8695	13.2658	-11.4507	0.115035	0.401003	FALSE
MIMAT0030999	hsa-miR-8072	MI0025908	0	0	0	2	0	1	0.0001	0.0001	0.0001	19.0878	0.0001	7.6279	-11.244	0.114335	0.401003	FALSE
MIMAT0027426	hsa-miR-6763-5p	MI0022608	0	0	0	2	0	2	0.0001	0.0001	0.0001	20.0924	0.0001	16.0586	-11.6267	0.113656	0.401003	FALSE
MIMAT0015081	hsa-miR-548x-3p	MI0016833	0	0	0	1	0	12	0.0001	0.0001	0.0001	9.54396	0.0001	91.5338	-12.1057	0.116379	0.401003	FALSE
MIMAT0004490	hsa-miR-19a-5p	MI0000073	0	1	0	2	1	2	0.0001	12.7533	0.0001	17.3526	8.81818	13.8688	-11.3082	0.117101	0.401003	FALSE
MIMAT0019806	hsa-miR-4706	MI0017339	0	2	1	0	0	0	0.0001	22.4457	10.5122	0.0001	0.0001	0.0001	11.4957	0.120737	0.401003	FALSE
MIMAT0003948	hsa-miR-770-5p	MI0005118	2	1	2	2	0	0	24.6831	12.1988	22.8524	16.5981	0.0001	0.0001	11.7667	0.113352	0.401003	FALSE
MIMAT0001630	hsa-miR-323b-5p	MI0014206	3	0	0	7	6	5	37.0246	0.0001	0.0001	58.0931	50.6082	33.1645	-12.6363	0.106142	0.401003	FALSE
MIMAT0004919	hsa-miR-541-5p	MI0005539	0	0	0	2	0	6	0.0001	0.0001	0.0001	15.2703	0.0001	36.6136	-11.891	0.113921	0.401003	FALSE
MIMAT0026557	hsa-miR-412-5p	MI0002464	0	0	1	3	4	5	0.0001	0.0001	11.4263	24.8971	33.7389	33.1645	-12.5992	0.0910295	0.401003	FALSE
MIMAT0011161	hsa-miR-2116-3p	MI0010635	0	0	2	2	4	5	0.0001	0.0001	25.0288	18.1789	36.9521	36.323	-12.1584	0.115693	0.401003	FALSE
MIMAT0027664	hsa-miR-6882-5p	MI0022729	0	0	0	2	0	1	0.0001	0.0001	0.0001	17.3526	0.0001	6.93447	-11.1523	0.114328	0.401003	FALSE
MIMAT0003333	hsa-miR-549a	MI0003679	0	0	0	4	0	2	0.0001	0.0001	0.0001	36.3577	0.0001	14.5293	-11.8637	0.114382	0.401003	FALSE
MIMAT0018178	hsa-miR-3180	MI0016409	14	2	4	0	0	4	209.156	29.5337	55.3268	0.0001	0.0001	32.1172	13.3274	0.092369	0.401003	TRUE
MIMAT0004983	hsa-miR-940	MI0005762	4	0	2	0	0	0	54.0677	0.0001	25.0288	0.0001	0.0001	0.0001	12.3356	0.115488	0.401003	FALSE
MIMAT0015056	hsa-miR-3179	MI0014213	0	0	0	0	8	16	0.0001	0.0001	0.0001	0.0001	70.5448	110.95	-13.1601	0.115071	0.401003	FALSE
MIMAT0027441	hsa-miR-6770-3p	MI0022615	0	0	0	0	6	6	0.0001	0.0001	0.0001	0.0001	55.428	43.5876	-12.5948	0.115117	0.401003	FALSE
MIMAT0019056	hsa-miR-4519	MI0016885	0	0	0	2	0	2	0.0001	0.0001	0.0001	21.2087	0.0001	16.9508	-11.6787	0.113667	0.401003	FALSE
MIMAT0027449	hsa-miR-6774-3p	MI0022619	0	2	0	4	2	4	0.0001	26.721	0.0001	36.3577	18.4761	29.0584	-12.0196	0.117024	0.401003	FALSE
MIMAT0004768	hsa-miR-497-3p	MI0003138	0	0	0	4	0	4	0.0001	0.0001	0.0001	34.705	0.0001	27.7376	-12.1523	0.113756	0.401003	FALSE
MIMAT0027666	hsa-miR-6883-5p	MI0022730	2	0	2	0	0	0	25.8051	0.0001	23.8912	0.0001	0.0001	0.0001	11.9576	0.115319	0.401003	FALSE
MIMAT0005942	hsa-miR-1288-3p	MI0006432	2	2	2	2	0	0	27.0339	26.721	25.0288	18.1789	0.0001	0.0001	12.1875	0.105946	0.401003	FALSE
MIMAT0004811	hsa-miR-33b-3p	MI0003646	2	0	0	2	6	4	25.8051	0.0001	0.0001	17.3526	52.9086	27.7376	-12.1643	0.108946	0.401003	FALSE
MIMAT0027465	hsa-miR-6782-3p	MI0022627	0	0	0	0	1	2	0.0001	0.0001	0.0001	0.0001	8.43479	13.2658	-11.1174	0.114893	0.401003	FALSE
MIMAT0003323	hsa-miR-548d-3p	MI0003671	0	1	0	1	1	3	0.0001	12.7533	0.0001	8.67633	8.81818	20.8032	-11.1699	0.120551	0.401003	FALSE
MIMAT0022255	hsa-miR-4524b-5p	MI0019114	0	0	0	0	1	2	0.0001	0.0001	0.0001	0.0001	9.23809	14.5293	-11.2049	0.114902	0.401003	FALSE
MIMAT0019063	hsa-miR-4524a-3p	MI0016891	0	0	0	0	1	2	0.0001	0.0001	0.0001	0.0001	8.81818	13.8688	-11.1601	0.114897	0.401003	FALSE
MIMAT0019361	hsa-miR-3976	MI0016994	0	0	2	2	6	4	0.0001	0.0001	21.9002	15.9065	48.4996	25.4261	-12.1176	0.114321	0.401003	FALSE
MIMAT0016872	hsa-miR-4317	MI0015850	0	0	0	1	0	1	0.0001	0.0001	0.0001	11.2282	0.0001	8.97399	-11.067	0.11354	0.401003	FALSE
MIMAT0022941	hsa-miR-1227-5p	MI0006316	0	0	0	1	0	2	0.0001	0.0001	0.0001	11.2282	0.0001	17.9479	-11.4003	0.113558	0.401003	FALSE
MIMAT0027478	hsa-miR-6789-5p	MI0022634	2	2	0	0	0	0	23.6547	23.3809	0.0001	0.0001	0.0001	0.0001	11.9053	0.112266	0.401003	FALSE
MIMAT0019880	hsa-miR-4746-5p	MI0017385	2	0	0	4	6	4	24.6831	0.0001	0.0001	33.1961	50.6082	26.5316	-12.4549	0.101753	0.401003	FALSE
MIMAT0018356	hsa-miR-3940-3p	MI0016597	0	0	0	2	0	7	0.0001	0.0001	0.0001	17.3526	0.0001	48.5407	-12.0881	0.114102	0.401003	FALSE
MIMAT0021018	hsa-miR-4999-3p	MI0017865	0	0	0	2	2	0	0.0001	0.0001	0.0001	19.0878	19.3999	0.0001	-11.6929	0.120698	0.401003	FALSE
MIMAT0004610	hsa-miR-150-3p	MI0000479	4	2	4	0	0	2	51.6101	25.5064	47.7822	0.0001	0.0001	13.8688	12.9172	0.0826308	0.401003	FALSE
MIMAT0002823	hsa-miR-512-3p	MI0003140	4	8	4	4	0	0	51.6101	102.025	47.7822	34.705	0.0001	0.0001	13.1428	0.100544	0.401003	FALSE
MIMAT0026609	hsa-miR-520f-5p	MI0003146	4	2	2	0	0	2	51.6101	25.5064	23.8912	0.0001	0.0001	13.8688	12.5839	0.0881217	0.401003	FALSE
MIMAT0002839	hsa-miR-525-3p	MI0003152	4	2	0	0	0	0	51.6101	25.5064	0.0001	0.0001	0.0001	0.0001	12.3224	0.112566	0.401003	FALSE
MIMAT0002840	hsa-miR-523-3p	MI0003153	4	2	0	0	0	0	49.3662	24.3974	0.0001	0.0001	0.0001	0.0001	12.2796	0.112555	0.401003	FALSE
MIMAT0002842	hsa-miR-518f-3p	MI0003154	2	0	2	0	0	0	27.0339	0.0001	25.0288	0.0001	0.0001	0.0001	12.0023	0.115322	0.401003	FALSE
MIMAT0027515	hsa-miR-6807-3p	MI0022652	2	1	0	0	0	0	24.6831	12.1988	0.0001	0.0001	0.0001	0.0001	11.6129	0.112365	0.401003	FALSE
MIMAT0014992	hsa-miR-3129-5p	MI0014146	0	2	0	6	3	2	0.0001	25.5064	0.0001	52.0575	26.4543	13.8688	-12.0315	0.116951	0.401003	FALSE
MIMAT0021021	hsa-miR-5001-5p	MI0017867	0	1	0	2	4	2	0.0001	11.6905	0.0001	15.9065	32.3331	12.7131	-11.8912	0.103024	0.401003	FALSE
MIMAT0015077	hsa-miR-3193	MI0014238	2	2	0	0	0	0	25.8051	25.5064	0.0001	0.0001	0.0001	0.0001	11.989	0.112293	0.401003	FALSE
MIMAT0019897	hsa-miR-499b-5p	MI0017396	0	0	0	0	2	2	0.0001	0.0001	0.0001	0.0001	18.4761	14.5293	-11.5382	0.115041	0.401003	FALSE
MIMAT0005879	hsa-miR-1289	MI0006350	4	4	0	0	0	0	49.3662	48.7948	0.0001	0.0001	0.0001	0.0001	12.6129	0.112479	0.401003	FALSE
MIMAT0015078	hsa-miR-3194-5p	MI0014239	2	1	0	0	0	0	27.0339	13.3605	0.0001	0.0001	0.0001	0.0001	11.7004	0.112391	0.401003	FALSE
MIMAT0027534	hsa-miR-6817-5p	MI0022662	1	0	1	0	0	0	11.8274	0.0001	10.9502	0.0001	0.0001	0.0001	11.2072	0.11527	0.401003	FALSE
MIMAT0019910	hsa-miR-4762-5p	MI0017403	2	2	0	0	0	0	27.0339	26.721	0.0001	0.0001	0.0001	0.0001	12.0338	0.112306	0.401003	FALSE
MIMAT0027543	hsa-miR-6821-3p	MI0022666	0	0	0	2	2	0	0.0001	0.0001	0.0001	18.1789	18.4761	0.0001	-11.646	0.120717	0.401003	FALSE
MIMAT0003230	hsa-miR-566	MI0003572	2	2	0	0	0	0	29.8796	29.5337	0.0001	0.0001	0.0001	0.0001	12.13	0.112336	0.401003	FALSE
MIMAT0031179	hsa-miR-7976	MI0025752	0	0	1	2	4	6	0.0001	0.0001	13.8318	20.0924	40.8417	48.1757	-12.6757	0.0936304	0.401003	FALSE
MIMAT0022296	hsa-miR-5588-3p	MI0019147	1	0	1	0	0	0	14.9398	0.0001	13.8318	0.0001	0.0001	0.0001	11.4319	0.115285	0.401003	FALSE
MIMAT0004987	hsa-miR-944	MI0005769	0	0	0	2	0	2	0.0001	0.0001	0.0001	17.3526	0.0001	13.8688	-11.4857	0.113628	0.401003	FALSE
MIMAT0003235	hsa-miR-570-3p	MI0003577	0	0	0	5	0	2	0.0001	0.0001	0.0001	43.3813	0.0001	13.8688	-11.9263	0.114735	0.401003	FALSE
MIMAT0022707	hsa-miR-570-5p	MI0003577	0	0	0	6	0	2	0.0001	0.0001	0.0001	52.0575	0.0001	13.8688	-12.014	0.115065	0.401003	FALSE
MIMAT0019972	hsa-miR-4797-5p	MI0017444	3	1	0	0	0	0	40.5508	13.3605	0.0001	0.0001	0.0001	0.0001	11.8954	0.112847	0.401003	FALSE
MIMAT0015007	hsa-miR-3139	MI0014162	0	0	0	2	2	0	0.0001	0.0001	0.0001	16.5981	16.8695	0.0001	-11.5585	0.120752	0.401003	FALSE
MIMAT0005912	hsa-miR-548g-3p	MI0006395	0	0	2	2	2	6	0.0001	0.0001	23.8912	17.3526	17.6363	41.6063	-11.868	0.121203	0.401003	FALSE
MIMAT0015008	hsa-miR-3140-3p	MI0014163	2	0	0	2	2	4	25.8051	0.0001	0.0001	17.3526	17.6363	27.7376	-11.636	0.119715	0.401003	FALSE
MIMAT0026617	hsa-miR-580-5p	MI0003587	2	1	0	0	0	0	25.8051	12.7533	0.0001	0.0001	0.0001	0.0001	11.6557	0.112377	0.401003	FALSE
MIMAT0001541	hsa-miR-449a	MI0001648	0	2	0	8	6	10	0.0001	25.5064	0.0001	69.41	52.9086	69.3438	-13.2772	0.0914432	0.401003	FALSE
MIMAT0003327	hsa-miR-449b-5p	MI0003673	0	2	0	7	6	12	0.0001	25.5064	0.0001	60.7337	52.9086	83.2125	-13.3006	0.0910451	0.401003	FALSE
MIMAT0011777	hsa-miR-2277-3p	MI0011284	0	0	0	1	0	1	0.0001	0.0001	0.0001	9.08949	0.0001	7.26468	-10.8637	0.113496	0.401003	FALSE
MIMAT0028120	hsa-miR-7111-3p	MI0022962	0	0	0	1	0	2	0.0001	0.0001	0.0001	8.67633	0.0001	13.8688	-11.1523	0.113503	0.401003	FALSE
MIMAT0018083	hsa-miR-3662	MI0016063	0	0	0	2	2	0	0.0001	0.0001	0.0001	15.9065	16.1666	0.0001	-11.5175	0.120769	0.401003	FALSE
MIMAT0019715	hsa-miR-4651	MI0017279	0	1	0	3	3	3	0.0001	14.0286	0.0001	28.6317	29.0998	22.8835	-12.3182	0.097528	0.401003	FALSE
MIMAT0019725	hsa-miR-4658	MI0017286	0	0	0	2	0	4	0.0001	0.0001	0.0001	16.5981	0.0001	26.5316	-11.7762	0.113636	0.401003	FALSE
MIMAT0003260	hsa-miR-592	MI0003604	0	2	2	0	0	0	0.0001	25.5064	23.8912	0.0001	0.0001	0.0001	11.952	0.120267	0.401003	FALSE
MIMAT0004703	hsa-miR-335-3p	MI0000816	2	6	4	0	2	0	25.8051	76.519	47.7822	0.0001	17.6363	0.0001	12.9967	0.0922109	0.401003	FALSE
MIMAT0022711	hsa-miR-660-3p	MI0003684	2	1	3	0	1	0	27.0339	13.3605	37.5432	0.0001	9.23809	0.0001	12.3747	0.0908876	0.401003	FALSE
MIMAT0027689	hsa-miR-6894-3p	MI0022741	0	0	0	2	0	1	0.0001	0.0001	0.0001	18.1789	0.0001	7.26468	-11.1971	0.114331	0.401003	FALSE
MIMAT0003165	hsa-miR-545-3p	MI0003516	0	2	0	2	2	9	0.0001	25.5064	0.0001	17.3526	17.6363	62.4094	-12.0315	0.116494	0.401003	FALSE
MIMAT0019079	hsa-miR-548an	MI0016907	0	0	0	4	0	2	0.0001	0.0001	0.0001	38.1755	0.0001	15.2557	-11.9107	0.114385	0.401003	FALSE
MIMAT0005933	hsa-miR-1277-3p	MI0006419	0	0	1	3	2	11	0.0001	0.0001	11.9456	26.0288	17.6363	76.2781	-12.6878	0.0912101	0.401003	FALSE
MIMAT0000707	hsa-miR-363-3p	MI0000764	2	0	0	7	2	9	25.8051	0.0001	0.0001	60.7337	17.6363	62.4094	-12.6284	0.0998579	0.401003	FALSE
MIMAT0004751	hsa-miR-18b-3p	MI0001518	0	0	0	0	2	8	0.0001	0.0001	0.0001	0.0001	17.6363	55.475	-12.1601	0.115493	0.401003	FALSE
MIMAT0025857	hsa-miR-892c-5p	MI0022560	0	0	0	0	2	1	0.0001	0.0001	0.0001	0.0001	18.4761	7.26468	-11.2049	0.115834	0.401003	FALSE
MIMAT0026720	hsa-miR-887-5p	MI0005562	8	10	7	8	8	15	108.135	133.605	87.6007	72.7152	73.904	108.969	0.380381	0.122115	0.401833	TRUE
MIMAT0000086	hsa-miR-29a-3p	MI0000087	4418	3577	4276	7159	5692	13440	57003.2	45618	51079.1	62113.2	50192.5	93197.9	-0.366666	0.125158	0.40978	TRUE
MIMAT0022489	hsa-miR-5696	MI0019303	0	2	0	4	2	2	0.0001	25.5064	0.0001	34.705	17.6363	13.8688	-11.6416	0.12524	0.40978	FALSE
MIMAT0000242	hsa-miR-129-5p	MI0000473	30	8	8	8	8	12	405.507	106.884	100.115	72.7152	73.904	87.175	1.08023	0.126178	0.411681	TRUE
MIMAT0000100	hsa-miR-29b-3p	MI0000107	7821	6267	7499	12608	9984	23638	96523	76449.1	85684.8	104634	84211.9	156788	-0.366115	0.126629	0.41199	TRUE
MIMAT0000737	hsa-miR-382-5p	MI0000790	237	199	159	218	190	384	3057.89	2537.88	1899.34	1891.42	1675.44	2662.8	0.278	0.129556	0.420328	TRUE
MIMAT0000681	hsa-miR-29c-3p	MI0000735	4118	3291	3972	6580	5256	12438	53132.5	41970.6	47447.7	57089.6	46347.8	86249.7	-0.359883	0.134304	0.421067	TRUE
MIMAT0000062	hsa-let-7a-5p	MI0000061	152788	166779	158148	286821	243780	360712	1.97135e+06	2.12696e+06	1.88916e+06	2.48853e+06	2.14967e+06	2.50131e+06	-0.242361	0.130993	0.421067	TRUE
MIMAT0000415	hsa-let-7i-5p	MI0000434	61481	65736	62394	111365	93480	143976	793258	838341	745330	966229	824314	998383	-0.217552	0.132118	0.421067	TRUE
MIMAT0001627	hsa-miR-433-3p	MI0001723	67	54	46	39	70	76	864.467	688.671	549.495	338.373	617.266	527.012	0.533559	0.131692	0.421067	TRUE
MIMAT0003886	hsa-miR-769-5p	MI0003834	404	366	260	375	166	530	5212.61	4667.66	3105.84	3253.59	1463.8	3675.22	0.713132	0.132962	0.421067	TRUE
MIMAT0000064	hsa-let-7c-5p	MI0000064	50754	55370	52488	95195	80850	119786	654853	706142	626997	825934	712942	830640	-0.241719	0.130921	0.421067	TRUE
MIMAT0000063	hsa-let-7b-5p	MI0000063	60061	64235	61599	109671	92118	140899	774937	819199	735833	951531	812304	977045	-0.221246	0.134523	0.421067	TRUE
MIMAT0000414	hsa-let-7g-5p	MI0000433	60886	65113	61814	110441	92523	142599	785581	830396	738401	958212	815875	988834	-0.217723	0.133167	0.421067	TRUE
MIMAT0004550	hsa-miR-30c-2-3p	MI0000254	279	172	190	192	100	379	3599.8	2193.54	2269.65	1665.84	881.808	2628.13	0.74804	0.133756	0.421067	TRUE
MIMAT0000067	hsa-let-7f-5p	MI0000067	98178	107997	101841	185430	157284	233638	1.26674e+06	1.3773e+06	1.21655e+06	1.60883e+06	1.38694e+06	1.62013e+06	-0.24633	0.130425	0.421067	TRUE
MIMAT0022492	hsa-miR-5699-3p	MI0019306	0	0	2	2	1	4	0.0001	0.0001	23.8912	17.3526	8.81818	27.7376	-11.3397	0.134235	0.421067	FALSE
MIMAT0023698	hsa-miR-6073	MI0020350	0	4	0	4	8	2	0.0001	56.114	0.0001	38.1755	77.5992	15.2557	-12.0666	0.133705	0.421067	FALSE
MIMAT0019777	hsa-miR-4688	MI0017321	0	2	0	2	2	2	0.0001	25.5064	0.0001	17.3526	17.6363	13.8688	-11.3082	0.132831	0.421067	FALSE
MIMAT0002891	hsa-miR-18a-3p	MI0000072	27	15	14	6	14	29	333.221	182.98	159.966	49.7941	118.086	192.353	1.04586	0.134899	0.421104	TRUE
MIMAT0000728	hsa-miR-375	MI0000783	0	4	0	2	4	6	0.0001	51.0127	0.0001	17.3526	35.2724	41.6063	-11.8365	0.135534	0.421946	FALSE
MIMAT0018985	hsa-miR-3135b	MI0016809	8	14	7	6	10	10	103.22	178.544	83.6189	52.0575	88.1809	69.3438	0.768213	0.136937	0.425169	TRUE
MIMAT0018944	hsa-miR-4429	MI0016768	145	62	64	67	66	130	2057.95	869.765	840.966	639.439	640.193	991.615	0.640001	0.138413	0.428599	TRUE
MIMAT0004516	hsa-miR-105-3p	MI0000111	0	12	0	4	14	12	0.0001	153.038	0.0001	34.705	123.453	83.2125	-12.5773	0.14177	0.43782	TRUE
MIMAT0018954	hsa-miR-548ae-3p	MI0016779	18	0	0	8	8	18	243.304	0.0001	0.0001	72.7152	73.904	130.762	-12.6807	0.14328	0.441303	TRUE
MIMAT0002815	hsa-miR-432-3p	MI0003133	16	12	22	14	18	16	216.27	160.325	275.316	127.252	166.284	116.233	0.661954	0.145622	0.446137	TRUE
MIMAT0004504	hsa-miR-31-3p	MI0000089	16	12	7	21	21	34	206.44	153.038	83.6189	182.201	185.18	235.769	-0.520343	0.145295	0.446137	TRUE
MIMAT0000731	hsa-miR-378a-5p	MI0000786	24	20	25	7	15	44	309.66	255.063	298.639	60.7337	132.271	305.112	1.09861	0.146773	0.448472	TRUE
MIMAT0019948	hsa-miR-4784	MI0017429	0	4	0	3	3	2	0.0001	56.114	0.0001	28.6317	29.0998	15.2557	-11.4565	0.147639	0.449929	FALSE
MIMAT0014987	hsa-miR-548s	MI0014141	12	20	21	18	8	23	148.098	243.974	239.95	149.382	67.4776	152.556	0.84149	0.14861	0.451698	TRUE
MIMAT0026479	hsa-miR-152-5p	MI0000462	28	22	21	18	31	34	345.563	268.371	239.95	149.382	261.475	225.518	0.455423	0.151794	0.460163	TRUE
MIMAT0030020	hsa-miR-7705	MI0025241	4	2	4	18	4	33	49.3662	24.3974	45.7048	149.382	33.7389	218.885	-1.43185	0.153083	0.460446	TRUE
MIMAT0026481	hsa-miR-134-3p	MI0000474	0	0	7	2	4	8	0.0001	0.0001	79.9833	16.5981	33.7389	53.0631	-11.6945	0.152697	0.460446	FALSE
MIMAT0023700	hsa-miR-6075	MI0020352	4	0	0	2	2	2	54.0677	0.0001	0.0001	18.1789	18.4761	14.5293	-11.014	0.153038	0.460446	FALSE
MIMAT0019963	hsa-miR-4791	MI0017438	209	184	139	544	646	345	3295.87	2868.04	2029.41	5768.73	6962.37	2923.99	-0.861564	0.15389	0.46167	TRUE
MIMAT0000430	hsa-miR-138-5p	MI0000455	171	69	66	83	35	135	2110.4	841.708	754.127	688.818	295.214	895.438	0.969461	0.154411	0.462033	TRUE
MIMAT0000078	hsa-miR-23a-3p	MI0000079	794	742	754	1229	1012	1815	10732.4	9913.45	9435.84	11170.9	9348.85	13185.2	-0.142192	0.155123	0.462965	TRUE
MIMAT0019913	hsa-miR-4763-3p	MI0017404	16	22	18	24	15	25	189.237	257.189	197.101	190.877	121.249	158.913	0.470799	0.155749	0.463633	TRUE
MIMAT0005951	hsa-miR-1307-3p	MI0006444	1828	1103	1116	1266	1436	2347	23585.8	14066.7	13331.2	10984.1	12662.8	16275	0.331878	0.158296	0.468801	TRUE
MIMAT0004757	hsa-miR-431-3p	MI0001721	17	13	3	31	21	61	219.343	165.791	35.8367	268.963	185.18	422.997	-1.32854	0.157893	0.468801	TRUE
MIMAT0004775	hsa-miR-502-3p	MI0003186	159	114	96	110	114	241	2051.5	1453.86	1146.77	954.386	1005.26	1671.18	0.374116	0.159587	0.470212	TRUE
MIMAT0009199	hsa-miR-365a-5p	MI0000767	0	0	7	4	5	2	0.0001	0.0001	79.9833	33.1961	42.1735	13.2658	-11.4685	0.159561	0.470212	FALSE
MIMAT0002819	hsa-miR-193b-3p	MI0003137	23	14	10	13	16	20	296.757	178.544	119.455	112.791	141.089	138.687	0.516409	0.160865	0.472773	TRUE
MIMAT0004518	hsa-miR-16-2-3p	MI0000115	183	177	218	321	296	477	2361.16	2257.31	2604.13	2785.07	2610.15	3307.69	-0.254496	0.161693	0.473998	TRUE
MIMAT0004593	hsa-miR-130a-5p	MI0000448	3	0	0	2	1	1	38.7076	0.0001	0.0001	17.3526	8.81818	6.93447	-10.441	0.162524	0.475229	FALSE
MIMAT0003258	hsa-miR-590-5p	MI0003602	4	0	0	2	1	2	51.6101	0.0001	0.0001	17.3526	8.81818	13.8688	-10.636	0.163198	0.475994	FALSE
MIMAT0000071	hsa-miR-17-3p	MI0000071	100	28	41	31	22	79	1290.25	357.088	489.767	268.963	193.998	547.815	1.00337	0.163825	0.476619	TRUE
MIMAT0015066	hsa-miR-3065-5p	MI0014228	12	6	10	12	6	8	148.098	73.1921	114.262	99.5882	50.6082	53.0631	0.746892	0.165119	0.477977	TRUE
MIMAT0000763	hsa-miR-338-3p	MI0000814	12	6	10	12	6	8	154.83	76.519	119.455	104.115	52.9086	55.475	0.746892	0.165119	0.477977	TRUE
MIMAT0000068	hsa-miR-15a-5p	MI0000069	83	52	67	75	78	107	1070.91	663.164	800.351	650.718	687.811	741.977	0.26821	0.167004	0.482225	TRUE
MIMAT0025851	hsa-miR-6720-3p	MI0022555	2	1	2	1	2	1	25.8051	12.7533	23.8912	8.67633	17.6363	6.93447	0.972909	0.168478	0.485266	FALSE
MIMAT0000758	hsa-miR-135b-5p	MI0000810	20	26	15	46	52	43	246.83	317.166	171.393	381.754	438.604	285.214	-0.600752	0.170323	0.48936	TRUE
MIMAT0002871	hsa-miR-500a-3p	MI0003184	158	114	95	109	114	242	2038.59	1453.86	1134.83	945.71	1005.26	1678.12	0.368446	0.171762	0.492271	TRUE
MIMAT0000750	hsa-miR-340-3p	MI0000802	16	15	32	37	62	64	206.44	191.297	382.257	321.021	546.721	443.8	-0.779336	0.172505	0.493176	TRUE
MIMAT0004799	hsa-miR-589-5p	MI0003599	34	30	14	55	49	68	438.685	382.595	167.238	477.193	432.086	471.537	-0.587691	0.175181	0.499591	TRUE
MIMAT0004928	hsa-miR-147b	MI0005544	1	0	2	25	19	50	12.9026	0.0001	23.8912	216.906	167.544	346.718	-9.52579	0.176327	0.500387	TRUE
MIMAT0004485	hsa-let-7e-3p	MI0000066	27	30	20	42	38	68	348.367	382.595	238.911	364.402	335.087	471.537	-0.275084	0.176037	0.500387	TRUE
MIMAT0004774	hsa-miR-501-3p	MI0003185	152	106	97	110	112	239	1961.18	1351.83	1158.72	954.386	987.625	1657.31	0.334977	0.177768	0.50324	TRUE
MIMAT0017992	hsa-miR-3614-5p	MI0016004	0	4	4	98	91	132	0.0001	48.7948	45.7048	813.303	767.557	875.539	-10.3871	0.178869	0.505118	TRUE
MIMAT0000735	hsa-miR-380-3p	MI0000788	16	16	24	12	22	25	206.44	204.051	286.693	104.115	193.998	173.359	0.605154	0.180334	0.508014	TRUE
MIMAT0000431	hsa-miR-140-5p	MI0000456	353	348	329	471	398	626	4554.58	4438.1	3930.08	4086.51	3509.6	4340.91	0.126978	0.181778	0.510837	TRUE
MIMAT0000682	hsa-miR-200a-3p	MI0000737	5	8	4	7	26	33	64.5126	102.025	47.7822	60.7337	229.27	228.834	-1.10384	0.182729	0.512261	TRUE
MIMAT0015053	hsa-miR-3176	MI0014210	817	681	293	957	1222	2331	12205.8	10056.2	4052.68	9614.18	12477.1	18716.2	-0.714976	0.187869	0.524127	TRUE
MIMAT0022833	hsa-miR-365b-5p	MI0000769	4	5	4	19	13	8	51.6101	63.7659	47.7822	164.849	114.635	55.475	-0.902562	0.187657	0.524127	TRUE
MIMAT0000250	hsa-miR-139-5p	MI0000261	1116	1069	1022	1137	1448	1731	13773.1	13040.4	11677.5	9435.97	12213.4	11481.5	0.231282	0.189586	0.527644	TRUE
MIMAT0004511	hsa-miR-99a-3p	MI0000101	92	81	54	96	73	107	1187.03	1033.01	645.059	832.919	643.72	741.977	0.340265	0.192571	0.534663	TRUE
MIMAT0000457	hsa-miR-188-5p	MI0000484	8	14	10	3	8	19	108.135	187.046	125.144	27.2683	73.904	138.027	1.07171	0.193619	0.536282	TRUE
MIMAT0019018	hsa-miR-4484	MI0016845	10	8	14	10	12	7	141.928	112.228	183.961	95.4387	116.399	53.3947	0.777928	0.200942	0.55391	TRUE
MIMAT0004597	hsa-miR-140-3p	MI0000456	1003	756	600	890	618	1495	13557.4	10100.5	7508.62	8089.56	5709.08	10860.5	0.354954	0.200773	0.55391	TRUE
MIMAT0000722	hsa-miR-370-3p	MI0000778	2512	1583	1256	1508	1972	2801	32411.1	20188.2	15003.6	13083.8	17389.3	19423.2	0.393616	0.202687	0.557389	TRUE
MIMAT0000255	hsa-miR-34a-5p	MI0000268	114	108	81	120	96	199	1470.88	1377.34	967.589	1041.15	846.536	1379.94	0.2393	0.203589	0.558541	TRUE
MIMAT0004690	hsa-miR-379-3p	MI0000787	116	97	178	143	120	161	1496.69	1237.06	2126.31	1240.7	1058.17	1116.43	0.4849	0.204833	0.560622	TRUE
MIMAT0022720	hsa-miR-1304-3p	MI0006371	30	22	26	29	26	54	387.075	280.57	310.584	251.611	229.27	374.456	0.224068	0.208591	0.569084	TRUE
MIMAT0002176	hsa-miR-485-3p	MI0002469	46	61	83	133	112	164	593.515	777.943	991.48	1153.94	987.625	1137.24	-0.4907	0.209403	0.569084	TRUE
MIMAT0000761	hsa-miR-324-5p	MI0000813	14	11	6	5	10	16	172.781	134.185	68.5571	41.4951	84.347	106.126	0.70888	0.209039	0.569084	TRUE
MIMAT0022834	hsa-miR-365b-3p	MI0000769	18	22	14	35	31	39	232.245	280.57	167.238	303.668	273.361	270.44	-0.337806	0.210359	0.570339	TRUE
MIMAT0004766	hsa-miR-146b-3p	MI0003129	2	4	0	30	22	58	25.8051	51.0127	0.0001	260.287	193.998	402.193	-9.05722	0.210982	0.570689	TRUE
MIMAT0019071	hsa-miR-4532	MI0016899	6	9	8	2	1	0	100.184	148.537	123.672	22.4562	11.4117	0.0001	8.70902	0.211974	0.572032	TRUE
MIMAT0000075	hsa-miR-20a-5p	MI0000076	941	1081	1093	1247	944	1981	11613.4	13186.8	12488.8	10348.9	7962.35	13139.7	0.283376	0.213501	0.574811	TRUE
MIMAT0003161	hsa-miR-493-3p	MI0003132	46	25	46	33	46	46	593.515	318.829	549.495	286.316	405.632	318.981	0.506071	0.215154	0.576575	TRUE
MIMAT0000435	hsa-miR-143-3p	MI0000459	235	317	289	285	308	488	3176.47	4235.26	3616.65	2590.48	2845.3	3545.11	0.30873	0.215294	0.576575	TRUE
MIMAT0003163	hsa-miR-539-5p	MI0003514	4	4	2	7	5	9	51.6101	51.0127	23.8912	60.7337	44.0905	62.4094	-0.460151	0.215654	0.576575	FALSE
MIMAT0003331	hsa-miR-655-3p	MI0003677	16	22	24	34	33	70	206.44	280.57	286.693	294.992	290.997	485.406	-0.432665	0.21616	0.576593	TRUE
MIMAT0003264	hsa-miR-596	MI0003608	12	9	15	30	15	42	162.203	120.244	187.716	272.682	138.57	305.112	-0.541856	0.220172	0.585941	TRUE
MIMAT0022727	hsa-miR-1307-5p	MI0006444	277	192	179	238	160	437	3744.18	2565.21	2240.07	2163.27	1478.08	3174.62	0.371012	0.224648	0.59511	TRUE
MIMAT0004505	hsa-miR-32-3p	MI0000090	4	2	4	2	4	4	51.6101	25.5064	47.7822	17.3526	35.2724	27.7376	0.639581	0.224197	0.59511	FALSE
MIMAT0001631	hsa-miR-451a	MI0001729	22	18	20	36	53	40	283.855	229.557	238.911	312.345	467.358	277.375	-0.449913	0.226584	0.5975	TRUE
MIMAT0010251	hsa-miR-449c-5p	MI0003823	0	3	2	22	23	30	0.0001	33.6684	21.0242	167.972	178.478	183.067	-8.72634	0.226232	0.5975	TRUE
MIMAT0019045	hsa-miR-4508	MI0016872	8	5	10	7	3	14	133.579	82.5205	154.589	78.5966	34.235	125.635	0.787644	0.229084	0.602716	TRUE
MIMAT0004813	hsa-miR-411-3p	MI0003675	112	103	179	145	131	159	1445.08	1313.58	2138.25	1258.05	1155.17	1102.56	0.456735	0.23429	0.613617	TRUE
MIMAT0022496	hsa-miR-5703	MI0019310	6	5	2	4	2	6	94.6184	77.9361	29.2003	42.4172	21.5554	50.8521	0.746891	0.233889	0.613617	TRUE
MIMAT0005929	hsa-miR-1275	MI0006415	9	11	13	15	10	11	150.276	181.545	200.966	168.421	114.116	98.7129	0.520098	0.236204	0.61723	TRUE
MIMAT0000281	hsa-miR-224-5p	MI0000301	1414	1669	1413	1977	1717	2315	19112.9	22298.6	17682.8	17969.7	15861.6	16817.5	0.227354	0.239832	0.625296	TRUE
MIMAT0025856	hsa-miR-6724-5p	MI0022559	60	24	8	20	8	24	740.491	292.768	91.4094	165.98	67.4776	159.189	1.1679	0.243913	0.634503	TRUE
MIMAT0016878	hsa-miR-4257	MI0015856	19	8	20	28	38	39	299.625	124.698	292.002	296.92	409.551	330.538	-0.617359	0.246269	0.639193	TRUE
MIMAT0019776	hsa-miR-1343-3p	MI0017320	6	1	2	1	0	1	77.4151	12.7533	23.8912	8.67633	0.0001	6.93447	7.31062	0.247139	0.640014	FALSE
MIMAT0004502	hsa-miR-28-3p	MI0000086	813	544	651	1068	930	1530	10489.7	6937.72	7776.54	9266.22	8200.82	10609.6	-0.16042	0.249672	0.645126	TRUE
MIMAT0007884	hsa-miR-1910-5p	MI0008331	15	4	8	5	8	10	202.754	53.4419	100.115	45.447	73.904	72.6459	0.727261	0.250634	0.646165	TRUE
MIMAT0003180	hsa-miR-487b-3p	MI0003530	45	44	42	49	55	88	580.612	561.139	501.713	425.136	484.995	610.224	0.135617	0.254518	0.654718	TRUE
MIMAT0000448	hsa-miR-136-5p	MI0000475	126	84	53	61	91	141	1555.03	1024.69	605.587	506.239	767.557	935.235	0.479395	0.256501	0.658351	TRUE
MIMAT0013517	hsa-miR-2682-5p	MI0012063	54	34	22	51	101	93	666.442	414.755	251.376	423.249	851.904	616.857	-0.549754	0.279554	0.660146	TRUE
MIMAT0000232	hsa-miR-199a-3p	MI0000281	654	506	600	1120	708	1609	8438.23	6453.1	7167.32	9717.38	6243.2	11157.4	-0.255043	0.276187	0.660146	TRUE
MIMAT0005905	hsa-miR-1254	MI0016747	8	20	14	12	8	28	94.6184	233.808	153.301	95.4387	64.666	177.982	0.551905	0.380618	0.660146	TRUE
MIMAT0005881	hsa-miR-1291	MI0006353	61	89	50	187	356	94	721.465	1040.45	547.504	1487.25	2877.63	597.511	-0.86938	0.334978	0.660146	TRUE
MIMAT0000226	hsa-miR-196a-5p	MI0000279	28	30	22	16	38	45	361.27	382.595	262.802	138.82	335.087	312.047	0.450882	0.334784	0.660146	TRUE
MIMAT0004699	hsa-miR-148b-5p	MI0000811	83	58	37	94	85	150	1070.91	739.683	441.985	815.566	749.537	1040.16	-0.277191	0.36728	0.660146	TRUE
MIMAT0000082	hsa-miR-26a-5p	MI0000750	39745	46249	50745	75853	65479	114365	512810	589821	606176	658118	577399	793049	-0.2292	0.281646	0.660146	TRUE
MIMAT0000428	hsa-miR-135a-5p	MI0000453	36	52	28	82	90	70	444.295	634.331	319.933	680.519	759.122	464.301	-0.460739	0.323789	0.660146	TRUE
MIMAT0006767	hsa-miR-1827	MI0008195	6691	9318	10286	18165	14334	17925	105515	145241	150177	192627	154487	151920	-0.314919	0.375272	0.660146	TRUE
MIMAT0019036	hsa-miR-4500	MI0016863	617	762	504	1388	695	1967	10302.3	12576.1	7791.3	15584.6	7931.09	17651.6	-0.360879	0.352059	0.660146	TRUE
MIMAT0000072	hsa-miR-18a-5p	MI0000072	64	47	72	60	41	140	789.857	573.338	822.684	497.94	345.822	928.602	0.416513	0.329137	0.660146	TRUE
MIMAT0002813	hsa-miR-493-5p	MI0003132	10	14	12	15	2	19	129.025	178.544	143.347	130.144	17.6363	131.753	1.15939	0.279583	0.660146	TRUE
MIMAT0026483	hsa-miR-370-5p	MI0000778	74	37	29	44	49	60	954.785	471.867	346.421	381.754	432.086	416.062	0.404869	0.306357	0.660146	TRUE
MIMAT0022862	hsa-miR-381-5p	MI0000789	33	41	31	48	40	54	425.782	522.88	370.312	416.459	352.723	374.456	0.204372	0.351018	0.660146	TRUE
MIMAT0004921	hsa-miR-889-3p	MI0005540	70	111	120	169	195	221	946.183	1483.01	1501.72	1536.11	1801.41	1605.47	-0.348924	0.373694	0.660146	TRUE
MIMAT0022697	hsa-miR-382-3p	MI0000790	22	36	20	78	30	76	297.372	480.976	250.288	708.972	277.14	552.108	-0.523395	0.330201	0.660146	TRUE
MIMAT0000268	hsa-miR-211-5p	MI0000287	222	189	164	280	392	397	2864.35	2410.35	1959.07	2429.35	3456.69	2752.94	-0.248009	0.30561	0.660146	TRUE
MIMAT0004767	hsa-miR-193b-5p	MI0003137	9	0	10	13	9	26	116.123	0.0001	119.455	112.791	79.3628	180.294	-6.7069	0.37435	0.660146	TRUE
MIMAT0015058	hsa-miR-3180-3p	MI0014214	21	3	6	0	6	6	270.952	38.2596	71.6733	0.0001	52.9086	41.6063	7.23862	0.314322	0.660146	TRUE
MIMAT0000461	hsa-miR-195-5p	MI0000489	87	80	102	118	100	159	1175.97	1068.84	1276.47	1072.55	923.799	1155.07	0.172222	0.331218	0.660146	TRUE
MIMAT0000762	hsa-miR-324-3p	MI0000813	25	22	15	7	19	45	354.819	308.626	197.101	66.8071	184.298	343.251	0.79393	0.288814	0.660146	TRUE
MIMAT0000438	hsa-miR-152-3p	MI0000462	1340	1349	1359	1859	1457	2552	18112.6	18023.2	17007	16897.2	13459.8	18539.2	0.142088	0.277761	0.660146	TRUE
MIMAT0004678	hsa-miR-99b-3p	MI0000746	363	264	191	333	201	537	4683.61	3366.83	2281.6	2889.19	1772.43	3723.76	0.315064	0.363693	0.660146	TRUE
MIMAT0000066	hsa-let-7e-5p	MI0000066	7354	7980	7881	14279	12710	14679	94884.9	101770	94142.8	123888	112078	101790	-0.20245	0.371453	0.660146	TRUE
MIMAT0000083	hsa-miR-26b-5p	MI0000084	18680	21691	23925	35597	30785	53784	252496	289802	299406	323555	284392	390718	-0.228433	0.284766	0.660146	TRUE
MIMAT0030989	hsa-miR-8062	MI0025898	6299	7842	6933	10939	14816	15013	85142.9	104773	86762.1	99428.8	136870	109063	-0.303353	0.294359	0.660146	TRUE
MIMAT0000691	hsa-miR-130b-3p	MI0000748	29	20	15	10	27	40	374.172	255.063	179.183	86.7624	238.088	277.375	0.535602	0.369977	0.660146	TRUE
MIMAT0031180	hsa-miR-7977	MI0025753	0	4	6	15	18	11	0.0001	62.3489	87.6007	159.064	193.998	93.2288	-7.43311	0.323774	0.660146	TRUE
MIMAT0018983	hsa-miR-4461	MI0016807	26	11	12	22	35	43	320.88	134.185	137.114	182.578	295.214	285.214	-0.450465	0.309427	0.660146	TRUE
MIMAT0004692	hsa-miR-340-5p	MI0000802	447	471	624	655	470	842	5767.42	6006.74	7454.01	5682.93	4144.5	5838.74	0.312774	0.265025	0.660146	TRUE
MIMAT0001080	hsa-miR-196b-5p	MI0001150	14	19	12	8	21	22	180.635	242.31	143.347	69.41	185.18	152.556	0.569082	0.299567	0.660146	TRUE
MIMAT0020925	hsa-miR-550a-3-5p	MI0003762	8	6	13	8	12	8	113.542	84.1709	170.821	76.351	116.399	61.0225	0.539729	0.346735	0.660146	TRUE
MIMAT0003266	hsa-miR-598-3p	MI0003610	8	10	6	9	23	34	103.22	127.532	71.6733	78.0862	202.816	235.769	-0.651769	0.269323	0.660146	TRUE
MIMAT0022723	hsa-miR-548h-3p	MI0006414	6	14	2	20	12	22	74.0492	170.782	22.8524	165.98	101.216	145.923	-1.01842	0.28262	0.660146	TRUE
MIMAT0027601	hsa-miR-6850-3p	MI0022696	3	2	45	0	16	4	42.5783	28.057	591.304	0.0001	155.198	30.5113	6.84595	0.360679	0.660146	TRUE
MIMAT0000265	hsa-miR-204-5p	MI0000284	224	199	172	296	414	414	2890.16	2537.88	2054.63	2568.17	3650.69	2870.83	-0.269144	0.274304	0.660146	TRUE
MIMAT0000418	hsa-miR-23b-3p	MI0000439	772	723	737	1151	955	1689	10435	9659.61	9223.09	10461.9	8822.28	12269.9	-0.0851342	0.341548	0.660146	TRUE
MIMAT0015027	hsa-miR-3074-3p	MI0014181	689	653	614	853	1045	1509	8889.82	8327.81	7334.56	7400.83	9214.9	10464	-0.121641	0.355437	0.660146	TRUE
MIMAT0004563	hsa-miR-199b-3p	MI0000282	327	253	300	560	354	804	4219.12	3226.55	3583.66	4858.69	3121.6	5575.23	-0.254744	0.276434	0.660146	TRUE
MIMAT0027032	hsa-miR-500b-3p	MI0015903	15	8	12	14	15	12	212.891	112.228	157.681	133.614	145.498	91.5338	0.370465	0.378963	0.660146	TRUE
MIMAT0000096	hsa-miR-98-5p	MI0000100	7478	8275	8305	14967	13385	15238	96484.9	105532	99207.7	129857	118030	105666	-0.217239	0.366881	0.660146	TRUE
MIMAT0003322	hsa-miR-652-3p	MI0003667	75	43	35	70	38	79	1013.77	574.499	438.003	636.257	351.044	573.902	0.340708	0.374807	0.660146	TRUE
MIMAT0001412	hsa-miR-18b-5p	MI0001518	61	47	70	58	40	137	752.833	573.338	799.832	481.342	337.388	908.704	0.418473	0.324208	0.660146	TRUE
MIMAT0002874	hsa-miR-503-5p	MI0003188	283	223	216	420	284	718	3492.65	2720.3	2468.05	3485.58	2395.45	4762.4	-0.244212	0.302388	0.660146	TRUE
MIMAT0022271	hsa-miR-664b-5p	MI0019134	12	16	6	10	14	8	141.928	187.046	65.7005	79.5322	113.165	50.8521	0.65313	0.325393	0.660146	TRUE
MIMAT0005890	hsa-miR-1302	MI0006363	0	0	0	2	0	0	0.0001	0.0001	0.0001	18.1789	0.0001	0.0001	-5.81421	0.377125	0.660146	FALSE
MIMAT0001620	hsa-miR-200a-5p	MI0000737	1	0	2	1	5	13	12.9026	0.0001	23.8912	8.67633	44.0905	90.1469	-6.68804	0.318904	0.660146	FALSE
MIMAT0027353	hsa-miR-6726-5p	MI0022571	4	0	0	0	0	0	54.0677	0.0001	0.0001	0.0001	0.0001	0.0001	6.3579	0.36667	0.660146	FALSE
MIMAT0027354	hsa-miR-6726-3p	MI0022571	0	0	0	0	0	1	0.0001	0.0001	0.0001	0.0001	0.0001	7.6279	-5.39657	0.367173	0.660146	FALSE
MIMAT0027517	hsa-miR-6808-3p	MI0022653	4	3	4	2	2	0	54.0677	40.0814	50.0576	18.1789	18.4761	0.0001	7.21743	0.290049	0.660146	FALSE
MIMAT0016883	hsa-miR-4251	MI0015861	0	0	1	0	0	0	0.0001	0.0001	15.459	0.0001	0.0001	0.0001	5.75579	0.379412	0.660146	FALSE
MIMAT0003214	hsa-miR-551a	MI0003556	7	3	2	3	1	7	94.6184	40.0814	25.0288	27.2683	9.23809	50.8521	0.972912	0.281831	0.660146	FALSE
MIMAT0027357	hsa-miR-6728-5p	MI0022573	0	0	2	0	0	0	0.0001	0.0001	22.8524	0.0001	0.0001	0.0001	5.94376	0.379236	0.660146	FALSE
MIMAT0015090	hsa-miR-1273d	MI0014254	2	6	0	6	8	8	22.7085	67.3368	0.0001	45.8106	62.0794	48.818	-6.58765	0.34334	0.660146	FALSE
MIMAT0022977	hsa-miR-4632-5p	MI0017259	0	0	0	0	4	0	0.0001	0.0001	0.0001	0.0001	33.7389	0.0001	-6.11159	0.379027	0.660146	FALSE
MIMAT0005907	hsa-miR-1256	MI0006390	0	0	0	0	0	2	0.0001	0.0001	0.0001	0.0001	0.0001	13.8688	-5.68407	0.367512	0.660146	FALSE
MIMAT0019769	hsa-miR-4684-5p	MI0017316	0	0	2	0	0	0	0.0001	0.0001	23.8912	0.0001	0.0001	0.0001	5.96514	0.379217	0.660146	FALSE
MIMAT0018940	hsa-miR-4425	MI0016764	0	0	0	0	2	0	0.0001	0.0001	0.0001	0.0001	17.6363	0.0001	-5.79963	0.379306	0.660146	FALSE
MIMAT0027366	hsa-miR-6732-3p	MI0022577	0	0	0	0	0	2	0.0001	0.0001	0.0001	0.0001	0.0001	13.2658	-5.66269	0.367488	0.660146	FALSE
MIMAT0022275	hsa-miR-5581-5p	MI0019136	0	0	0	2	0	0	0.0001	0.0001	0.0001	17.3526	0.0001	0.0001	-5.79183	0.377138	0.660146	FALSE
MIMAT0022276	hsa-miR-5581-3p	MI0019136	0	2	0	0	0	0	0.0001	25.5064	0.0001	0.0001	0.0001	0.0001	5.9966	0.374347	0.660146	FALSE
MIMAT0027370	hsa-miR-6734-3p	MI0022579	0	0	0	4	0	0	0.0001	0.0001	0.0001	33.1961	0.0001	0.0001	-6.10379	0.376967	0.660146	FALSE
MIMAT0018934	hsa-miR-4421	MI0016758	2	0	0	0	0	0	25.8051	0.0001	0.0001	0.0001	0.0001	0.0001	6.00219	0.366242	0.660146	FALSE
MIMAT0020601	hsa-miR-1273f	MI0018002	2	4	4	0	2	6	29.8796	59.0674	55.3268	0.0001	20.4209	48.1757	6.65002	0.335058	0.660146	FALSE
MIMAT0020600	hsa-miR-5095	MI0018001	0	2	2	1	6	10	0.0001	26.721	25.0288	9.08949	55.428	72.6459	-6.34418	0.361065	0.660146	FALSE
MIMAT0014978	hsa-miR-3116	MI0014128	0	0	0	4	0	0	0.0001	0.0001	0.0001	34.705	0.0001	0.0001	-6.12517	0.376956	0.660146	FALSE
MIMAT0021118	hsa-miR-5187-3p	MI0018166	0	0	0	0	0	2	0.0001	0.0001	0.0001	0.0001	0.0001	14.5293	-5.70644	0.367537	0.660146	FALSE
MIMAT0026476	hsa-miR-215-3p	MI0000291	0	0	1	0	0	0	0.0001	0.0001	11.4263	0.0001	0.0001	0.0001	5.61043	0.379556	0.660146	FALSE
MIMAT0019760	hsa-miR-4677-5p	MI0017308	2	2	0	3	3	5	25.8051	25.5064	0.0001	26.0288	26.4543	34.6719	-6.14641	0.356861	0.660146	FALSE
MIMAT0018190	hsa-miR-3916	MI0016422	0	1	3	3	2	13	0.0001	10.7912	30.3234	22.0244	14.923	76.2781	-6.50599	0.337002	0.660146	FALSE
MIMAT0015029	hsa-miR-3155a	MI0014183	0	0	0	0	2	0	0.0001	0.0001	0.0001	0.0001	18.4761	0.0001	-5.822	0.379285	0.660146	FALSE
MIMAT0019013	hsa-miR-548ak	MI0016840	2	2	0	2	2	6	27.0339	26.721	0.0001	18.1789	18.4761	43.5876	-5.86648	0.379111	0.660146	FALSE
MIMAT0016848	hsa-miR-4293	MI0015826	0	2	0	0	0	0	0.0001	33.0083	0.0001	0.0001	0.0001	0.0001	6.12059	0.374336	0.660146	FALSE
MIMAT0026637	hsa-miR-1296-3p	MI0003780	2	3	2	3	8	7	25.8051	38.2596	23.8912	26.0288	70.5448	48.5407	-0.629533	0.270535	0.660146	FALSE
MIMAT0028215	hsa-miR-7152-3p	MI0023612	0	0	0	0	4	0	0.0001	0.0001	0.0001	0.0001	38.7997	0.0001	-6.1788	0.378971	0.660146	FALSE
MIMAT0025470	hsa-miR-6507-5p	MI0022219	4	1	0	4	6	5	54.0677	13.3605	0.0001	36.3577	55.428	36.323	-6.64045	0.32749	0.660146	FALSE
MIMAT0019016	hsa-miR-4482-5p	MI0016843	0	0	0	1	0	0	0.0001	0.0001	0.0001	8.67633	0.0001	0.0001	-5.4585	0.377343	0.660146	FALSE
MIMAT0018085	hsa-miR-3663-3p	MI0016064	2	1	6	1	0	3	24.6831	12.1988	68.5571	8.29911	0.0001	19.8987	6.76093	0.297984	0.660146	FALSE
MIMAT0019767	hsa-miR-4682	MI0017314	0	2	0	0	0	0	0.0001	24.3974	0.0001	0.0001	0.0001	0.0001	5.97522	0.374349	0.660146	FALSE
MIMAT0019231	hsa-miR-3944-5p	MI0016601	0	2	0	0	0	0	0.0001	26.721	0.0001	0.0001	0.0001	0.0001	6.01897	0.374345	0.660146	FALSE
MIMAT0019775	hsa-miR-4687-3p	MI0017319	1	0	0	0	0	0	13.517	0.0001	0.0001	0.0001	0.0001	0.0001	5.69123	0.365823	0.660146	FALSE
MIMAT0019787	hsa-miR-4694-3p	MI0017327	0	4	0	0	0	0	0.0001	53.4419	0.0001	0.0001	0.0001	0.0001	6.3523	0.374316	0.660146	FALSE
MIMAT0027394	hsa-miR-6747-5p	MI0022592	0	0	0	1	0	0	0.0001	0.0001	0.0001	7.95331	0.0001	0.0001	-5.41666	0.37737	0.660146	FALSE
MIMAT0025484	hsa-miR-6514-5p	MI0022226	0	0	0	2	0	0	0.0001	0.0001	0.0001	16.5981	0.0001	0.0001	-5.77046	0.377151	0.660146	FALSE
MIMAT0003280	hsa-miR-612	MI0003625	0	1	0	0	0	0	0.0001	11.2229	0.0001	0.0001	0.0001	0.0001	5.60179	0.374388	0.660146	FALSE
MIMAT0019023	hsa-miR-4489	MI0016850	2	0	0	0	0	0	27.0339	0.0001	0.0001	0.0001	0.0001	0.0001	6.02457	0.36627	0.660146	FALSE
MIMAT0016850	hsa-miR-4301	MI0015828	2	0	2	6	1	6	28.3856	0.0001	26.2803	57.2632	9.69999	45.7669	-6.11639	0.369447	0.660146	FALSE
MIMAT0019028	hsa-miR-4493	MI0016855	0	0	0	0	0	4	0.0001	0.0001	0.0001	0.0001	0.0001	29.0584	-6.03977	0.367886	0.660146	FALSE
MIMAT0005896	hsa-miR-1244	MI0015975	0	8	0	0	0	0	0.0001	86.3292	0.0001	0.0001	0.0001	0.0001	6.58293	0.374298	0.660146	FALSE
MIMAT0025466	hsa-miR-6505-5p	MI0022217	0	0	4	0	0	0	0.0001	0.0001	47.7822	0.0001	0.0001	0.0001	6.29847	0.378933	0.660146	FALSE
MIMAT0005583	hsa-miR-1228-3p	MI0006318	0	0	0	3	0	0	0.0001	0.0001	0.0001	28.6317	0.0001	0.0001	-6.03265	0.377005	0.660146	FALSE
MIMAT0023699	hsa-miR-6074	MI0020351	11	1	7	4	0	11	156.12	14.0286	91.9807	38.1755	0.0001	83.906	6.4306	0.371546	0.660146	TRUE
MIMAT0005944	hsa-miR-1252-5p	MI0006434	6	2	2	6	4	12	77.4151	25.5064	23.8912	52.0575	35.2724	83.2125	-0.555402	0.350135	0.660146	FALSE
MIMAT0003287	hsa-miR-618	MI0003632	0	0	0	0	2	0	0.0001	0.0001	0.0001	0.0001	16.8695	0.0001	-5.77826	0.379326	0.660146	FALSE
MIMAT0026741	hsa-miR-1251-3p	MI0006386	0	0	0	1	0	0	0.0001	0.0001	0.0001	9.08949	0.0001	0.0001	-5.48087	0.377328	0.660146	FALSE
MIMAT0026622	hsa-miR-619-5p	MI0003633	0	2	2	8	10	12	0.0001	25.5064	23.8912	69.41	88.1809	83.2125	-7.65514	0.27579	0.660146	FALSE
MIMAT0027624	hsa-miR-6861-3p	MI0022708	2	0	0	0	0	0	31.5395	0.0001	0.0001	0.0001	0.0001	0.0001	6.0987	0.366363	0.660146	FALSE
MIMAT0019034	hsa-miR-4419b	MI0016861	1	0	0	0	0	0	15.7698	0.0001	0.0001	0.0001	0.0001	0.0001	5.76536	0.365927	0.660146	FALSE
MIMAT0031006	hsa-miR-8079	MI0025915	5	7	1	0	2	6	70.9638	98.1994	13.1402	0.0001	19.3999	45.7669	6.66845	0.335169	0.660146	FALSE
MIMAT0019801	hsa-miR-4703-5p	MI0017336	0	1	0	0	0	0	0.0001	12.1988	0.0001	0.0001	0.0001	0.0001	5.64189	0.374383	0.660146	FALSE
MIMAT0022487	hsa-miR-5694	MI0019301	0	0	0	0	3	0	0.0001	0.0001	0.0001	0.0001	27.7141	0.0001	-6.01699	0.379108	0.660146	FALSE
MIMAT0022923	hsa-miR-376b-5p	MI0002466	0	1	2	3	2	3	0.0001	12.7533	23.8912	26.0288	17.6363	20.8032	-6.07616	0.362159	0.660146	FALSE
MIMAT0026614	hsa-miR-487b-5p	MI0003530	1	0	2	2	7	3	12.9026	0.0001	23.8912	17.3526	61.7267	20.8032	-6.47802	0.32938	0.660146	FALSE
MIMAT0026719	hsa-miR-889-5p	MI0005540	3	4	2	4	5	12	38.7076	51.0127	23.8912	34.705	44.0905	83.2125	-0.467725	0.312713	0.660146	FALSE
MIMAT0000453	hsa-miR-154-3p	MI0000480	3	0	2	7	2	4	38.7076	0.0001	23.8912	60.7337	17.6363	27.7376	-6.08805	0.373387	0.660146	FALSE
MIMAT0031890	hsa-miR-203a-5p	MI0000283	7	8	10	3	13	13	79.4795	89.7823	105.121	22.9054	100.879	79.3293	0.687396	0.374065	0.660146	TRUE
MIMAT0019814	hsa-miR-203b-3p	MI0017343	7	8	10	3	13	13	86.3907	97.5895	114.262	24.8971	109.651	86.2275	0.687396	0.374065	0.660146	TRUE
MIMAT0027431	hsa-miR-6765-3p	MI0022610	0	0	1	0	0	0	0.0001	0.0001	12.5145	0.0001	0.0001	0.0001	5.65418	0.379512	0.660146	FALSE
MIMAT0030998	hsa-miR-8071	MI0025907	0	0	4	0	0	0	0.0001	0.0001	52.5605	0.0001	0.0001	0.0001	6.3443	0.378897	0.660146	FALSE
MIMAT0005922	hsa-miR-1268a	MI0006405	0	0	2	0	0	0	0.0001	0.0001	29.2003	0.0001	0.0001	0.0001	6.06164	0.379132	0.660146	FALSE
MIMAT0003297	hsa-miR-628-3p	MI0003642	6	6	2	6	4	2	81.1015	80.1628	25.0288	54.5364	36.9521	14.5293	0.834569	0.362549	0.660146	FALSE
MIMAT0011160	hsa-miR-2116-5p	MI0010635	0	0	0	0	0	1	0.0001	0.0001	0.0001	0.0001	0.0001	7.26468	-5.37311	0.367144	0.660146	FALSE
MIMAT0026482	hsa-miR-190a-3p	MI0000486	0	1	0	0	0	0	0.0001	13.3605	0.0001	0.0001	0.0001	0.0001	5.68564	0.374379	0.660146	FALSE
MIMAT0030021	hsa-miR-7706	MI0025242	5	9	4	8	4	6	59.1365	105.214	43.8004	63.6258	32.3331	38.1391	0.608546	0.277155	0.660146	TRUE
MIMAT0021038	hsa-miR-548ap-3p	MI0017875	0	4	2	8	2	14	0.0001	59.0674	27.6634	80.3694	20.4209	112.41	-6.69247	0.351244	0.660146	FALSE
MIMAT0004554	hsa-miR-7-2-3p	MI0000264	2	0	2	2	2	6	25.8051	0.0001	23.8912	17.3526	17.6363	41.6063	-5.87557	0.380655	0.660146	FALSE
MIMAT0021041	hsa-miR-5009-5p	MI0017877	2	0	0	0	0	0	23.6547	0.0001	0.0001	0.0001	0.0001	0.0001	5.96035	0.366188	0.660146	FALSE
MIMAT0024599	hsa-miR-6126	MI0021260	0	0	0	0	0	3	0.0001	0.0001	0.0001	0.0001	0.0001	25.4261	-5.97555	0.367822	0.660146	FALSE
MIMAT0018093	hsa-miR-3670	MI0016071	0	0	0	0	0	4	0.0001	0.0001	0.0001	0.0001	0.0001	25.4261	-5.97555	0.367822	0.660146	FALSE
MIMAT0015057	hsa-miR-3180-5p	MI0014214	6	3	6	0	3	18	68.1253	33.6684	63.0725	0.0001	23.2798	109.84	6.3797	0.369583	0.660146	FALSE
MIMAT0015061	hsa-miR-3181	MI0014223	2	1	4	2	2	1	29.8796	14.7669	55.3268	20.0924	20.4209	8.02937	0.972912	0.292554	0.660146	FALSE
MIMAT0025465	hsa-miR-6504-3p	MI0022216	1	0	0	0	0	0	14.1928	0.0001	0.0001	0.0001	0.0001	0.0001	5.7147	0.365856	0.660146	FALSE
MIMAT0027448	hsa-miR-6774-5p	MI0022619	0	0	0	0	2	0	0.0001	0.0001	0.0001	0.0001	15.5199	0.0001	-5.73816	0.379365	0.660146	FALSE
MIMAT0004946	hsa-miR-744-3p	MI0005559	6	2	6	12	8	12	77.4151	25.5064	71.6733	104.115	70.5448	83.2125	-0.693748	0.266489	0.660146	TRUE
MIMAT0019838	hsa-miR-4723-5p	MI0017359	0	0	0	0	0	2	0.0001	0.0001	0.0001	0.0001	0.0001	12.7131	-5.64222	0.367465	0.660146	FALSE
MIMAT0004600	hsa-miR-144-5p	MI0000460	0	0	0	0	1	0	0.0001	0.0001	0.0001	0.0001	8.81818	0.0001	-5.4663	0.37964	0.660146	FALSE
MIMAT0024612	hsa-miR-378j	MI0021273	10	6	4	6	6	12	149.397	88.601	55.3268	60.2771	61.2626	96.3513	0.356917	0.34735	0.660146	TRUE
MIMAT0027632	hsa-miR-6866-5p	MI0022713	2	2	6	0	2	4	24.6831	24.3974	68.5571	0.0001	16.8695	26.5316	6.61479	0.324543	0.660146	FALSE
MIMAT0027464	hsa-miR-6782-5p	MI0022627	0	0	0	0	1	0	0.0001	0.0001	0.0001	0.0001	7.76001	0.0001	-5.40483	0.379706	0.660146	FALSE
MIMAT0000688	hsa-miR-301a-3p	MI0000745	2	0	4	2	6	10	24.6831	0.0001	45.7048	16.5981	50.6082	66.3288	-6.29484	0.363346	0.660146	FALSE
MIMAT0019863	hsa-miR-4737	MI0017374	0	0	0	0	2	0	0.0001	0.0001	0.0001	0.0001	19.3999	0.0001	-5.84547	0.379263	0.660146	FALSE
MIMAT0022256	hsa-miR-4524b-3p	MI0019114	0	0	0	0	1	0	0.0001	0.0001	0.0001	0.0001	9.69999	0.0001	-5.51214	0.379592	0.660146	FALSE
MIMAT0018102	hsa-miR-3678-5p	MI0016079	0	0	0	2	0	0	0.0001	0.0001	0.0001	19.0878	0.0001	0.0001	-5.83767	0.377112	0.660146	FALSE
MIMAT0018206	hsa-miR-3929	MI0016439	6	4	2	4	4	0	74.0492	48.7948	22.8524	33.1961	33.7389	0.0001	6.50702	0.354884	0.660146	FALSE
MIMAT0016869	hsa-miR-4318	MI0015847	0	0	0	0	0	1	0.0001	0.0001	0.0001	0.0001	0.0001	8.97399	-5.47472	0.367269	0.660146	FALSE
MIMAT0019879	hsa-miR-4745-3p	MI0017384	0	0	0	0	0	3	0.0001	0.0001	0.0001	0.0001	0.0001	19.8987	-5.85768	0.3677	0.660146	FALSE
MIMAT0005580	hsa-miR-1227-3p	MI0006316	0	0	0	0	3	0	0.0001	0.0001	0.0001	0.0001	29.0998	0.0001	-6.04045	0.379088	0.660146	FALSE
MIMAT0027670	hsa-miR-6885-5p	MI0022732	0	0	0	0	0	2	0.0001	0.0001	0.0001	0.0001	0.0001	12.2046	-5.62259	0.367442	0.660146	FALSE
MIMAT0027480	hsa-miR-6790-5p	MI0022635	0	0	0	1	0	0	0.0001	0.0001	0.0001	8.29911	0.0001	0.0001	-5.43713	0.377357	0.660146	FALSE
MIMAT0027487	hsa-miR-6793-3p	MI0022638	4	4	2	4	0	2	56.7711	56.114	26.2803	38.1755	0.0001	15.2557	6.82814	0.313159	0.660146	FALSE
MIMAT0027489	hsa-miR-6794-3p	MI0022639	8	4	6	3	8	9	113.542	56.114	78.8406	28.6317	77.5992	68.6503	0.582941	0.310847	0.660146	TRUE
MIMAT0022488	hsa-miR-5695	MI0019302	0	0	1	0	0	0	0.0001	0.0001	11.9456	0.0001	0.0001	0.0001	5.6318	0.379534	0.660146	FALSE
MIMAT0019217	hsa-miR-3189-5p	MI0014233	0	2	0	0	0	0	0.0001	22.4457	0.0001	0.0001	0.0001	0.0001	5.93512	0.374353	0.660146	FALSE
MIMAT0016875	hsa-miR-4323	MI0015853	0	0	0	0	2	0	0.0001	0.0001	0.0001	0.0001	21.5554	0.0001	-5.89613	0.379217	0.660146	FALSE
MIMAT0000451	hsa-miR-150-5p	MI0000479	6	4	7	2	4	14	77.4151	51.0127	83.6189	17.3526	35.2724	97.0812	0.834568	0.292534	0.660146	TRUE
MIMAT0027041	hsa-miR-5088-3p	MI0017977	0	0	0	0	1	0	0.0001	0.0001	0.0001	0.0001	9.23809	0.0001	-5.48867	0.379616	0.660146	FALSE
MIMAT0027498	hsa-miR-6799-5p	MI0022644	0	0	2	0	0	0	0.0001	0.0001	26.2803	0.0001	0.0001	0.0001	6.01097	0.379176	0.660146	FALSE
MIMAT0002851	hsa-miR-517-5p	MI0003161	0	0	0	0	4	0	0.0001	0.0001	0.0001	0.0001	35.2724	0.0001	-6.13296	0.379009	0.660146	FALSE
MIMAT0026610	hsa-miR-519d-5p	MI0003162	0	0	2	0	0	0	0.0001	0.0001	21.0242	0.0001	0.0001	0.0001	5.90366	0.379273	0.660146	FALSE
MIMAT0002858	hsa-miR-520g-3p	MI0003166	0	0	0	0	2	0	0.0001	0.0001	0.0001	0.0001	16.1666	0.0001	-5.75779	0.379346	0.660146	FALSE
MIMAT0002864	hsa-miR-518d-3p	MI0003171	0	0	2	0	0	0	0.0001	0.0001	25.0288	0.0001	0.0001	0.0001	5.98751	0.379197	0.660146	FALSE
MIMAT0027514	hsa-miR-6807-5p	MI0022652	0	0	0	0	0	1	0.0001	0.0001	0.0001	0.0001	0.0001	6.93447	-5.35074	0.367116	0.660146	FALSE
MIMAT0029310	hsa-miR-7515	MI0024354	0	0	1	0	0	0	0.0001	0.0001	14.6002	0.0001	0.0001	0.0001	5.72831	0.379439	0.660146	FALSE
MIMAT0016890	hsa-miR-4261	MI0015868	0	0	2	0	0	0	0.0001	0.0001	32.8503	0.0001	0.0001	0.0001	6.11828	0.379083	0.660146	FALSE
MIMAT0016894	hsa-miR-4262	MI0015872	0	0	0	2	0	0	0.0001	0.0001	0.0001	22.4562	0.0001	0.0001	-5.91582	0.377068	0.660146	FALSE
MIMAT0019901	hsa-miR-4757-5p	MI0017398	0	0	4	0	0	0	0.0001	0.0001	45.7048	0.0001	0.0001	0.0001	6.27709	0.378951	0.660146	FALSE
MIMAT0003222	hsa-miR-558	MI0003564	0	0	0	2	0	0	0.0001	0.0001	0.0001	20.0924	0.0001	0.0001	-5.86233	0.377098	0.660146	FALSE
MIMAT0026721	hsa-miR-216b-3p	MI0005569	4	2	2	0	3	2	47.3092	23.3809	21.9002	0.0001	24.2498	12.7131	6.53768	0.3221	0.660146	FALSE
MIMAT0018104	hsa-miR-3679-5p	MI0016080	2	0	0	0	0	0	24.6831	0.0001	0.0001	0.0001	0.0001	0.0001	5.98082	0.366214	0.660146	FALSE
MIMAT0019928	hsa-miR-4773	MI0017416	4	2	0	18	5	8	51.6101	25.5064	0.0001	156.172	44.0905	55.475	-7.1464	0.3068	0.660146	TRUE
MIMAT0019949	hsa-miR-4785	MI0017430	0	6	0	0	0	0	0.0001	80.1628	0.0001	0.0001	0.0001	0.0001	6.54729	0.3743	0.660146	FALSE
MIMAT0018962	hsa-miR-4444	MI0016787	0	0	0	0	0	4	0.0001	0.0001	0.0001	0.0001	0.0001	33.9015	-6.1139	0.367959	0.660146	FALSE
MIMAT0003225	hsa-miR-561-3p	MI0003567	0	0	0	0	0	4	0.0001	0.0001	0.0001	0.0001	0.0001	27.7376	-6.0174	0.367864	0.660146	FALSE
MIMAT0019202	hsa-miR-3129-3p	MI0014146	0	2	2	6	3	4	0.0001	25.5064	23.8912	52.0575	26.4543	27.7376	-6.40949	0.35117	0.660146	FALSE
MIMAT0030420	hsa-miR-7845-5p	MI0025515	4	3	3	1	4	7	54.0677	40.0814	37.5432	9.08949	36.9521	50.8521	0.760436	0.352159	0.660146	FALSE
MIMAT0019931	hsa-miR-4775	MI0017418	0	2	2	2	4	4	0.0001	25.5064	23.8912	17.3526	35.2724	27.7376	-6.01952	0.377953	0.660146	FALSE
MIMAT0019932	hsa-miR-4776-5p	MI0017419	4	0	0	0	0	0	51.6101	0.0001	0.0001	0.0001	0.0001	0.0001	6.33553	0.366645	0.660146	FALSE
MIMAT0019933	hsa-miR-4776-3p	MI0017419	4	0	0	0	0	0	49.3662	0.0001	0.0001	0.0001	0.0001	0.0001	6.31415	0.36662	0.660146	FALSE
MIMAT0003326	hsa-miR-663a	MI0003672	6	1	6	1	2	5	77.4151	12.7533	71.6733	8.67633	17.6363	34.6719	1.25558	0.269248	0.660146	FALSE
MIMAT0019899	hsa-miR-4756-5p	MI0017397	0	0	0	0	0	1	0.0001	0.0001	0.0001	0.0001	0.0001	6.63297	-5.32936	0.367089	0.660146	FALSE
MIMAT0004679	hsa-miR-296-3p	MI0000747	8	1	5	2	2	0	103.22	12.7533	59.7278	17.3526	17.6363	0.0001	7.10738	0.299237	0.660146	FALSE
MIMAT0019072	hsa-miR-4533	MI0016900	0	1	0	0	0	0	0.0001	12.7533	0.0001	0.0001	0.0001	0.0001	5.66326	0.374381	0.660146	FALSE
MIMAT0000422	hsa-miR-124-3p	MI0000445	0	0	0	0	0	6	0.0001	0.0001	0.0001	0.0001	0.0001	45.7669	-6.25822	0.368095	0.660146	FALSE
MIMAT0016889	hsa-miR-4327	MI0015867	0	0	0	0	2	0	0.0001	0.0001	0.0001	0.0001	20.4209	0.0001	-5.87013	0.37924	0.660146	FALSE
MIMAT0025458	hsa-miR-6501-5p	MI0022213	2	1	0	2	6	6	25.8051	12.7533	0.0001	17.3526	52.9086	41.6063	-6.70576	0.309414	0.660146	FALSE
MIMAT0027535	hsa-miR-6817-3p	MI0022662	0	0	0	0	0	2	0.0001	0.0001	0.0001	0.0001	0.0001	16.0586	-5.75457	0.36759	0.660146	FALSE
MIMAT0003336	hsa-miR-658	MI0003682	1	0	0	0	0	0	11.3543	0.0001	0.0001	0.0001	0.0001	0.0001	5.60739	0.365702	0.660146	FALSE
MIMAT0019073	hsa-miR-4534	MI0016901	1	0	0	0	0	0	16.6974	0.0001	0.0001	0.0001	0.0001	0.0001	5.79285	0.365965	0.660146	FALSE
MIMAT0015086	hsa-miR-3201	MI0014250	0	0	0	0	0	2	0.0001	0.0001	0.0001	0.0001	0.0001	17.9479	-5.80806	0.367648	0.660146	FALSE
MIMAT0018961	hsa-miR-4443	MI0016786	3	8	1	7	10	10	50.0921	132.033	15.459	78.5966	114.116	89.739	-0.982497	0.327003	0.660146	TRUE
MIMAT0027556	hsa-miR-6828-5p	MI0022673	2	0	2	6	2	8	25.8051	0.0001	23.8912	52.0575	17.6363	55.475	-6.54224	0.335335	0.660146	FALSE
MIMAT0022295	hsa-miR-5588-5p	MI0019147	0	0	0	0	4	0	0.0001	0.0001	0.0001	0.0001	36.9521	0.0001	-6.15534	0.37899	0.660146	FALSE
MIMAT0026473	hsa-miR-95-5p	MI0000097	2	6	0	9	6	7	27.0339	80.1628	0.0001	81.8046	55.428	50.8521	-6.66392	0.344389	0.660146	FALSE
MIMAT0018968	hsa-miR-4449	MI0016792	3	0	0	0	0	0	38.7076	0.0001	0.0001	0.0001	0.0001	0.0001	6.19718	0.366483	0.660146	FALSE
MIMAT0020603	hsa-miR-5096	MI0018004	2	4	6	10	12	8	27.0339	53.4419	75.0863	90.894	110.856	58.1167	-0.801058	0.287737	0.660146	TRUE
MIMAT0005906	hsa-miR-1255a	MI0006389	0	4	2	2	9	12	0.0001	48.7948	22.8524	16.5981	75.9123	79.5946	-6.5831	0.352353	0.660146	FALSE
MIMAT0018975	hsa-miR-4453	MI0016799	0	0	0	1	0	0	0.0001	0.0001	0.0001	9.54396	0.0001	0.0001	-5.50434	0.377313	0.660146	FALSE
MIMAT0018976	hsa-miR-4454	MI0016800	2	4	2	2	2	0	28.3856	56.114	26.2803	19.0878	19.3999	0.0001	6.71258	0.322868	0.660146	FALSE
MIMAT0019692	hsa-miR-4635	MI0017262	2	4	2	0	2	8	27.0339	53.4419	25.0288	0.0001	18.4761	58.1167	6.13022	0.371658	0.660146	FALSE
MIMAT0027562	hsa-miR-6831-5p	MI0022676	0	0	1	0	0	0	0.0001	0.0001	10.9502	0.0001	0.0001	0.0001	5.58996	0.379577	0.660146	FALSE
MIMAT0004599	hsa-miR-143-5p	MI0000459	5	8	4	3	7	8	64.5126	102.025	47.7822	26.0288	61.7267	55.475	0.616119	0.277343	0.660146	TRUE
MIMAT0005884	hsa-miR-1294	MI0006356	8	0	0	0	0	0	103.22	0.0001	0.0001	0.0001	0.0001	0.0001	6.66886	0.367007	0.660146	FALSE
MIMAT0019691	hsa-miR-4634	MI0017261	2	0	2	8	7	12	29.8796	0.0001	27.6634	80.3694	71.473	96.3513	-7.54852	0.278882	0.660146	TRUE
MIMAT0019699	hsa-miR-4640-5p	MI0017267	0	0	0	0	1	0	0.0001	0.0001	0.0001	0.0001	8.43479	0.0001	-5.44493	0.379663	0.660146	FALSE
MIMAT0027682	hsa-miR-6891-5p	MI0022738	0	0	2	0	0	0	0.0001	0.0001	27.6634	0.0001	0.0001	0.0001	6.03564	0.379154	0.660146	FALSE
MIMAT0004567	hsa-miR-219a-1-3p	MI0000296	0	1	2	5	3	2	0.0001	12.7533	23.8912	43.3813	26.4543	13.8688	-6.32181	0.346868	0.660146	FALSE
MIMAT0027647	hsa-miR-6873-3p	MI0022720	6	6	2	0	6	2	74.0492	73.1921	22.8524	0.0001	50.6082	13.2658	6.94812	0.312452	0.660146	FALSE
MIMAT0018349	hsa-miR-3934-5p	MI0016590	4	8	2	12	14	8	51.6101	102.025	23.8912	104.115	123.453	55.475	-0.824521	0.318669	0.660146	TRUE
MIMAT0018121	hsa-miR-3692-5p	MI0016093	0	0	2	0	0	0	0.0001	0.0001	21.9002	0.0001	0.0001	0.0001	5.92329	0.379255	0.660146	FALSE
MIMAT0018188	hsa-miR-3914	MI0016419	1	0	0	0	0	0	12.9026	0.0001	0.0001	0.0001	0.0001	0.0001	5.66886	0.365791	0.660146	FALSE
MIMAT0017986	hsa-miR-3609	MI0015999	0	0	0	2	0	0	0.0001	0.0001	0.0001	15.9065	0.0001	0.0001	-5.74999	0.377163	0.660146	FALSE
MIMAT0027650	hsa-miR-6875-5p	MI0022722	6	8	6	1	9	11	81.1015	106.884	75.0863	9.08949	83.142	79.9104	1.1531	0.33127	0.660146	TRUE
MIMAT0018995	hsa-miR-4468	MI0016819	0	0	0	0	1	0	0.0001	0.0001	0.0001	0.0001	10.7778	0.0001	-5.5628	0.379539	0.660146	FALSE
MIMAT0019733	hsa-miR-4659b-5p	MI0017291	0	0	0	4	0	0	0.0001	0.0001	0.0001	40.1848	0.0001	0.0001	-6.19567	0.376921	0.660146	FALSE
MIMAT0019729	hsa-miR-4661-5p	MI0017289	2	2	2	0	2	2	25.8051	25.5064	23.8912	0.0001	17.6363	13.8688	6.44118	0.323334	0.660146	FALSE
MIMAT0019730	hsa-miR-4661-3p	MI0017289	2	2	4	0	2	2	25.8051	25.5064	47.7822	0.0001	17.6363	13.8688	6.77451	0.302967	0.660146	FALSE
MIMAT0027597	hsa-miR-6848-3p	MI0022694	0	1	0	0	0	0	0.0001	14.7669	0.0001	0.0001	0.0001	0.0001	5.73377	0.374373	0.660146	FALSE
MIMAT0022693	hsa-miR-204-3p	MI0000284	2	6	2	5	9	11	27.0339	80.1628	25.0288	45.447	83.142	79.9104	-0.815855	0.259958	0.660146	TRUE
MIMAT0004553	hsa-miR-7-1-3p	MI0000263	2	0	2	4	4	8	25.8051	0.0001	23.8912	34.705	35.2724	55.475	-6.68058	0.325176	0.660146	FALSE
MIMAT0018184	hsa-miR-3910	MI0016414	0	1	0	0	0	0	0.0001	14.0286	0.0001	0.0001	0.0001	0.0001	5.7091	0.374376	0.660146	FALSE
MIMAT0027608	hsa-miR-6854-5p	MI0022700	0	2	0	0	0	0	0.0001	23.3809	0.0001	0.0001	0.0001	0.0001	5.95475	0.374351	0.660146	FALSE
MIMAT0019749	hsa-miR-4669	MI0017300	4	4	0	4	14	8	51.6101	51.0127	0.0001	34.705	123.453	55.475	-6.58491	0.352638	0.660146	TRUE
MIMAT0018002	hsa-miR-3621	MI0016012	0	2	0	0	0	0	0.0001	28.057	0.0001	0.0001	0.0001	0.0001	6.04243	0.374343	0.660146	FALSE
MIMAT0016925	hsa-miR-500b-5p	MI0015903	3	0	4	3	7	9	47.3092	0.0001	58.4005	31.813	75.4437	76.2781	-6.43618	0.367131	0.660146	FALSE
MIMAT0031074	hsa-miR-450a-2-3p	MI0003187	3	8	8	4	4	10	38.7076	102.025	95.5644	34.705	35.2724	69.3438	0.72726	0.289567	0.660146	TRUE
MIMAT0026717	hsa-miR-891a-3p	MI0005524	2	0	4	4	9	6	25.8051	0.0001	47.7822	34.705	79.3628	41.6063	-6.59888	0.343764	0.660146	FALSE
MIMAT0000079	hsa-miR-24-1-5p	MI0000080	686	654	617	848	1040	1512	8851.11	8340.56	7370.4	7357.45	9170.81	10484.8	-0.116481	0.381504	0.660625	TRUE
MIMAT0000456	hsa-miR-186-5p	MI0000483	1143	918	978	1875	1128	2967	14747.6	11707.4	11682.7	16267.9	9946.8	20574.3	-0.231205	0.382086	0.660642	TRUE
MIMAT0005911	hsa-miR-1260a	MI0006394	6	2	2	4	0	7	94.6184	31.1745	29.2003	42.4172	0.0001	59.3275	6.13802	0.382794	0.660877	FALSE
MIMAT0004693	hsa-miR-330-5p	MI0000803	26	26	28	33	54	67	335.465	331.582	334.475	286.316	476.177	464.603	-0.246129	0.383699	0.661451	TRUE
MIMAT0019053	hsa-miR-4516	MI0016882	5	0	2	11	2	4	83.4868	0.0001	30.918	123.509	22.8234	35.8957	-6.18374	0.385624	0.66378	FALSE
MIMAT0022705	hsa-miR-539-3p	MI0003514	61	52	64	73	64	124	787.052	663.164	764.514	633.365	564.357	859.862	0.135302	0.387878	0.665615	TRUE
MIMAT0005898	hsa-miR-1246	MI0006381	612	648	432	648	808	644	9143.11	9568.89	5975.28	6509.92	8250.01	5170.85	0.313966	0.39117	0.665615	TRUE
MIMAT0000065	hsa-let-7d-5p	MI0000065	7826	8511	8620	15122	13660	15776	100975	108542	102971	131202	120455	109397	-0.19536	0.389356	0.665615	TRUE
MIMAT0000445	hsa-miR-126-3p	MI0000471	180167	189982	181038	186714	272632	299930	2.3246e+06	2.42287e+06	2.1626e+06	1.61997e+06	2.40409e+06	2.07982e+06	0.205943	0.391189	0.665615	TRUE
MIMAT0024618	hsa-miR-6134	MI0021279	26	14	14	50	28	32	388.433	206.735	193.644	502.308	285.892	256.937	-0.40577	0.388099	0.665615	TRUE
MIMAT0026734	hsa-miR-942-3p	MI0005767	12	4	2	4	2	9	154.83	51.0127	23.8912	34.705	17.6363	62.4094	0.777928	0.389967	0.665615	TRUE
MIMAT0018183	hsa-miR-3909	MI0016413	6	6	8	10	0	18	77.4151	76.519	95.5644	86.7624	0.0001	124.819	6.34167	0.391301	0.665615	TRUE
MIMAT0004798	hsa-miR-548b-5p	MI0003596	0	6	2	6	2	10	0.0001	76.519	23.8912	52.0575	17.6363	69.3438	-6.12682	0.390619	0.665615	FALSE
MIMAT0004800	hsa-miR-550a-5p	MI0003600	18	12	26	16	28	16	222.147	146.384	297.08	132.784	236.171	106.126	0.522241	0.393373	0.666197	TRUE
MIMAT0018445	hsa-miR-550b-3p	MI0016686	18	12	26	16	28	16	255.469	168.342	341.642	152.702	271.597	122.045	0.522241	0.393373	0.666197	TRUE
MIMAT0032115	hsa-miR-548ae-5p	MI0016780	0	10	2	8	2	16	0.0001	140.285	26.2803	76.351	19.3999	122.045	-6.29137	0.392754	0.666197	TRUE
MIMAT0000227	hsa-miR-197-3p	MI0000239	13	3	6	0	14	11	167.733	38.2596	71.6733	0.0001	123.453	76.2781	6.30904	0.39496	0.667905	TRUE
MIMAT0002177	hsa-miR-486-5p	MI0002470	4	14	6	8	6	8	51.6101	178.544	71.6733	69.41	52.9086	55.475	0.575368	0.397338	0.669964	TRUE
MIMAT0004762	hsa-miR-486-3p	MI0002470	4	14	6	8	6	8	54.0677	187.046	75.0863	72.7152	55.428	58.1167	0.575368	0.397338	0.669964	TRUE
MIMAT0000261	hsa-miR-183-5p	MI0000273	10	18	25	25	28	69	129.025	229.557	298.639	216.906	246.906	478.471	-0.501758	0.399477	0.671609	TRUE
MIMAT0004773	hsa-miR-500a-5p	MI0003184	4	2	5	4	8	14	49.3662	24.3974	57.1309	33.1961	67.4776	92.8603	-0.522224	0.399289	0.671609	TRUE
MIMAT0026639	hsa-miR-1301-5p	MI0003815	1	1	1	3	1	3	14.9398	14.7669	13.8318	30.1386	10.2105	24.0879	-0.417057	0.400822	0.672167	FALSE
MIMAT0004949	hsa-miR-877-5p	MI0005561	3	1	6	0	6	5	42.5783	14.0286	78.8406	0.0001	58.1994	38.1391	5.90803	0.401522	0.672167	FALSE
MIMAT0003328	hsa-miR-653-5p	MI0003674	2	4	6	8	0	8	27.0339	53.4419	75.0863	72.7152	0.0001	58.1167	5.99967	0.401555	0.672167	FALSE
MIMAT0000755	hsa-miR-323a-3p	MI0000807	56	45	57	51	85	65	756.946	601.22	713.319	463.559	785.229	472.198	0.315555	0.403466	0.674022	TRUE
MIMAT0004497	hsa-miR-24-2-5p	MI0000081	707	677	636	871	1071	1558	9122.06	8633.89	7597.36	7557	9444.17	10803.7	-0.11218	0.40383	0.674022	TRUE
MIMAT0005914	hsa-miR-1262	MI0006397	0	4	1	4	2	2	0.0001	51.0127	11.9456	34.705	17.6363	13.8688	-5.68618	0.404847	0.674746	FALSE
MIMAT0026626	hsa-miR-655-5p	MI0003677	6	2	0	6	2	5	77.4151	25.5064	0.0001	52.0575	17.6363	34.6719	-5.75643	0.405648	0.675105	FALSE
MIMAT0001339	hsa-miR-422a	MI0001444	10	19	9	20	5	18	129.025	242.31	107.51	173.525	44.0905	124.819	0.614916	0.407979	0.67651	TRUE
MIMAT0004696	hsa-miR-323a-5p	MI0000807	2	0	2	1	4	3	25.8051	0.0001	23.8912	8.67633	35.2724	20.8032	-5.54224	0.407224	0.67651	FALSE
MIMAT0000452	hsa-miR-154-5p	MI0000480	7	2	0	7	2	5	90.3176	25.5064	0.0001	60.7337	17.6363	34.6719	-5.75643	0.408834	0.67651	FALSE
MIMAT0000276	hsa-miR-219a-5p	MI0000296	4	4	0	4	5	4	54.0677	53.4419	0.0001	36.3577	46.1901	29.0584	-5.7788	0.408806	0.67651	FALSE
MIMAT0026606	hsa-miR-511-3p	MI0003127	2	10	4	6	2	5	28.3856	140.285	52.5605	57.2632	19.3999	38.1391	0.777928	0.411593	0.6801	TRUE
MIMAT0000753	hsa-miR-342-3p	MI0000805	14	6	0	12	6	11	172.781	73.1921	0.0001	99.5882	50.6082	72.9617	-6.04009	0.413793	0.681785	TRUE
MIMAT0026917	hsa-miR-1910-3p	MI0008331	7	6	0	5	7	8	99.3493	84.1709	0.0001	47.7194	67.8993	61.0225	-5.94061	0.413781	0.681785	TRUE
MIMAT0003311	hsa-miR-641	MI0003656	11	0	4	6	5	10	130.1	0.0001	43.8004	47.7194	40.4163	63.5651	-5.8952	0.416017	0.684473	TRUE
MIMAT0015060	hsa-miR-548w	MI0014222	2	4	0	2	2	6	24.6831	48.7948	0.0001	16.5981	16.8695	39.7973	-5.4894	0.416991	0.685099	FALSE
MIMAT0030418	hsa-miR-6516-3p	MI0025513	6	6	8	12	5	8	77.4151	76.519	95.5644	104.115	44.0905	55.475	0.393928	0.418346	0.68635	TRUE
MIMAT0004674	hsa-miR-30c-1-3p	MI0000736	94	66	76	88	32	206	1212.83	841.708	907.861	763.509	282.179	1428.48	0.539909	0.422188	0.691669	TRUE
MIMAT0004673	hsa-miR-29c-5p	MI0000735	7	17	10	18	22	26	90.3176	216.804	119.455	156.172	193.998	180.294	-0.3981	0.42561	0.695304	TRUE
MIMAT0000416	hsa-miR-1-3p	MI0000437	2	8	2	2	22	0	25.8051	102.025	23.8912	17.3526	193.998	0.0001	5.84693	0.425337	0.695304	TRUE
MIMAT0000095	hsa-miR-96-5p	MI0000098	0	4	2	2	6	2	0.0001	48.7948	22.8524	16.5981	50.6082	13.2658	-5.52646	0.426936	0.696485	FALSE
MIMAT0004601	hsa-miR-145-3p	MI0000461	11	0	4	5	7	6	141.928	0.0001	47.7822	43.3813	61.7267	41.6063	-5.76552	0.428479	0.698016	TRUE
MIMAT0015009	hsa-miR-548t-5p	MI0014164	2	4	0	2	2	4	27.0339	53.4419	0.0001	18.1789	18.4761	29.0584	-5.33816	0.431402	0.701788	FALSE
MIMAT0004955	hsa-miR-374b-5p	MI0005566	246	232	266	295	321	486	3174.01	2958.73	3177.51	2559.49	2830.6	3370.1	0.106238	0.434637	0.706056	TRUE
MIMAT0002845	hsa-miR-526a	MI0003157	8	4	0	0	0	2	103.22	51.0127	0.0001	0.0001	0.0001	13.8688	7.2952	0.439712	0.713296	FALSE
MIMAT0004956	hsa-miR-374b-3p	MI0005566	104	98	165	119	147	210	1341.86	1249.81	1971.01	1032.47	1296.26	1456.22	0.263829	0.440748	0.713974	TRUE
MIMAT0015020	hsa-miR-548v	MI0014174	4	4	0	2	4	4	51.6101	51.0127	0.0001	17.3526	35.2724	27.7376	-5.31579	0.44283	0.716342	FALSE
MIMAT0018443	hsa-miR-374c-5p	MI0016684	104	98	165	119	147	211	1341.86	1249.81	1971.01	1032.47	1296.26	1463.15	0.261544	0.444582	0.71817	TRUE
MIMAT0005867	hsa-miR-663b	MI0006336	6	1	0	4	2	1	77.4151	12.7533	0.0001	34.705	17.6363	6.93447	-5.12081	0.447769	0.721302	FALSE
MIMAT0030019	hsa-miR-7704	MI0025240	7	9	3	5	3	15	104.578	132.901	41.4951	50.2309	30.6313	120.439	0.555736	0.447415	0.721302	TRUE
MIMAT0018115	hsa-miR-3687	MI0016088	16	18	0	8	10	20	189.237	210.427	0.0001	63.6258	80.8325	127.13	-5.76526	0.450253	0.724293	TRUE
MIMAT0015050	hsa-miR-323b-3p	MI0014206	45	39	61	43	66	84	580.612	497.373	728.678	373.078	581.994	582.487	0.254589	0.452517	0.725397	TRUE
MIMAT0005902	hsa-miR-1250-5p	MI0006385	6	6	8	18	2	6	81.1015	80.1628	100.115	163.609	18.4761	43.5876	0.777927	0.452411	0.725397	TRUE
MIMAT0019337	hsa-miR-3960	MI0016964	10	2	0	2	6	3	141.928	28.057	0.0001	19.0878	58.1994	22.8835	-5.31096	0.452823	0.725397	FALSE
MIMAT0004589	hsa-miR-30b-3p	MI0000441	98	59	72	88	28	202	1264.44	752.436	860.079	763.509	246.906	1400.74	0.553677	0.454687	0.726366	TRUE
MIMAT0004549	hsa-miR-148a-5p	MI0000253	8	3	5	6	9	19	103.22	38.2596	59.7278	52.0575	79.3628	131.753	-0.392391	0.454655	0.726366	TRUE
MIMAT0005880	hsa-miR-1290	MI0006352	3	8	2	18	16	4	44.8193	118.135	27.6634	180.831	163.367	32.1172	-0.888736	0.4589	0.728854	TRUE
MIMAT0017988	hsa-miR-3611	MI0016001	8	0	2	0	0	2	108.135	0.0001	25.0288	0.0001	0.0001	14.5293	6.95278	0.457819	0.728854	FALSE
MIMAT0019811	hsa-miR-4709-5p	MI0017342	2	2	0	3	1	1	25.8051	25.5064	0.0001	26.0288	8.81818	6.93447	-4.84412	0.460661	0.728854	FALSE
MIMAT0004694	hsa-miR-342-5p	MI0000805	6	3	0	2	4	3	81.1015	40.0814	0.0001	18.1789	36.9521	21.7938	-5.14318	0.460451	0.728854	FALSE
MIMAT0000269	hsa-miR-212-3p	MI0000288	6	6	0	4	4	4	81.1015	80.1628	0.0001	36.3577	36.9521	29.0584	-5.28152	0.459564	0.728854	FALSE
MIMAT0019845	hsa-miR-4726-5p	MI0017363	2	4	0	2	2	2	24.6831	48.7948	0.0001	16.5981	16.8695	13.2658	-4.96108	0.459327	0.728854	FALSE
MIMAT0025456	hsa-miR-548az-5p	MI0022212	2	6	2	12	0	10	25.8051	76.519	23.8912	104.115	0.0001	69.3438	5.34167	0.459389	0.728854	FALSE
MIMAT0000264	hsa-miR-203a-3p	MI0000283	13	12	16	9	17	31	167.733	153.038	191.129	78.0862	149.908	214.966	0.330856	0.464475	0.73291	TRUE
MIMAT0019911	hsa-miR-4762-3p	MI0017403	2	2	0	1	0	0	25.8051	25.5064	0.0001	8.67633	0.0001	0.0001	6.52076	0.464494	0.73291	FALSE
MIMAT0002173	hsa-miR-483-3p	MI0002467	2	4	0	0	0	2	27.0339	53.4419	0.0001	0.0001	0.0001	14.5293	6.6509	0.467817	0.735141	FALSE
MIMAT0005452	hsa-miR-519a-5p	MI0003178	4	2	0	0	0	2	51.6101	25.5064	0.0001	0.0001	0.0001	13.8688	6.62853	0.467425	0.735141	FALSE
MIMAT0022709	hsa-miR-652-5p	MI0003667	1	0	2	1	1	1	11.3543	0.0001	21.0242	7.63519	7.76001	6.10234	-4.61912	0.466559	0.735141	FALSE
MIMAT0000425	hsa-miR-130a-3p	MI0000448	29	43	28	28	44	63	374.172	548.386	334.475	242.935	387.996	436.865	0.255428	0.473901	0.736386	TRUE
MIMAT0000222	hsa-miR-192-5p	MI0000234	201	188	211	302	264	444	2716.9	2511.76	2640.53	2745	2438.83	3225.47	-0.0772416	0.481478	0.736386	TRUE
MIMAT0000759	hsa-miR-148b-3p	MI0000811	1496	1571	1599	2258	1723	2948	19302.1	20035.2	19100.9	19590.9	15193.6	20442.5	0.103003	0.498306	0.736386	TRUE
MIMAT0001625	hsa-miR-431-5p	MI0001721	4	8	6	6	12	25	54.0677	106.884	75.0863	54.5364	110.856	181.614	-0.436689	0.485187	0.736386	TRUE
MIMAT0005876	hsa-miR-1285-3p	MI0006347	56	24	22	48	24	48	722.54	306.076	262.802	416.459	211.634	332.85	0.338537	0.487491	0.736386	TRUE
MIMAT0019706	hsa-miR-4645-3p	MI0017272	16	8	6	15	8	12	206.44	102.025	71.6733	130.144	70.5448	83.2125	0.337286	0.493846	0.736386	TRUE
MIMAT0003257	hsa-miR-550a-3p	MI0003762	30	18	21	24	36	30	387.075	229.557	250.856	208.23	317.451	208.031	0.242035	0.485286	0.736386	TRUE
MIMAT0022737	hsa-miR-550b-2-5p	MI0016686	20	12	14	16	24	20	258.05	153.038	167.238	138.82	211.634	138.687	0.242035	0.485286	0.736386	TRUE
MIMAT0000757	hsa-miR-151a-3p	MI0000809	7539	7374	6256	8803	10262	10981	101904	98520	78289.9	80013.9	94800.3	79772.3	0.135546	0.479621	0.736386	TRUE
MIMAT0022291	hsa-miR-548au-5p	MI0019145	4	10	4	16	6	17	54.0677	133.605	50.0576	145.43	55.428	123.498	-0.477248	0.47951	0.736386	TRUE
MIMAT0022842	hsa-miR-98-3p	MI0000100	4	16	8	13	17	25	51.6101	204.051	95.5644	112.791	149.908	173.359	-0.504335	0.483965	0.736386	TRUE
MIMAT0004571	hsa-miR-200b-5p	MI0000342	2	0	0	3	0	5	25.8051	0.0001	0.0001	26.0288	0.0001	34.6719	-6.12886	0.506713	0.736386	FALSE
MIMAT0019770	hsa-miR-4684-3p	MI0017316	0	0	1	2	0	2	0.0001	0.0001	11.9456	17.3526	0.0001	13.8688	-5.86362	0.507031	0.736386	FALSE
MIMAT0017981	hsa-miR-3605-5p	MI0015995	0	9	2	0	2	0	0.0001	109.788	22.8524	0.0001	16.8695	0.0001	6.8445	0.475409	0.736386	FALSE
MIMAT0005913	hsa-miR-1261	MI0006396	1	0	1	0	0	1	14.9398	0.0001	13.8318	0.0001	0.0001	8.02937	6.00091	0.484915	0.736386	FALSE
MIMAT0019027	hsa-miR-4492	MI0016854	0	0	1	0	1	5	0.0001	0.0001	15.459	0.0001	11.4117	44.8695	-6.10272	0.503234	0.736386	FALSE
MIMAT0027412	hsa-miR-6756-5p	MI0022601	2	0	2	0	2	0	24.6831	0.0001	22.8524	0.0001	16.8695	0.0001	6.1268	0.503146	0.736386	FALSE
MIMAT0027413	hsa-miR-6756-3p	MI0022601	4	0	2	0	2	0	56.7711	0.0001	26.2803	0.0001	19.3999	0.0001	6.52734	0.487922	0.736386	FALSE
MIMAT0027417	hsa-miR-6758-3p	MI0022603	4	2	0	0	0	4	56.7711	28.057	0.0001	0.0001	0.0001	30.5113	6.34103	0.499855	0.736386	FALSE
MIMAT0018999	hsa-miR-4472	MI0016824	4	2	0	0	2	0	63.079	31.1745	0.0001	0.0001	21.5554	0.0001	6.60947	0.48443	0.736386	FALSE
MIMAT0022266	hsa-miR-548ar-3p	MI0019131	0	2	2	0	0	2	0.0001	26.721	25.0288	0.0001	0.0001	14.5293	6.28051	0.490795	0.736386	FALSE
MIMAT0000241	hsa-miR-208a-3p	MI0000251	0	1	3	0	0	2	0.0001	12.7533	35.8367	0.0001	0.0001	13.8688	6.1198	0.497914	0.736386	FALSE
MIMAT0026474	hsa-miR-208a-5p	MI0000251	0	1	2	0	0	1	0.0001	12.7533	23.8912	0.0001	0.0001	6.93447	6.25814	0.473384	0.736386	FALSE
MIMAT0022694	hsa-miR-211-3p	MI0000287	2	0	2	0	0	2	27.0339	0.0001	25.0288	0.0001	0.0001	14.5293	6.28611	0.486516	0.736386	FALSE
MIMAT0005920	hsa-miR-1266-5p	MI0006403	0	4	4	0	2	0	0.0001	48.7948	45.7048	0.0001	16.8695	0.0001	6.78786	0.47681	0.736386	FALSE
MIMAT0015051	hsa-miR-3174	MI0014208	2	0	2	0	0	2	24.6831	0.0001	22.8524	0.0001	0.0001	13.2658	6.24236	0.48628	0.736386	FALSE
MIMAT0015055	hsa-miR-3178	MI0014212	12	3	2	2	5	7	200.368	49.5124	30.918	22.4562	57.0583	62.8173	0.65313	0.476711	0.736386	TRUE
MIMAT0010313	hsa-miR-762	MI0003892	0	1	2	0	1	0	0.0001	12.7533	23.8912	0.0001	8.81818	0.0001	6.14257	0.490442	0.736386	FALSE
MIMAT0030429	hsa-miR-7854-3p	MI0025524	0	0	1	2	0	2	0.0001	0.0001	12.5145	18.1789	0.0001	14.5293	-5.88599	0.507075	0.736386	FALSE
MIMAT0019059	hsa-miR-1269b	MI0016888	2	0	2	2	0	0	25.8051	0.0001	23.8912	17.3526	0.0001	0.0001	6.15597	0.501429	0.736386	FALSE
MIMAT0019853	hsa-miR-4731-5p	MI0017368	6	1	0	0	2	0	77.4151	12.7533	0.0001	0.0001	17.6363	0.0001	6.37462	0.491456	0.736386	FALSE
MIMAT0000459	hsa-miR-193a-3p	MI0000487	6	8	8	5	12	12	77.4151	102.025	95.5644	43.3813	105.817	83.2125	0.337286	0.48976	0.736386	TRUE
MIMAT0025477	hsa-miR-6510-3p	MI0022222	2	0	2	0	2	0	27.0339	0.0001	25.0288	0.0001	18.4761	0.0001	6.17054	0.503258	0.736386	FALSE
MIMAT0027467	hsa-miR-6783-3p	MI0022628	2	0	4	0	2	0	25.8051	0.0001	47.7822	0.0001	17.6363	0.0001	6.4815	0.48793	0.736386	FALSE
MIMAT0017993	hsa-miR-3614-3p	MI0016004	0	1	0	2	2	0	0.0001	12.1988	0.0001	16.5981	16.8695	0.0001	-5.92635	0.507501	0.736386	FALSE
MIMAT0019874	hsa-miR-4743-5p	MI0017381	2	0	1	0	0	2	24.6831	0.0001	11.4263	0.0001	0.0001	13.2658	5.90903	0.502593	0.736386	FALSE
MIMAT0019216	hsa-miR-3187-5p	MI0014231	1	0	2	1	0	0	12.3416	0.0001	22.8524	8.29911	0.0001	0.0001	6.13459	0.484249	0.736386	FALSE
MIMAT0002849	hsa-miR-524-5p	MI0003160	1	0	2	0	1	0	12.9026	0.0001	23.8912	0.0001	8.81818	0.0001	6.14817	0.486206	0.736386	FALSE
MIMAT0004978	hsa-miR-935	MI0005757	10	5	0	4	2	5	123.415	60.9935	0.0001	33.1961	16.8695	33.1645	-4.85377	0.496872	0.736386	FALSE
MIMAT0018105	hsa-miR-3679-3p	MI0016080	0	6	2	0	0	4	0.0001	76.519	23.8912	0.0001	0.0001	27.7376	6.45313	0.498909	0.736386	FALSE
MIMAT0027519	hsa-miR-6809-3p	MI0022654	1	3	0	2	0	0	13.517	40.0814	0.0001	18.1789	0.0001	0.0001	6.07146	0.505081	0.736386	FALSE
MIMAT0004609	hsa-miR-149-3p	MI0000478	6	4	0	4	1	4	81.1015	53.4419	0.0001	36.3577	9.23809	29.0584	-4.80984	0.493247	0.736386	FALSE
MIMAT0027541	hsa-miR-6820-3p	MI0022665	0	2	2	1	1	2	0.0001	25.5064	23.8912	8.67633	8.81818	13.8688	-4.68619	0.483165	0.736386	FALSE
MIMAT0015001	hsa-miR-3135a	MI0014156	2	2	0	0	2	0	25.8051	25.5064	0.0001	0.0001	17.6363	0.0001	6.17963	0.49933	0.736386	FALSE
MIMAT0005577	hsa-miR-1226-3p	MI0006313	4	8	0	2	4	4	51.6101	102.025	0.0001	17.3526	35.2724	27.7376	-4.98246	0.481277	0.736386	FALSE
MIMAT0021024	hsa-miR-5002-3p	MI0017868	2	2	0	0	0	2	27.0339	26.721	0.0001	0.0001	0.0001	14.5293	6.31757	0.48255	0.736386	FALSE
MIMAT0004950	hsa-miR-877-3p	MI0005561	0	4	4	0	0	4	0.0001	53.4419	50.0576	0.0001	0.0001	29.0584	6.61384	0.492241	0.736386	FALSE
MIMAT0018990	hsa-miR-548aj-3p	MI0016814	2	0	0	10	0	8	27.0339	0.0001	0.0001	90.894	0.0001	58.1167	-6.95624	0.470698	0.736386	FALSE
MIMAT0019704	hsa-miR-4644	MI0017271	2	0	0	4	4	0	24.6831	0.0001	0.0001	33.1961	33.7389	0.0001	-6.25408	0.505014	0.736386	FALSE
MIMAT0018097	hsa-miR-3674	MI0016075	1	1	0	1	0	0	12.9026	12.7533	0.0001	8.67633	0.0001	0.0001	5.8541	0.496303	0.736386	FALSE
MIMAT0026619	hsa-miR-597-3p	MI0003609	2	2	0	0	0	2	24.6831	24.3974	0.0001	0.0001	0.0001	13.2658	6.27382	0.482285	0.736386	FALSE
MIMAT0016916	hsa-miR-4286	MI0015894	0	2	2	2	0	0	0.0001	33.0083	30.918	22.4562	0.0001	0.0001	6.27436	0.505783	0.736386	FALSE
MIMAT0018194	hsa-miR-3150b-3p	MI0016426	1	3	0	0	2	0	13.517	40.0814	0.0001	0.0001	18.4761	0.0001	6.06366	0.50687	0.736386	FALSE
MIMAT0019206	hsa-miR-3150a-5p	MI0014177	1	3	0	0	2	0	12.9026	38.2596	0.0001	0.0001	17.6363	0.0001	6.04129	0.506829	0.736386	FALSE
MIMAT0004980	hsa-miR-937-3p	MI0005759	4	0	2	0	0	4	51.6101	0.0001	23.8912	0.0001	0.0001	27.7376	6.26374	0.503508	0.736386	FALSE
MIMAT0022292	hsa-miR-548au-3p	MI0019145	4	4	0	2	4	2	54.0677	53.4419	0.0001	18.1789	36.9521	14.5293	-5.00483	0.47021	0.736386	FALSE
MIMAT0022471	hsa-miR-548aw	MI0019283	0	2	2	2	0	0	0.0001	28.057	26.2803	19.0878	0.0001	0.0001	6.19621	0.50562	0.736386	FALSE
MIMAT0019756	hsa-miR-4674	MI0017305	2	0	2	0	0	3	27.0339	0.0001	25.0288	0.0001	0.0001	21.7938	6.09112	0.505837	0.736386	FALSE
MIMAT0025853	hsa-miR-6722-5p	MI0022557	5	2	0	2	0	0	70.9638	28.057	0.0001	19.0878	0.0001	0.0001	6.67391	0.477779	0.736386	FALSE
MIMAT0025854	hsa-miR-6722-3p	MI0022557	3	2	0	2	0	0	38.7076	25.5064	0.0001	17.3526	0.0001	0.0001	6.38242	0.48837	0.736386	FALSE
MIMAT0004492	hsa-miR-19b-2-5p	MI0000075	11	2	7	3	6	9	141.928	25.5064	83.6189	26.0288	52.9086	62.4094	0.615228	0.472561	0.736386	TRUE
MIMAT0024614	hsa-miR-6130	MI0021275	20	27	38	52	34	78	298.795	398.704	525.604	522.401	347.154	626.283	-0.276604	0.510618	0.738127	TRUE
MIMAT0027510	hsa-miR-6805-5p	MI0022650	0	2	0	0	2	8	0.0001	25.5064	0.0001	0.0001	17.6363	55.475	-6.17329	0.509427	0.738127	FALSE
MIMAT0005576	hsa-miR-1226-5p	MI0006313	2	0	0	0	7	2	21.8351	0.0001	0.0001	0.0001	52.2303	11.7352	-6.02314	0.51028	0.738127	FALSE
MIMAT0004517	hsa-miR-106a-3p	MI0000113	2	0	0	2	0	6	25.8051	0.0001	0.0001	17.3526	0.0001	41.6063	-6.02155	0.51218	0.73946	FALSE
MIMAT0004592	hsa-miR-125b-1-3p	MI0000446	122	124	87	132	163	163	1574.1	1581.39	1039.26	1145.26	1437.35	1130.3	0.168259	0.512878	0.739543	TRUE
MIMAT0032110	hsa-miR-3653-5p	MI0016053	263	224	136	339	448	348	3732.69	3142.38	1787.05	3235.37	4345.55	2654.48	-0.267651	0.514726	0.740339	TRUE
MIMAT0015084	hsa-miR-3199	MI0014247	0	0	6	0	8	13	0.0001	0.0001	68.5571	0.0001	67.4776	86.2275	-6.5552	0.515994	0.740339	FALSE
MIMAT0027596	hsa-miR-6848-5p	MI0022694	2	1	0	0	2	0	24.6831	12.1988	0.0001	0.0001	16.8695	0.0001	5.82493	0.515958	0.740339	FALSE
MIMAT0002807	hsa-miR-491-5p	MI0003126	0	2	0	2	0	6	0.0001	25.5064	0.0001	17.3526	0.0001	41.6063	-6.02715	0.515371	0.740339	FALSE
MIMAT0015017	hsa-miR-1273c	MI0014171	4	0	2	4	0	0	51.6101	0.0001	23.8912	34.705	0.0001	0.0001	6.15597	0.518076	0.742404	FALSE
MIMAT0003884	hsa-miR-454-5p	MI0003820	6	12	16	15	25	26	77.4151	153.038	191.129	130.144	220.452	180.294	-0.387503	0.522636	0.742572	TRUE
MIMAT0004701	hsa-miR-338-5p	MI0000814	45	34	25	68	61	56	580.612	433.607	298.639	589.984	537.903	388.325	-0.227877	0.523183	0.742572	TRUE
MIMAT0022272	hsa-miR-664b-3p	MI0019134	10	10	6	7	16	10	129.025	127.532	71.6733	60.7337	141.089	69.3438	0.339428	0.520356	0.742572	TRUE
MIMAT0005945	hsa-miR-1255b-5p	MI0006436	0	0	2	0	2	4	0.0001	0.0001	23.8912	0.0001	17.6363	27.7376	-5.87142	0.524623	0.742572	FALSE
MIMAT0004804	hsa-miR-615-5p	MI0003628	0	0	2	4	0	2	0.0001	0.0001	23.8912	34.705	0.0001	13.8688	-5.86362	0.524595	0.742572	FALSE
MIMAT0019236	hsa-miR-4529-5p	MI0016896	0	3	0	0	2	10	0.0001	38.2596	0.0001	0.0001	17.6363	69.3438	-6.08561	0.523375	0.742572	FALSE
MIMAT0019068	hsa-miR-4529-3p	MI0016896	0	3	0	0	2	10	0.0001	40.0814	0.0001	0.0001	18.4761	72.6459	-6.10799	0.523355	0.742572	FALSE
MIMAT0014995	hsa-miR-3130-5p	MI0014147	0	0	4	8	0	4	0.0001	0.0001	50.0576	72.7152	0.0001	29.0584	-6.21933	0.524217	0.742572	FALSE
MIMAT0015016	hsa-miR-3145-3p	MI0014170	2	0	0	0	2	4	23.6547	0.0001	0.0001	0.0001	16.1666	25.4261	-5.79252	0.522352	0.742572	FALSE
MIMAT0003888	hsa-miR-766-3p	MI0003836	2	0	0	2	0	4	25.8051	0.0001	0.0001	17.3526	0.0001	27.7376	-5.82656	0.521739	0.742572	FALSE
MIMAT0026736	hsa-miR-548e-5p	MI0006344	0	1	0	0	1	2	0.0001	12.7533	0.0001	0.0001	8.81818	13.8688	-5.50663	0.525932	0.743514	FALSE
MIMAT0024611	hsa-miR-6128	MI0021272	902	504	345	642	467	1150	13475.6	7442.47	4771.93	6449.64	4768.26	9233.66	0.26078	0.527864	0.744856	TRUE
MIMAT0018120	hsa-miR-3691-5p	MI0016092	2	0	0	3	2	0	24.6831	0.0001	0.0001	24.8971	16.8695	0.0001	-5.78241	0.528171	0.744856	FALSE
MIMAT0026472	hsa-let-7c-3p	MI0000064	77	103	111	141	110	142	993.492	1313.58	1325.95	1223.35	969.989	984.68	0.198598	0.529514	0.74584	TRUE
MIMAT0004606	hsa-miR-136-3p	MI0000475	210	247	320	347	225	522	2709.52	3150.03	3822.57	3010.65	1984.07	3619.74	0.207604	0.536597	0.746627	TRUE
MIMAT0001629	hsa-miR-329-3p	MI0001725	40	28	32	34	28	90	516.1	357.088	382.257	294.992	246.906	624.093	0.220454	0.537275	0.746627	TRUE
MIMAT0004903	hsa-miR-300	MI0005525	6	16	14	10	14	17	77.4151	204.051	167.238	86.7624	123.453	117.884	0.364774	0.539039	0.746627	TRUE
MIMAT0004594	hsa-miR-132-5p	MI0000449	29	15	28	34	47	47	374.172	191.297	334.475	294.992	414.45	325.915	-0.235221	0.54103	0.746627	TRUE
MIMAT0018073	hsa-miR-3653-3p	MI0016053	276	232	144	345	462	365	4352.44	3616.23	2102.41	3658.48	4979.28	3093.5	-0.246258	0.536675	0.746627	TRUE
MIMAT0009198	hsa-miR-224-3p	MI0000301	18	9	4	10	8	14	222.147	109.788	45.7048	82.9902	67.4776	92.8603	0.376439	0.539321	0.746627	TRUE
MIMAT0011163	hsa-miR-548q	MI0010637	6	8	0	2	4	2	77.4151	102.025	0.0001	17.3526	35.2724	13.8688	-4.45414	0.532315	0.746627	FALSE
MIMAT0003285	hsa-miR-548c-3p	MI0003630	2	0	0	0	2	2	25.8051	0.0001	0.0001	0.0001	17.6363	13.8688	-5.50103	0.539801	0.746627	FALSE
MIMAT0003293	hsa-miR-624-5p	MI0003638	0	0	2	2	2	0	0.0001	0.0001	23.8912	17.3526	17.6363	0.0001	-5.64586	0.540284	0.746627	FALSE
MIMAT0026486	hsa-miR-328-5p	MI0000804	2	3	6	4	2	7	24.6831	36.5961	68.5571	33.1961	16.8695	46.4302	0.427105	0.538811	0.746627	FALSE
MIMAT0003306	hsa-miR-636	MI0003651	1	1	0	0	2	0	12.3416	12.1988	0.0001	0.0001	16.8695	0.0001	5.49159	0.533347	0.746627	FALSE
MIMAT0019886	hsa-miR-4749-3p	MI0017388	0	2	0	2	2	0	0.0001	28.057	0.0001	19.0878	19.3999	0.0001	-5.66023	0.541062	0.746627	FALSE
MIMAT0005941	hsa-miR-1284	MI0006431	0	0	3	6	2	0	0.0001	0.0001	35.8367	52.0575	17.6363	0.0001	-5.97919	0.533147	0.746627	FALSE
MIMAT0005584	hsa-miR-1229-3p	MI0006319	2	0	2	4	0	0	24.6831	0.0001	22.8524	33.1961	0.0001	0.0001	5.80126	0.534532	0.746627	FALSE
MIMAT0027577	hsa-miR-6837-3p	MI0022683	2	0	0	0	2	2	24.6831	0.0001	0.0001	0.0001	16.8695	13.2658	-5.47965	0.539881	0.746627	FALSE
MIMAT0027685	hsa-miR-6892-3p	MI0022739	2	2	0	0	4	0	27.0339	26.721	0.0001	0.0001	36.9521	0.0001	5.86867	0.532409	0.746627	FALSE
MIMAT0027587	hsa-miR-6842-3p	MI0022688	4	0	0	4	5	0	51.6101	0.0001	0.0001	34.705	44.0905	0.0001	-6.04944	0.531839	0.746627	FALSE
MIMAT0027380	hsa-miR-6739-3p	MI0022584	0	2	0	0	2	2	0.0001	26.721	0.0001	0.0001	18.4761	14.5293	-5.529	0.542897	0.747374	FALSE
MIMAT0027443	hsa-miR-6771-3p	MI0022616	0	2	0	2	0	2	0.0001	26.721	0.0001	18.1789	0.0001	14.5293	-5.5212	0.542341	0.747374	FALSE
MIMAT0018087	hsa-miR-3665	MI0016066	4	0	0	2	6	0	63.079	0.0001	0.0001	21.2087	64.666	0.0001	-5.90029	0.544162	0.748223	FALSE
MIMAT0015378	hsa-miR-3065-3p	MI0014228	45	34	25	68	61	55	555.368	414.755	285.654	564.333	514.516	364.808	-0.219212	0.546779	0.749907	TRUE
MIMAT0025467	hsa-miR-6505-3p	MI0022217	0	0	4	0	6	2	0.0001	0.0001	50.0576	0.0001	55.428	14.5293	-5.75545	0.548633	0.749907	FALSE
MIMAT0019857	hsa-miR-4733-5p	MI0017370	2	0	0	0	1	3	25.8051	0.0001	0.0001	0.0001	8.81818	20.8032	-5.36269	0.547414	0.749907	FALSE
MIMAT0019864	hsa-miR-3064-5p	MI0017375	2	0	0	0	1	3	27.0339	0.0001	0.0001	0.0001	9.23809	21.7938	-5.38506	0.547299	0.749907	FALSE
MIMAT0031001	hsa-miR-8074	MI0025910	0	0	4	0	2	6	0.0001	0.0001	43.8004	0.0001	16.1666	38.1391	-5.69123	0.548088	0.749907	FALSE
MIMAT0015054	hsa-miR-3177-3p	MI0014211	2	2	4	4	2	4	27.0339	26.721	50.0576	36.3577	18.4761	29.0584	0.306249	0.550409	0.751445	FALSE
MIMAT0002171	hsa-miR-410-3p	MI0002465	35	69	50	83	68	130	473.092	921.871	625.719	754.419	628.184	944.395	-0.228152	0.557123	0.758817	TRUE
MIMAT0007881	hsa-miR-1908-5p	MI0008329	4	2	5	5	4	4	54.0677	26.721	62.572	45.447	36.9521	29.0584	0.30625	0.557002	0.758817	FALSE
MIMAT0018925	hsa-miR-1268b	MI0016748	0	0	2	1	2	0	0.0001	0.0001	26.2803	9.54396	19.3999	0.0001	-5.35836	0.558122	0.759283	FALSE
MIMAT0027621	hsa-miR-6769b-3p	MI0022706	0	0	2	0	2	1	0.0001	0.0001	25.0288	0.0001	18.4761	7.26468	-5.22713	0.560721	0.760284	FALSE
MIMAT0017991	hsa-miR-3613-3p	MI0016003	0	2	0	2	0	1	0.0001	23.3809	0.0001	15.9065	0.0001	6.3566	-5.12366	0.561718	0.760284	FALSE
MIMAT0027445	hsa-miR-6772-3p	MI0022617	0	0	2	0	2	1	0.0001	0.0001	22.8524	0.0001	16.8695	6.63297	-5.18338	0.561056	0.760284	FALSE
MIMAT0019964	hsa-miR-4792	MI0017439	0	0	8	0	4	6	0.0001	0.0001	116.801	0.0001	43.1107	50.8521	-5.82958	0.56215	0.760284	FALSE
MIMAT0018353	hsa-miR-3938	MI0016594	0	0	2	0	2	1	0.0001	0.0001	23.8912	0.0001	17.6363	6.93447	-5.20476	0.560892	0.760284	FALSE
MIMAT0015069	hsa-miR-3187-3p	MI0014231	0	0	4	1	0	6	0.0001	0.0001	52.5605	9.54396	0.0001	45.7669	-5.43778	0.565366	0.76374	FALSE
MIMAT0003330	hsa-miR-654-5p	MI0003676	45	59	70	60	73	111	580.612	752.436	836.188	520.574	643.72	769.715	0.177133	0.567691	0.765088	TRUE
MIMAT0021037	hsa-miR-548ap-5p	MI0017875	12	12	2	13	12	20	179.277	177.202	27.6634	130.6	122.525	160.585	-0.506217	0.568351	0.765088	TRUE
MIMAT0000751	hsa-miR-330-3p	MI0000803	123	77	103	101	144	188	1518.01	939.298	1176.9	838.2	1214.6	1246.98	0.143942	0.568039	0.765088	TRUE
MIMAT0002814	hsa-miR-432-5p	MI0003133	11	15	25	16	24	22	135.757	182.98	285.654	132.784	202.433	145.923	0.294845	0.573283	0.770829	TRUE
MIMAT0015012	hsa-miR-3143	MI0014167	4	0	0	2	0	2	45.4169	0.0001	0.0001	15.2703	0.0001	12.2046	-5.09842	0.574375	0.771399	FALSE
MIMAT0025457	hsa-miR-548az-3p	MI0022212	6	0	0	4	0	2	81.1015	0.0001	0.0001	36.3577	0.0001	14.5293	-5.32061	0.575267	0.771699	FALSE
MIMAT0004612	hsa-miR-186-3p	MI0000483	0	4	0	0	2	2	0.0001	51.0127	0.0001	0.0001	17.6363	13.8688	-5.1733	0.577234	0.773129	FALSE
MIMAT0019779	hsa-miR-4690-5p	MI0017323	2	0	0	0	1	1	25.8051	0.0001	0.0001	0.0001	8.81818	6.93447	-4.83437	0.577671	0.773129	FALSE
MIMAT0018071	hsa-miR-3651	MI0016051	2	2	1	2	2	7	23.6547	23.3809	10.9502	15.9065	16.1666	44.4956	-0.2962	0.579551	0.774747	FALSE
MIMAT0004584	hsa-let-7g-3p	MI0000433	23	60	18	54	95	45	310.889	801.627	225.259	490.827	877.609	326.906	-0.432489	0.591885	0.79032	TRUE
MIMAT0004749	hsa-miR-424-3p	MI0001446	187	143	170	252	232	332	2527.66	1910.54	2127.44	2290.53	2143.21	2411.84	-0.0584644	0.595019	0.792673	TRUE
MIMAT0015079	hsa-miR-3195	MI0014240	5	3	3	2	3	13	83.4868	49.5124	46.3769	22.4562	34.235	116.661	0.375066	0.594486	0.792673	TRUE
MIMAT0015032	hsa-miR-3158-3p	MI0014186	36	36	12	28	32	36	464.49	459.114	143.347	242.935	282.179	249.637	0.288761	0.597176	0.793206	TRUE
MIMAT0019211	hsa-miR-3158-5p	MI0014186	36	36	12	28	32	36	486.608	480.976	150.173	254.503	295.616	261.525	0.288761	0.597176	0.793206	TRUE
MIMAT0019774	hsa-miR-4687-5p	MI0017319	3	2	2	4	2	4	38.7076	25.5064	23.8912	34.705	17.6363	27.7376	0.167904	0.59748	0.793206	FALSE
MIMAT0003241	hsa-miR-576-5p	MI0003583	6	6	16	15	18	16	77.4151	76.519	191.129	130.144	158.726	110.95	-0.32938	0.598365	0.793469	TRUE
MIMAT0002174	hsa-miR-484	MI0002468	432	350	491	585	445	861	5573.88	4463.6	5865.26	5075.6	3924.05	5970.49	0.108201	0.60286	0.798513	TRUE
MIMAT0017982	hsa-miR-3605-3p	MI0015995	6	1	4	8	6	5	74.0492	12.1988	45.7048	66.3921	50.6082	33.1645	-0.467723	0.604343	0.798646	FALSE
MIMAT0004489	hsa-miR-16-1-3p	MI0000070	9	6	4	8	16	11	116.123	76.519	47.7822	69.41	141.089	76.2781	-0.261931	0.604344	0.798646	TRUE
MIMAT0004482	hsa-let-7b-3p	MI0000063	489	602	633	954	832	1137	6309.32	7677.4	7561.52	8277.13	7336.65	7884.38	-0.11906	0.606461	0.799614	TRUE
MIMAT0026737	hsa-miR-548j-3p	MI0006345	10	4	2	4	6	6	135.169	53.4419	25.0288	36.3577	55.428	43.5876	0.356918	0.605996	0.799614	TRUE
MIMAT0000733	hsa-miR-379-5p	MI0000787	974	1046	916	1466	1357	1987	13165.5	13975	11463.2	13325	12536	14434.7	-0.0546171	0.610082	0.803472	TRUE
MIMAT0010133	hsa-miR-2110	MI0010629	6	2	9	10	10	9	77.4151	25.5064	107.51	86.7624	88.1809	62.4094	-0.380047	0.613542	0.807109	TRUE
MIMAT0022259	hsa-miR-5100	MI0019116	24	10	8	13	20	16	309.66	127.532	95.5644	112.791	176.362	110.95	0.267758	0.621345	0.816443	TRUE
MIMAT0000764	hsa-miR-339-5p	MI0000815	71	54	109	99	67	158	876.248	658.728	1245.45	821.602	565.124	1047.99	0.197448	0.622723	0.817324	TRUE
MIMAT0002873	hsa-miR-502-5p	MI0003186	5	4	4	4	10	12	67.5846	53.4419	50.0576	36.3577	92.38	87.175	-0.222071	0.624569	0.818817	TRUE
MIMAT0004507	hsa-miR-92a-1-5p	MI0000093	88	57	54	105	85	137	1086.05	695.324	617.013	871.396	716.949	908.704	-0.0852363	0.626602	0.820551	TRUE
MIMAT0001341	hsa-miR-424-5p	MI0001446	79	86	80	106	80	194	1019.3	1096.77	955.643	919.681	705.447	1345.27	0.106987	0.629054	0.822828	TRUE
MIMAT0015013	hsa-miR-548u	MI0014168	6	2	2	3	2	8	74.0492	24.3974	22.8524	24.8971	16.8695	53.0631	0.306249	0.635429	0.830226	FALSE
MIMAT0004809	hsa-miR-628-5p	MI0003642	4	13	10	14	13	20	51.6101	165.791	119.455	121.467	114.635	138.687	-0.296201	0.640933	0.836472	TRUE
MIMAT0000424	hsa-miR-128-3p	MI0000447	2732	3213	3299	4599	4721	6090	36928.2	42927.1	41284.9	41802.1	43612.6	44241.3	-0.0907325	0.646076	0.842232	TRUE
MIMAT0000272	hsa-miR-215-5p	MI0000291	198	182	205	284	251	432	2676.35	2431.6	2565.45	2581.39	2318.74	3138.3	-0.0469322	0.652292	0.847103	TRUE
MIMAT0000426	hsa-miR-132-3p	MI0000449	14	32	22	27	24	38	180.635	408.101	262.802	234.258	211.634	263.506	0.199253	0.652746	0.847103	TRUE
MIMAT0026554	hsa-miR-433-5p	MI0001723	1	2	3	3	3	1	12.9026	25.5064	35.8367	26.0288	26.4543	6.93447	0.444592	0.651107	0.847103	FALSE
MIMAT0019049	hsa-miR-4512	MI0016878	2	6	8	4	14	16	25.8051	76.519	95.5644	34.705	123.453	110.95	-0.434547	0.651338	0.847103	TRUE
MIMAT0004680	hsa-miR-130b-5p	MI0000748	308	502	377	573	652	786	4163.2	6706.95	4717.92	5208.22	6023.17	5709.96	-0.138001	0.657618	0.852468	TRUE
MIMAT0022738	hsa-miR-548o-5p	MI0016746	8	14	8	16	8	18	103.22	178.544	95.5644	138.82	70.5448	124.819	0.185393	0.670263	0.867886	TRUE
MIMAT0005794	hsa-miR-1296-5p	MI0003780	6	3	2	1	10	5	77.4151	38.2596	23.8912	8.67633	88.1809	34.6719	0.481603	0.672236	0.869465	FALSE
MIMAT0019058	hsa-miR-4521	MI0016887	167	158	194	269	215	388	2154.72	2015	2317.43	2333.91	1895.89	2690.53	-0.0711399	0.674138	0.87095	TRUE
MIMAT0004688	hsa-miR-374a-3p	MI0000782	53	89	118	156	109	186	683.832	1135.03	1409.57	1353.49	961.171	1289.79	-0.195899	0.675081	0.871194	TRUE
MIMAT0000721	hsa-miR-369-3p	MI0000777	32	32	34	41	39	73	432.541	427.534	425.489	372.665	360.282	530.314	0.0578114	0.676169	0.871624	TRUE
MIMAT0004513	hsa-miR-101-5p	MI0000103	57	67	77	98	92	148	735.442	854.462	919.806	850.271	811.264	1026.29	-0.0877364	0.683643	0.875934	TRUE
MIMAT0004488	hsa-miR-15a-3p	MI0000069	8	18	17	24	13	18	103.22	229.557	203.074	208.23	114.635	124.819	0.24027	0.682114	0.875934	TRUE
MIMAT0000754	hsa-miR-337-3p	MI0000806	9	27	21	22	34	44	116.123	344.335	250.856	190.877	299.815	305.112	-0.256815	0.685334	0.875934	TRUE
MIMAT0004481	hsa-let-7a-3p	MI0000062	1092	1514	1610	2357	1967	2778	14760.5	20227.7	20148.1	21423.7	18171.1	20181	-0.118615	0.682438	0.875934	TRUE
MIMAT0000088	hsa-miR-30a-3p	MI0000088	523	675	651	997	901	1177	6748	8608.38	7776.54	8650.21	7945.09	8161.75	-0.0943522	0.685474	0.875934	TRUE
MIMAT0022861	hsa-miR-376c-5p	MI0000776	1	1	3	2	2	5	13.517	13.3605	37.5432	18.1789	18.4761	36.323	-0.272737	0.685579	0.875934	FALSE
MIMAT0026735	hsa-miR-1180-5p	MI0006273	5	1	1	1	4	2	67.5846	13.3605	12.5145	9.08949	36.9521	14.5293	0.413558	0.684016	0.875934	FALSE
MIMAT0004506	hsa-miR-33a-3p	MI0000091	9	5	2	7	4	7	116.123	63.7659	23.8912	60.7337	35.2724	48.5407	0.265298	0.68426	0.875934	TRUE
MIMAT0019032	hsa-miR-4497	MI0016859	10	8	4	15	11	11	166.974	132.033	61.8358	168.421	125.528	98.7129	-0.195025	0.689241	0.87921	TRUE
MIMAT0022739	hsa-miR-548aj-5p	MI0016815	20	10	6	15	16	28	246.83	121.987	68.5571	124.485	134.955	185.721	-0.188892	0.689666	0.87921	TRUE
MIMAT0000693	hsa-miR-30e-3p	MI0000749	483	629	609	940	844	1079	6231.9	8021.74	7274.83	8155.66	7442.46	7482.18	-0.0970837	0.691052	0.880005	TRUE
MIMAT0022925	hsa-miR-503-3p	MI0003188	5	4	1	4	1	8	61.7077	48.7948	11.4263	33.1961	8.43479	53.0631	0.413557	0.696154	0.885527	FALSE
MIMAT0004700	hsa-miR-331-5p	MI0000812	26	29	16	34	23	46	335.465	369.842	191.129	294.992	202.816	318.981	0.114195	0.699797	0.888529	TRUE
MIMAT0003329	hsa-miR-411-5p	MI0003675	547	656	654	790	1147	1222	7393.74	8764.46	8184.4	7180.62	10596	8877.31	-0.106514	0.700053	0.888529	TRUE
MIMAT0018079	hsa-miR-1273e	MI0016059	8	2	8	10	2	11	103.22	25.5064	95.5644	86.7624	17.6363	76.2781	0.379129	0.707235	0.896659	TRUE
MIMAT0022730	hsa-miR-548t-3p	MI0014164	6	14	2	12	6	18	68.1253	157.119	21.0242	91.6211	46.5596	109.84	-0.342926	0.708899	0.897783	TRUE
MIMAT0004801	hsa-miR-590-3p	MI0003602	6	9	28	20	22	24	81.1015	120.244	350.402	181.788	203.236	174.35	-0.295109	0.712282	0.90108	TRUE
MIMAT0005892	hsa-miR-1304-5p	MI0006371	43	32	28	47	40	90	554.807	408.101	334.475	407.783	352.723	624.093	-0.072	0.71742	0.903043	TRUE
MIMAT0000710	hsa-miR-365a-3p	MI0000767	18	21	14	29	23	35	232.245	267.816	167.238	251.611	202.816	242.703	-0.0741594	0.716349	0.903043	TRUE
MIMAT0005825	hsa-miR-1180-3p	MI0006273	31	27	27	33	54	58	399.977	344.335	322.53	286.316	476.177	402.193	-0.0915136	0.717743	0.903043	TRUE
MIMAT0004697	hsa-miR-151a-5p	MI0000809	327	274	200	350	310	551	4420.03	3660.76	2502.87	3181.29	2863.78	4002.78	0.0601805	0.715588	0.903043	TRUE
MIMAT0003150	hsa-miR-455-5p	MI0003513	619	584	587	753	838	1384	7986.64	7447.84	7012.03	6533.2	7389.55	9597.17	-0.0407845	0.71722	0.903043	TRUE
MIMAT0019012	hsa-miR-3155b	MI0016839	8	5	2	8	4	16	126.158	77.9361	29.2003	84.8344	43.1107	135.606	-0.253107	0.719079	0.903739	TRUE
MIMAT0005874	hsa-miR-548e-3p	MI0006344	11	14	8	12	7	36	141.928	178.544	95.5644	104.115	61.7267	249.637	0.207764	0.721988	0.906409	TRUE
MIMAT0001621	hsa-miR-369-5p	MI0000777	56	75	44	71	110	115	722.54	956.487	525.604	616.013	969.989	797.452	-0.120747	0.722919	0.906592	TRUE
MIMAT0025845	hsa-miR-6716-3p	MI0022550	4	2	8	12	6	6	51.6101	25.5064	95.5644	104.115	52.9086	41.6063	-0.278712	0.729094	0.913344	TRUE
MIMAT0002872	hsa-miR-501-5p	MI0003185	10	4	9	8	5	22	129.025	51.0127	107.51	69.41	44.0905	152.556	0.209748	0.735538	0.920418	TRUE
MIMAT0000076	hsa-miR-21-5p	MI0000077	335277	358715	356874	544594	426022	773474	4.32591e+06	4.57475e+06	4.26305e+06	4.72502e+06	3.7567e+06	5.36355e+06	-0.0483684	0.737946	0.922432	TRUE
MIMAT0019047	hsa-miR-4510	MI0016876	4	2	4	4	4	6	51.6101	25.5064	47.7822	34.705	35.2724	41.6063	0.111263	0.742185	0.926728	FALSE
MIMAT0022742	hsa-miR-1273g-3p	MI0018003	2	4	2	2	6	8	27.0339	53.4419	25.0288	18.1789	55.428	58.1167	-0.22207	0.744886	0.92838	FALSE
MIMAT0018928	hsa-miR-548ab	MI0016752	3	4	4	6	2	10	38.7076	51.0127	47.7822	52.0575	17.6363	69.3438	0.19894	0.745115	0.92838	FALSE
MIMAT0021023	hsa-miR-5002-5p	MI0017868	2	2	4	2	6	8	23.6547	23.3809	43.8004	15.9065	48.4996	50.8521	-0.222071	0.749061	0.932291	FALSE
MIMAT0018981	hsa-miR-4459	MI0016805	5	3	1	4	2	13	64.5126	38.2596	11.9456	34.705	17.6363	90.1469	-0.291598	0.750746	0.933382	FALSE
MIMAT0000090	hsa-miR-32-5p	MI0000090	148	147	114	154	187	293	1909.57	1874.71	1361.79	1336.14	1648.98	2031.77	0.0507761	0.754768	0.937373	TRUE
MIMAT0000460	hsa-miR-194-5p	MI0000488	42	20	50	50	22	96	541.905	255.063	597.277	433.812	193.998	665.699	0.1962	0.757733	0.939153	TRUE
MIMAT0004812	hsa-miR-548d-5p	MI0003671	14	31	4	25	13	37	180.635	395.348	47.7822	216.906	114.635	256.572	-0.291149	0.759454	0.939153	TRUE
MIMAT0018447	hsa-miR-548aa	MI0016690	14	31	4	25	13	37	158.959	347.906	42.0484	190.877	100.879	225.783	-0.291149	0.759454	0.939153	TRUE
MIMAT0009196	hsa-miR-103a-2-5p	MI0000108	72	85	62	94	109	157	888.589	1036.89	708.422	780.107	919.381	1041.36	-0.0550438	0.758342	0.939153	TRUE
MIMAT0004808	hsa-miR-625-3p	MI0003639	33	31	35	36	52	63	425.782	395.348	418.094	312.345	458.54	436.865	0.0663264	0.761458	0.93938	TRUE
MIMAT0022695	hsa-miR-212-5p	MI0000288	13	22	31	28	26	34	160.44	268.371	354.211	232.372	219.302	225.518	0.145853	0.762077	0.93938	TRUE
MIMAT0022719	hsa-miR-1285-5p	MI0006346	14	6	8	16	10	20	189.237	80.1628	100.115	145.43	92.38	145.292	-0.110929	0.760951	0.93938	TRUE
MIMAT0019207	hsa-miR-3152-5p	MI0014179	6	6	10	16	6	10	77.4151	76.519	119.455	138.82	52.9086	69.3438	0.167904	0.765542	0.942645	TRUE
MIMAT0018187	hsa-miR-3913-5p	MI0016417	14	22	8	28	16	28	180.635	280.57	95.5644	242.935	141.089	194.162	-0.143058	0.774879	0.953126	TRUE
MIMAT0004557	hsa-miR-34a-3p	MI0000268	7	6	8	14	6	12	90.3176	76.519	95.5644	121.467	52.9086	83.2125	0.111262	0.77836	0.956389	TRUE
MIMAT0003338	hsa-miR-660-5p	MI0003684	43	51	61	109	50	117	554.807	650.411	728.678	945.71	440.904	811.321	-0.111409	0.779613	0.956911	TRUE
MIMAT0004795	hsa-miR-574-5p	MI0003581	68	26	20	43	39	60	839.223	317.166	228.523	356.857	328.953	397.973	0.136674	0.78146	0.95816	TRUE
MIMAT0000085	hsa-miR-28-5p	MI0000086	700	662	613	810	764	1597	9031.75	8442.59	7322.61	7027.75	6737.02	11074.2	0.0400122	0.787688	0.964771	TRUE
MIMAT0004909	hsa-miR-450b-5p	MI0005531	76	102	114	158	120	146	980.59	1300.82	1361.79	1370.85	1058.17	1012.42	0.0904991	0.792002	0.969028	TRUE
MIMAT0004784	hsa-miR-455-3p	MI0003513	16	8	13	34	9	29	216.27	106.884	162.687	309.039	83.142	210.673	-0.165393	0.792975	0.969192	TRUE
MIMAT0025452	hsa-miR-548ay-5p	MI0022210	6	14	2	10	6	17	81.1015	187.046	25.0288	90.894	55.428	123.498	-0.227761	0.79922	0.975792	TRUE
MIMAT0004586	hsa-miR-15b-3p	MI0000438	143	169	228	240	225	454	1845.06	2155.28	2723.58	2082.3	1984.07	3148.2	-0.0782764	0.800813	0.976705	TRUE
MIMAT0009447	hsa-miR-1972	MI0009982	14	8	8	12	22	16	180.635	102.025	95.5644	104.115	193.998	110.95	-0.106096	0.803693	0.979152	TRUE
MIMAT0004682	hsa-miR-361-3p	MI0000760	436	394	402	646	437	1021	5380.9	4806.28	4593.32	5361.16	3685.96	6772.16	-0.0475363	0.804516	0.979152	TRUE
MIMAT0004551	hsa-miR-30d-3p	MI0000255	479	622	603	908	802	1053	6180.29	7932.46	7203.16	7878.02	7072.1	7301.89	-0.0582932	0.806347	0.980348	TRUE
MIMAT0005883	hsa-miR-1293	MI0006355	14	5	28	14	28	29	180.635	63.7659	334.475	121.467	246.906	201.097	-0.205767	0.808396	0.981806	TRUE
MIMAT0022265	hsa-miR-548ar-5p	MI0019131	16	6	6	9	12	26	216.27	80.1628	75.0863	81.8046	110.856	188.879	-0.122217	0.812385	0.98368	TRUE
MIMAT0017950	hsa-miR-2355-3p	MI0015873	14	11	8	13	16	25	180.635	140.285	95.5644	112.791	141.089	173.359	-0.0529196	0.812494	0.98368	TRUE
MIMAT0024617	hsa-miR-6133	MI0021278	8	2	2	12	4	4	119.518	29.5337	27.6634	120.554	40.8417	32.1172	-0.22207	0.811304	0.98368	TRUE
MIMAT0022700	hsa-miR-450a-1-3p	MI0001652	2	6	6	4	4	12	25.8051	76.519	71.6733	34.705	35.2724	83.2125	0.167904	0.818485	0.989895	TRUE
MIMAT0014979	hsa-miR-3117-3p	MI0014130	23	14	31	26	27	54	310.889	187.046	387.946	236.324	249.426	392.287	-0.00211706	0.995739	0.998794	TRUE
MIMAT0005936	hsa-miR-1278	MI0006425	12	12	10	14	22	19	154.83	153.038	119.455	121.467	193.998	131.753	-0.0347035	0.907354	0.998794	TRUE
MIMAT0002808	hsa-miR-511-5p	MI0003127	76	93	76	123	122	135	1027.28	1242.52	951.092	1117.99	1127.04	980.718	0.00123224	0.995717	0.998794	TRUE
MIMAT0026739	hsa-miR-548f-5p	MI0006374	12	8	10	10	14	24	154.83	102.025	119.455	86.7624	123.453	166.425	0.0371317	0.887019	0.998794	TRUE
MIMAT0000104	hsa-miR-107	MI0000114	3128	2758	2572	4182	3178	6394	38604.3	33643.9	29388.1	34706.4	26805.4	42410.6	-0.00617567	0.958609	0.998794	TRUE
MIMAT0004927	hsa-miR-708-3p	MI0005543	10	10	6	16	6	26	129.025	127.532	71.6733	138.82	52.9086	180.294	-0.0459445	0.932442	0.998794	TRUE
MIMAT0029782	hsa-miR-7641	MI0024975	11687	9465	3733	8957	8163	18913	174601	139768	51633.6	89983.5	83347.6	151858	0.0583666	0.909727	0.998794	TRUE
MIMAT0010195	hsa-let-7a-2-3p	MI0000061	79	101	74	142	116	145	1019.3	1288.07	883.97	1232.03	1022.9	1005.48	-0.0324804	0.895026	0.998794	TRUE
MIMAT0018446	hsa-miR-548z	MI0016688	12	18	6	22	12	20	148.098	219.576	68.5571	182.578	101.216	132.658	-0.0359072	0.947413	0.998794	TRUE
MIMAT0004806	hsa-miR-548c-5p	MI0003630	12	18	6	22	12	20	154.83	229.557	71.6733	190.877	105.817	138.687	-0.0359072	0.947413	0.998794	TRUE
MIMAT0005928	hsa-miR-548h-5p	MI0006411	12	30	8	6	48	52	154.83	382.595	95.5644	52.0575	423.268	360.587	-0.153254	0.896834	0.998794	TRUE
MIMAT0003294	hsa-miR-625-5p	MI0003639	32	28	35	36	52	61	432.541	374.093	438.003	327.218	480.376	443.139	0.0180954	0.938434	0.998794	TRUE
MIMAT0002890	hsa-miR-299-5p	MI0000744	83	54	35	73	61	138	1070.91	688.671	418.094	633.365	537.903	956.943	-0.017042	0.960866	0.998794	TRUE
MIMAT0000687	hsa-miR-299-3p	MI0000744	82	52	33	66	65	140	1058	663.164	394.203	572.632	573.175	970.812	-0.0583029	0.874816	0.998794	TRUE
MIMAT0005798	hsa-miR-1185-5p	MI0003844	5	9	9	6	12	26	67.5846	120.244	112.629	54.5364	110.856	188.879	-0.0966121	0.875865	0.998794	TRUE
MIMAT0003332	hsa-miR-656-3p	MI0003678	18	13	35	28	18	54	243.304	173.686	438.003	254.503	166.284	392.287	0.0620769	0.911868	0.998794	TRUE
MIMAT0022494	hsa-miR-5701	MI0019308	651	636	483	717	789	1332	9725.76	9391.69	6680.7	7203.1	8056.01	10695	0.00164574	0.991095	0.998794	TRUE
MIMAT0025478	hsa-miR-6511a-5p	MI0022223	24	16	0	8	0	8	296.196	195.179	0.0001	66.3921	0.0001	53.0631	1.35526	0.892644	0.998794	TRUE
MIMAT0000752	hsa-miR-328-3p	MI0000804	33	36	50	51	49	80	425.782	459.114	597.277	442.488	432.086	554.75	0.0559541	0.832463	0.998794	TRUE
MIMAT0000253	hsa-miR-10a-5p	MI0000266	25241	31613	29915	44583	39719	51525	311512	385637	341814	369995	335017	341759	-0.00522973	0.980819	0.998794	TRUE
MIMAT0017994	hsa-miR-3615	MI0016005	62	61	38	66	68	118	838.048	814.988	475.546	599.9	628.184	857.22	0.0123705	0.954691	0.998794	TRUE
MIMAT0000080	hsa-miR-24-3p	MI0000081	29625	25440	23239	30935	42542	52903	382236	324440	277602	268399	375139	366849	-0.0240884	0.888859	0.998794	TRUE
MIMAT0000443	hsa-miR-125a-5p	MI0000469	2261	2114	2511	3168	3443	3910	26741.5	24713.5	27495.6	25195.8	27830.6	24853.9	0.0298472	0.878226	0.998794	TRUE
MIMAT0032114	hsa-miR-548ad-5p	MI0016770	6	14	2	10	6	14	85.1566	196.399	26.2803	95.4387	58.1994	106.789	-0.134392	0.878337	0.998794	TRUE
MIMAT0004959	hsa-miR-216b-5p	MI0005569	30	14	26	33	33	44	387.075	178.544	310.584	286.316	290.997	305.112	-0.0715947	0.830568	0.998794	TRUE
MIMAT0000254	hsa-miR-10b-5p	MI0000267	25240	31706	30044	44899	39929	51691	311500	386771	343288	372617	336789	342860	-0.00924612	0.966473	0.998794	TRUE
MIMAT0004556	hsa-miR-10b-3p	MI0000267	134	99	122	180	151	223	1728.93	1262.56	1457.36	1561.72	1331.53	1546.36	0.00459191	0.973122	0.998794	TRUE
MIMAT0000101	hsa-miR-103a-3p	MI0000108	6382	5670	5260	8527	6547	13057	78763.6	69166.5	60101.6	70765.6	55221.9	86605.4	-0.00615111	0.957206	0.998794	TRUE
MIMAT0002870	hsa-miR-499a-5p	MI0003183	4	10	19	8	16	33	54.0677	133.605	237.773	72.7152	147.808	239.731	-0.185262	0.837997	0.998794	TRUE
MIMAT0019898	hsa-miR-499b-3p	MI0017396	4	10	19	8	16	33	51.6101	127.532	226.965	69.41	141.089	228.834	-0.185262	0.837997	0.998794	TRUE
MIMAT0022733	hsa-miR-548x-5p	MI0014244	16	4	6	7	8	24	197.464	48.7948	68.5571	58.0931	67.4776	159.189	0.0371319	0.956419	0.998794	TRUE
MIMAT0000417	hsa-miR-15b-5p	MI0000438	207	189	267	290	282	514	2670.82	2410.35	3189.46	2516.11	2486.7	3564.27	-0.0299698	0.892786	0.998794	TRUE
MIMAT0022722	hsa-miR-548g-5p	MI0006395	18	4	6	7	8	24	222.147	48.7948	68.5571	58.0931	67.4776	159.189	0.0937735	0.897469	0.998794	TRUE
MIMAT0004951	hsa-miR-887-3p	MI0005562	24	14	6	8	16	44	309.66	178.544	71.6733	69.41	141.089	305.112	0.145533	0.855663	0.998794	TRUE
MIMAT0017984	hsa-miR-3607-5p	MI0015997	105	129	97	147	188	174	1354.76	1645.16	1158.72	1275.41	1657.8	1206.58	0.0156437	0.956503	0.998794	TRUE
MIMAT0017985	hsa-miR-3607-3p	MI0015997	155	165	148	201	265	240	2199.88	2314.7	1944.73	1918.32	2570.47	1830.67	0.0542865	0.838105	0.998794	TRUE
MIMAT0003251	hsa-miR-548a-3p	MI0003593	6	2	18	12	6	12	77.4151	25.5064	215.02	104.115	52.9086	83.2125	-0.0270824	0.979026	0.998794	TRUE
MIMAT0018993	hsa-miR-4466	MI0016817	4	4	14	9	23	3	63.079	62.3489	204.401	95.4387	247.886	25.4261	0.149218	0.909557	0.998794	TRUE
MIMAT0000081	hsa-miR-25-3p	MI0000082	507	537	375	672	697	821	6541.56	6848.45	4479.58	5830.43	6146.2	5693.12	0.00184888	0.992565	0.998794	TRUE
MIMAT0000259	hsa-miR-182-5p	MI0000272	25	28	14	46	24	40	295.682	327.331	153.301	365.848	193.998	254.26	-0.0843787	0.839428	0.998794	TRUE
MIMAT0004819	hsa-miR-671-3p	MI0003760	51	29	65	71	59	74	689.362	387.453	813.434	645.347	545.042	537.579	0.0765603	0.850183	0.998794	TRUE
MIMAT0004486	hsa-let-7f-1-3p	MI0000067	293	368	381	514	442	675	3780.43	4693.16	4551.25	4459.58	3897.59	4680.7	0.0061485	0.97733	0.998794	TRUE
MIMAT0019208	hsa-miR-3074-5p	MI0014181	14809	12720	11621	15467	21271	26451	200172	169945	145430	140586	196501	192155	-0.0241154	0.888728	0.998794	TRUE
MIMAT0022740	hsa-miR-548am-5p	MI0016904	6	10	8	14	8	18	77.4151	127.532	95.5644	121.467	70.5448	124.819	-0.0505463	0.892974	0.998794	TRUE
MIMAT0018000	hsa-miR-23c	MI0016010	563	514	542	793	647	1126	7264.1	6555.12	6474.48	6880.25	5705.3	7808.1	0.012575	0.887959	0.998794	TRUE
MIMAT0004487	hsa-let-7f-2-3p	MI0000068	318	395	458	561	479	726	4102.99	5037.5	5471.06	4867.37	4223.86	5034.35	0.0523271	0.835511	0.998794	TRUE
MIMAT0000727	hsa-miR-374a-5p	MI0000782	283	299	380	437	416	632	3651.41	3813.19	4539.3	3791.51	3668.32	4382.52	0.0271853	0.896529	0.998794	TRUE
MIMAT0001413	hsa-miR-20b-5p	MI0001519	15	8	21	23	13	30	185.123	97.5895	239.95	190.877	109.651	198.986	0.029022	0.953709	0.998794	TRUE
MIMAT0001545	hsa-miR-450a-5p	MI0001652	355	466	484	574	450	1132	4580.39	5942.97	5781.64	4980.16	3968.14	7849.7	0.0167095	0.957127	0.998794	TRUE
MIMAT0002875	hsa-miR-504-5p	MI0003189	10	4	9	17	4	23	129.025	51.0127	107.51	147.496	35.2724	159.491	-0.0668074	0.93365	0.998794	TRUE
MIMAT0027618	hsa-miR-6859-5p	MI0022705	0	0	0	0	0	0	0.0001	0.0001	0.0001	0.0001	0.0001	0.0001	0.00976279	0.948675	0.998794	FALSE
MIMAT0027356	hsa-miR-6727-3p	MI0022572	0	0	0	0	0	0	0.0001	0.0001	0.0001	0.0001	0.0001	0.0001	0.00976279	0.948675	0.998794	FALSE
MIMAT0027516	hsa-miR-6808-5p	MI0022653	0	0	0	0	0	0	0.0001	0.0001	0.0001	0.0001	0.0001	0.0001	0.00976279	0.948675	0.998794	FALSE
MIMAT0018929	hsa-miR-4417	MI0016753	0	0	0	0	0	0	0.0001	0.0001	0.0001	0.0001	0.0001	0.0001	0.00976279	0.948675	0.998794	FALSE
MIMAT0016886	hsa-miR-4252	MI0015864	0	0	0	0	0	0	0.0001	0.0001	0.0001	0.0001	0.0001	0.0001	0.00976279	0.948675	0.998794	FALSE
MIMAT0027358	hsa-miR-6728-3p	MI0022573	0	0	0	0	0	0	0.0001	0.0001	0.0001	0.0001	0.0001	0.0001	0.00976279	0.948675	0.998794	FALSE
MIMAT0027360	hsa-miR-6729-3p	MI0022574	0	0	1	0	0	2	0.0001	0.0001	12.5145	0.0001	0.0001	14.5293	-0.0620249	0.994204	0.998794	FALSE
MIMAT0018931	hsa-miR-4419a	MI0016755	0	0	0	0	0	0	0.0001	0.0001	0.0001	0.0001	0.0001	0.0001	0.00976279	0.948675	0.998794	FALSE
MIMAT0027369	hsa-miR-6734-5p	MI0022579	0	0	4	4	0	0	0.0001	0.0001	45.7048	33.1961	0.0001	0.0001	0.163539	0.986123	0.998794	FALSE
MIMAT0027371	hsa-miR-6735-5p	MI0022580	0	0	0	0	0	0	0.0001	0.0001	0.0001	0.0001	0.0001	0.0001	0.00976279	0.948675	0.998794	FALSE
MIMAT0023704	hsa-miR-6079	MI0020356	0	0	0	0	0	0	0.0001	0.0001	0.0001	0.0001	0.0001	0.0001	0.00976279	0.948675	0.998794	FALSE
MIMAT0019943	hsa-miR-4781-3p	MI0017426	2	0	0	0	0	2	25.8051	0.0001	0.0001	0.0001	0.0001	13.8688	0.308366	0.971563	0.998794	FALSE
MIMAT0019197	hsa-miR-3117-5p	MI0014130	1	0	3	0	1	2	14.1928	0.0001	39.4204	0.0001	9.69999	15.2557	0.64933	0.940524	0.998794	FALSE
MIMAT0004929	hsa-miR-190b	MI0005545	0	4	2	2	0	3	0.0001	53.4419	25.0288	18.1789	0.0001	21.7938	0.59489	0.947809	0.998794	FALSE
MIMAT0027620	hsa-miR-6769b-5p	MI0022706	0	2	0	0	0	1	0.0001	24.3974	0.0001	0.0001	0.0001	6.63297	0.636097	0.940104	0.998794	FALSE
MIMAT0014985	hsa-miR-3123	MI0014139	0	0	4	0	2	0	0.0001	0.0001	61.8358	0.0001	22.8234	0.0001	0.489073	0.958534	0.998794	FALSE
MIMAT0027103	hsa-miR-5699-5p	MI0019306	0	1	2	2	0	4	0.0001	12.7533	23.8912	17.3526	0.0001	27.7376	-0.21012	0.981056	0.998794	FALSE
MIMAT0019771	hsa-miR-4685-5p	MI0017317	0	0	0	0	0	0	0.0001	0.0001	0.0001	0.0001	0.0001	0.0001	0.00976279	0.948675	0.998794	FALSE
MIMAT0019017	hsa-miR-4483	MI0016844	1	0	0	0	0	2	16.6974	0.0001	0.0001	0.0001	0.0001	17.9479	-0.0249658	0.997679	0.998794	FALSE
MIMAT0016846	hsa-miR-4297	MI0015824	0	0	0	0	0	0	0.0001	0.0001	0.0001	0.0001	0.0001	0.0001	0.00976279	0.948675	0.998794	FALSE
MIMAT0026475	hsa-miR-210-5p	MI0000286	1	0	0	0	0	1	12.9026	0.0001	0.0001	0.0001	0.0001	6.93447	0.308364	0.969815	0.998794	FALSE
MIMAT0016852	hsa-miR-4298	MI0015830	0	0	2	0	0	2	0.0001	0.0001	23.8912	0.0001	0.0001	13.8688	0.271306	0.975297	0.998794	FALSE
MIMAT0015033	hsa-miR-3159	MI0014188	2	0	0	0	2	0	25.8051	0.0001	0.0001	0.0001	17.6363	0.0001	0.1928	0.982624	0.998794	FALSE
MIMAT0027038	hsa-miR-1343-5p	MI0017320	0	1	0	0	0	1	0.0001	12.7533	0.0001	0.0001	0.0001	6.93447	0.302766	0.970661	0.998794	FALSE
MIMAT0015035	hsa-miR-3161	MI0014191	1	0	0	2	0	0	12.3416	0.0001	0.0001	16.5981	0.0001	0.0001	-0.132733	0.987605	0.998794	FALSE
MIMAT0027395	hsa-miR-6747-3p	MI0022592	2	4	2	1	8	10	27.0339	53.4419	25.0288	9.08949	73.904	72.6459	-0.134395	0.903703	0.998794	FALSE
MIMAT0019024	hsa-miR-548al	MI0016851	6	0	2	6	0	6	77.4151	0.0001	23.8912	52.0575	0.0001	41.6063	-0.066176	0.994363	0.998794	FALSE
MIMAT0005889	hsa-miR-548l	MI0006361	2	0	6	0	2	2	25.8051	0.0001	71.6733	0.0001	17.6363	13.8688	0.982663	0.913242	0.998794	FALSE
MIMAT0015041	hsa-miR-1260b	MI0014197	3	6	0	6	0	10	44.8193	88.601	0.0001	60.2771	0.0001	80.2928	-0.0853831	0.9929	0.998794	FALSE
MIMAT0018195	hsa-miR-3920	MI0016427	1	0	0	0	0	2	12.9026	0.0001	0.0001	0.0001	0.0001	13.8688	-0.0249657	0.997627	0.998794	FALSE
MIMAT0004598	hsa-miR-141-5p	MI0000457	2	0	1	1	1	0	25.8051	0.0001	11.9456	8.67633	8.81818	0.0001	0.679906	0.936648	0.998794	FALSE
MIMAT0003283	hsa-miR-615-3p	MI0003628	0	0	6	0	0	4	0.0001	0.0001	71.6733	0.0001	0.0001	27.7376	0.466294	0.960506	0.998794	FALSE
MIMAT0027423	hsa-miR-6761-3p	MI0022606	0	0	1	0	0	3	0.0001	0.0001	11.9456	0.0001	0.0001	20.8032	-0.257011	0.9763	0.998794	FALSE
MIMAT0028112	hsa-miR-7107-3p	MI0022958	0	0	0	0	0	0	0.0001	0.0001	0.0001	0.0001	0.0001	0.0001	0.00976279	0.948675	0.998794	FALSE
MIMAT0004493	hsa-miR-20a-3p	MI0000076	6	2	0	0	8	4	77.4151	25.5064	0.0001	0.0001	70.5448	27.7376	0.0141274	0.998794	0.998794	FALSE
MIMAT0022267	hsa-miR-548as-5p	MI0019132	0	8	6	3	0	3	0.0001	102.025	71.6733	26.0288	0.0001	20.8032	1.26156	0.894027	0.998794	FALSE
MIMAT0019807	hsa-miR-4707-5p	MI0017340	2	0	0	0	2	0	24.6831	0.0001	0.0001	0.0001	16.8695	0.0001	0.1928	0.982561	0.998794	FALSE
MIMAT0019812	hsa-miR-4709-3p	MI0017342	0	0	2	0	0	1	0.0001	0.0001	22.8524	0.0001	0.0001	6.63297	0.604636	0.943255	0.998794	FALSE
MIMAT0005955	hsa-miR-1197	MI0006656	8	2	8	10	2	19	108.135	26.721	100.115	90.894	18.4761	138.027	0.116297	0.91594	0.998794	TRUE
MIMAT0026607	hsa-miR-494-5p	MI0003134	3	1	2	1	4	4	37.0246	12.1988	22.8524	8.29911	33.7389	26.5316	0.167903	0.831989	0.998794	FALSE
MIMAT0022924	hsa-miR-495-5p	MI0003135	1	3	3	1	7	4	12.9026	38.2596	35.8367	8.67633	61.7267	27.7376	0.0937717	0.931861	0.998794	FALSE
MIMAT0022928	hsa-miR-376a-2-5p	MI0003529	0	3	1	0	5	3	0.0001	40.0814	12.5145	0.0001	46.1901	21.7938	-0.325227	0.971525	0.998794	FALSE
MIMAT0003386	hsa-miR-376a-5p	MI0000784	0	3	1	0	3	2	0.0001	38.2596	11.9456	0.0001	26.4543	13.8688	0.115414	0.989666	0.998794	FALSE
MIMAT0026559	hsa-miR-487a-5p	MI0002471	2	0	2	2	0	2	25.8051	0.0001	23.8912	17.3526	0.0001	13.8688	0.462142	0.957956	0.998794	FALSE
MIMAT0002818	hsa-miR-496	MI0003136	2	0	4	0	2	2	25.8051	0.0001	47.7822	0.0001	17.6363	13.8688	0.787676	0.929724	0.998794	FALSE
MIMAT0026558	hsa-miR-410-5p	MI0002465	1	5	2	3	4	4	13.517	66.8023	25.0288	27.2683	36.9521	29.0584	-0.11476	0.886766	0.998794	FALSE
MIMAT0026627	hsa-miR-656-5p	MI0003678	2	1	0	1	0	2	27.0339	13.3605	0.0001	9.08949	0.0001	14.5293	0.493602	0.953753	0.998794	FALSE
MIMAT0003296	hsa-miR-627-5p	MI0003641	0	0	4	0	0	6	0.0001	0.0001	47.7822	0.0001	0.0001	41.6063	0.0763203	0.993525	0.998794	FALSE
MIMAT0026623	hsa-miR-627-3p	MI0003641	0	0	4	0	0	6	0.0001	0.0001	52.5605	0.0001	0.0001	45.7669	0.0763203	0.993572	0.998794	FALSE
MIMAT0000458	hsa-miR-190a-5p	MI0000486	0	5	2	2	0	2	0.0001	63.7659	23.8912	17.3526	0.0001	13.8688	0.897185	0.920903	0.998794	FALSE
MIMAT0019048	hsa-miR-4511	MI0016877	2	1	0	4	0	2	25.8051	12.7533	0.0001	34.705	0.0001	13.8688	-0.173061	0.984198	0.998794	FALSE
MIMAT0022290	hsa-miR-5587-3p	MI0019144	0	0	2	0	0	2	0.0001	0.0001	25.0288	0.0001	0.0001	14.5293	0.271307	0.975391	0.998794	FALSE
MIMAT0025847	hsa-miR-6511b-5p	MI0022552	12	8	0	4	0	4	141.928	93.5232	0.0001	31.813	0.0001	25.4261	1.35526	0.886692	0.998794	FALSE
MIMAT0025848	hsa-miR-6511b-3p	MI0022552	4	0	0	4	0	0	49.3662	0.0001	0.0001	33.1961	0.0001	0.0001	0.200599	0.982779	0.998794	FALSE
MIMAT0025479	hsa-miR-6511a-3p	MI0022223	8	0	0	8	0	0	103.22	0.0001	0.0001	69.41	0.0001	0.0001	0.200599	0.983714	0.998794	FALSE
MIMAT0025464	hsa-miR-6504-5p	MI0022216	1	0	0	0	2	0	13.517	0.0001	0.0001	0.0001	18.4761	0.0001	-0.140532	0.98702	0.998794	FALSE
MIMAT0027088	hsa-miR-5189-3p	MI0018168	2	0	0	2	0	0	27.0339	0.0001	0.0001	18.1789	0.0001	0.0001	0.200598	0.981933	0.998794	FALSE
MIMAT0003301	hsa-miR-33b-5p	MI0003646	2	0	1	0	2	3	28.3856	0.0001	13.1402	0.0001	19.3999	22.8835	-0.0739745	0.993297	0.998794	FALSE
MIMAT0000436	hsa-miR-144-3p	MI0000460	2	0	0	0	1	0	28.3856	0.0001	0.0001	0.0001	9.69999	0.0001	0.526131	0.951648	0.998794	FALSE
MIMAT0019858	hsa-miR-4733-3p	MI0017370	2	0	0	0	0	3	25.8051	0.0001	0.0001	0.0001	0.0001	20.8032	0.113379	0.989713	0.998794	FALSE
MIMAT0003302	hsa-miR-632	MI0003647	2	0	1	2	1	0	29.8796	0.0001	13.8318	20.0924	10.2105	0.0001	0.346575	0.968533	0.998794	FALSE
MIMAT0021044	hsa-miR-5010-3p	MI0017878	2	0	2	0	4	11	25.8051	0.0001	23.8912	0.0001	35.2724	76.2781	-0.698796	0.939649	0.998794	FALSE
MIMAT0027469	hsa-miR-6784-3p	MI0022629	0	2	0	0	2	0	0.0001	25.5064	0.0001	0.0001	17.6363	0.0001	0.187201	0.983281	0.998794	FALSE
MIMAT0027475	hsa-miR-6787-3p	MI0022632	0	2	0	0	0	2	0.0001	25.5064	0.0001	0.0001	0.0001	13.8688	0.302767	0.972343	0.998794	FALSE
MIMAT0019878	hsa-miR-4745-5p	MI0017384	2	0	0	0	0	1	24.6831	0.0001	0.0001	0.0001	0.0001	6.63297	0.641695	0.938966	0.998794	FALSE
MIMAT0007882	hsa-miR-1909-5p	MI0008330	0	0	2	0	2	0	0.0001	0.0001	25.0288	0.0001	18.4761	0.0001	0.15574	0.986186	0.998794	FALSE
MIMAT0019229	hsa-miR-3940-5p	MI0016597	0	2	0	0	0	1	0.0001	28.057	0.0001	0.0001	0.0001	7.6279	0.636098	0.940808	0.998794	FALSE
MIMAT0003308	hsa-miR-638	MI0003653	0	0	1	0	0	1	0.0001	0.0001	10.5122	0.0001	0.0001	6.10234	0.271305	0.973502	0.998794	FALSE
MIMAT0025487	hsa-miR-6515-3p	MI0022227	4	2	0	0	2	2	56.7711	28.057	0.0001	0.0001	19.3999	15.2557	0.819137	0.927114	0.998794	FALSE
MIMAT0005924	hsa-miR-1270	MI0006407	0	2	0	0	2	0	0.0001	24.3974	0.0001	0.0001	16.8695	0.0001	0.187201	0.983221	0.998794	FALSE
MIMAT0003887	hsa-miR-769-3p	MI0003834	1	2	0	0	2	2	12.3416	24.3974	0.0001	0.0001	16.8695	13.2658	0.152473	0.985852	0.998794	FALSE
MIMAT0022839	hsa-miR-3190-3p	MI0014235	2	0	0	0	0	2	24.6831	0.0001	0.0001	0.0001	0.0001	13.2658	0.308366	0.971457	0.998794	FALSE
MIMAT0021080	hsa-miR-5088-5p	MI0017977	2	0	0	0	0	4	23.6547	0.0001	0.0001	0.0001	0.0001	25.4261	-0.0249658	0.997745	0.998794	FALSE
MIMAT0005795	hsa-miR-1323	MI0003786	2	0	0	2	0	0	25.8051	0.0001	0.0001	17.3526	0.0001	0.0001	0.200598	0.981864	0.998794	FALSE
MIMAT0002859	hsa-miR-516b-5p	MI0003167	0	2	12	0	4	16	0.0001	25.5064	143.347	0.0001	35.2724	110.95	-0.0229317	0.998121	0.998794	TRUE
MIMAT0031178	hsa-miR-7975	MI0025751	0	0	2	0	2	0	0.0001	0.0001	29.2003	0.0001	21.5554	0.0001	0.15574	0.986355	0.998794	FALSE
MIMAT0027511	hsa-miR-6805-3p	MI0022650	0	4	0	2	0	0	0.0001	48.7948	0.0001	16.5981	0.0001	0.0001	0.528332	0.953868	0.998794	FALSE
MIMAT0018946	hsa-miR-548ad-3p	MI0016770	2	0	2	6	0	4	25.8051	0.0001	23.8912	52.0575	0.0001	27.7376	-0.399509	0.964957	0.998794	FALSE
MIMAT0003223	hsa-miR-559	MI0003565	8	0	4	0	4	4	108.135	0.0001	50.0576	0.0001	36.9521	29.0584	0.787677	0.933644	0.998794	FALSE
MIMAT0033692	hsa-miR-8485	MI0027288	0	0	16	0	2	0	0.0001	0.0001	200.23	0.0001	18.4761	0.0001	1.15574	0.906071	0.998794	FALSE
MIMAT0021020	hsa-miR-5000-3p	MI0017866	0	0	2	2	0	0	0.0001	0.0001	23.8912	17.3526	0.0001	0.0001	0.163539	0.985394	0.998794	FALSE
MIMAT0018951	hsa-miR-4435	MI0016775	0	0	8	0	0	12	0.0001	0.0001	95.5644	0.0001	0.0001	83.2125	0.0763203	0.993853	0.998794	FALSE
MIMAT0027676	hsa-miR-6888-5p	MI0022735	0	1	0	0	0	1	0.0001	14.0286	0.0001	0.0001	0.0001	7.6279	0.302766	0.970904	0.998794	FALSE
MIMAT0027677	hsa-miR-6888-3p	MI0022735	4	0	2	0	2	3	54.0677	0.0001	25.0288	0.0001	18.4761	21.7938	0.592689	0.947647	0.998794	FALSE
MIMAT0016895	hsa-miR-2355-5p	MI0015873	8	2	0	6	0	3	108.135	26.721	0.0001	54.5364	0.0001	21.7938	0.436963	0.962558	0.998794	FALSE
MIMAT0025482	hsa-miR-6513-5p	MI0022225	2	0	0	2	0	0	24.6831	0.0001	0.0001	16.5981	0.0001	0.0001	0.200598	0.981797	0.998794	FALSE
MIMAT0025483	hsa-miR-6513-3p	MI0022225	0	2	2	0	2	4	0.0001	26.721	25.0288	0.0001	18.4761	29.0584	0.115413	0.9898	0.998794	FALSE
MIMAT0021022	hsa-miR-5001-3p	MI0017867	0	2	2	2	0	4	0.0001	25.5064	23.8912	17.3526	0.0001	27.7376	0.123212	0.98904	0.998794	FALSE
MIMAT0019952	hsa-miR-2467-5p	MI0017432	2	0	0	0	0	4	24.6831	0.0001	0.0001	0.0001	0.0001	26.5316	-0.0249658	0.997753	0.998794	FALSE
MIMAT0019218	hsa-miR-3194-3p	MI0014239	0	1	0	0	0	4	0.0001	12.7533	0.0001	0.0001	0.0001	27.7376	-0.363896	0.966752	0.998794	FALSE
MIMAT0016887	hsa-miR-4325	MI0015865	8	4	2	6	12	4	126.158	62.3489	29.2003	63.6258	129.332	33.9015	-0.0837246	0.923825	0.998794	TRUE
MIMAT0018969	hsa-miR-548ag	MI0016794	0	4	4	8	0	12	0.0001	53.4419	50.0576	72.7152	0.0001	87.175	-0.405108	0.966695	0.998794	FALSE
MIMAT0005908	hsa-miR-1257	MI0006391	0	4	0	2	0	0	0.0001	53.4419	0.0001	18.1789	0.0001	0.0001	0.528332	0.954197	0.998794	FALSE
MIMAT0031892	hsa-miR-1-5p	MI0000651	1	0	1	1	1	0	12.9026	0.0001	11.9456	8.67633	8.81818	0.0001	0.346574	0.967174	0.998794	FALSE
MIMAT0018068	hsa-miR-3648	MI0016048	4	0	6	0	4	14	54.0677	0.0001	75.0863	0.0001	36.9521	101.704	0.0468812	0.996116	0.998794	FALSE
MIMAT0015082	hsa-miR-3197	MI0014245	0	4	0	0	0	2	0.0001	48.7948	0.0001	0.0001	0.0001	13.2658	0.6361	0.94344	0.998794	FALSE
MIMAT0005950	hsa-miR-1306-3p	MI0006443	2	2	0	0	4	6	31.5395	31.1745	0.0001	0.0001	43.1107	50.8521	-0.375847	0.967477	0.998794	FALSE
MIMAT0022726	hsa-miR-1306-5p	MI0006443	2	0	2	4	0	6	25.8051	0.0001	23.8912	34.705	0.0001	41.6063	-0.399509	0.96493	0.998794	FALSE
MIMAT0032026	hsa-miR-301b-5p	MI0005568	3	0	0	0	1	0	38.7076	0.0001	0.0001	0.0001	8.81818	0.0001	0.721117	0.934407	0.998794	FALSE
MIMAT0005875	hsa-miR-548j-5p	MI0006345	8	10	4	9	6	20	103.22	127.532	47.7822	78.0862	52.9086	138.687	0.0546209	0.9156	0.998794	TRUE
MIMAT0017392	hsa-miR-3200-5p	MI0014249	2	4	0	0	2	4	25.8051	51.0127	0.0001	0.0001	17.6363	27.7376	0.485805	0.956988	0.998794	FALSE
MIMAT0015085	hsa-miR-3200-3p	MI0014249	5	5	10	6	10	18	64.5126	63.7659	119.455	52.0575	88.1809	124.819	-0.0640936	0.90326	0.998794	TRUE
MIMAT0003337	hsa-miR-659-3p	MI0003683	2	0	0	0	0	1	25.8051	0.0001	0.0001	0.0001	0.0001	6.93447	0.641696	0.939198	0.998794	FALSE
MIMAT0022710	hsa-miR-659-5p	MI0003683	14	4	2	6	6	15	180.635	51.0127	23.8912	52.0575	52.9086	104.016	-0.116903	0.888464	0.998794	TRUE
MIMAT0019912	hsa-miR-4763-5p	MI0017404	1	0	0	0	0	2	13.517	0.0001	0.0001	0.0001	0.0001	14.5293	-0.0249657	0.997637	0.998794	FALSE
MIMAT0025453	hsa-miR-548ay-3p	MI0022210	2	0	0	0	0	5	25.8051	0.0001	0.0001	0.0001	0.0001	34.6719	-0.132275	0.988246	0.998794	FALSE
MIMAT0019956	hsa-miR-4787-5p	MI0017434	0	1	0	0	3	0	0.0001	12.7533	0.0001	0.0001	26.4543	0.0001	-0.341117	0.969199	0.998794	FALSE
MIMAT0035703	hsa-miR-548bb-5p	MI0029321	1	0	2	0	2	4	12.9026	0.0001	23.8912	0.0001	17.6363	27.7376	-0.21232	0.98074	0.998794	FALSE
MIMAT0022263	hsa-miR-548aq-5p	MI0019130	4	0	0	0	0	2	51.6101	0.0001	0.0001	0.0001	0.0001	13.8688	0.641698	0.942607	0.998794	FALSE
MIMAT0022264	hsa-miR-548aq-3p	MI0019130	14	4	4	7	6	18	180.635	51.0127	47.7822	60.7337	52.9086	124.819	0.0546211	0.931849	0.998794	TRUE
MIMAT0004986	hsa-miR-943	MI0005768	0	2	0	0	1	0	0.0001	26.721	0.0001	0.0001	9.23809	0.0001	0.520532	0.952424	0.998794	FALSE
MIMAT0019979	hsa-miR-4800-3p	MI0017448	0	0	2	0	1	0	0.0001	0.0001	27.6634	0.0001	10.2105	0.0001	0.489071	0.955806	0.998794	FALSE
MIMAT0019982	hsa-miR-4802-3p	MI0017450	0	0	2	0	0	2	0.0001	0.0001	22.8524	0.0001	0.0001	13.2658	0.271306	0.975206	0.998794	FALSE
MIMAT0018972	hsa-miR-548ah-5p	MI0016796	2	0	0	4	0	0	28.3856	0.0001	0.0001	38.1755	0.0001	0.0001	-0.132734	0.988421	0.998794	FALSE
MIMAT0018977	hsa-miR-4455	MI0016801	3	0	0	0	0	1	50.0921	0.0001	0.0001	0.0001	0.0001	8.97399	0.836684	0.923879	0.998794	FALSE
MIMAT0018980	hsa-miR-4458	MI0016804	0	0	1	0	0	1	0.0001	0.0001	13.8318	0.0001	0.0001	8.02937	0.271305	0.97413	0.998794	FALSE
MIMAT0026616	hsa-miR-579-5p	MI0003586	2	0	2	0	5	14	25.8051	0.0001	23.8912	0.0001	44.0905	97.0812	-0.92208	0.921183	0.998794	FALSE
MIMAT0017352	hsa-miR-2277-5p	MI0011284	9	6	0	6	0	10	106.446	70.1425	0.0001	47.7194	0.0001	63.5651	0.442937	0.96328	0.998794	FALSE
MIMAT0018082	hsa-miR-3661	MI0016062	0	2	2	2	0	2	0.0001	25.5064	23.8912	17.3526	0.0001	13.8688	0.456543	0.958858	0.998794	FALSE
MIMAT0022708	hsa-miR-584-3p	MI0003591	0	2	8	0	2	8	0.0001	25.5064	95.5644	0.0001	17.6363	55.475	0.448746	0.96194	0.998794	FALSE
MIMAT0015010	hsa-miR-3141	MI0014165	0	0	2	0	0	2	0.0001	0.0001	27.6634	0.0001	0.0001	16.0586	0.271307	0.975592	0.998794	FALSE
MIMAT0018186	hsa-miR-3912-3p	MI0016416	0	2	8	6	2	0	0.0001	26.721	100.115	54.5364	18.4761	0.0001	0.479323	0.959852	0.998794	FALSE
MIMAT0022712	hsa-miR-1271-3p	MI0003814	6	0	0	6	0	0	77.4151	0.0001	0.0001	52.0575	0.0001	0.0001	0.200599	0.983362	0.998794	FALSE
MIMAT0022942	hsa-miR-1229-5p	MI0006319	0	0	1	2	0	0	0.0001	0.0001	10.9502	15.9065	0.0001	0.0001	-0.169792	0.984283	0.998794	FALSE
MIMAT0019705	hsa-miR-4645-5p	MI0017272	2	4	0	8	0	4	29.8796	59.0674	0.0001	80.3694	0.0001	32.1172	-0.173061	0.98523	0.998794	FALSE
MIMAT0027646	hsa-miR-6873-5p	MI0022720	4	2	0	0	4	2	51.6101	25.5064	0.0001	0.0001	35.2724	13.8688	0.485804	0.957033	0.998794	FALSE
MIMAT0022482	hsa-miR-5690	MI0019295	0	0	2	2	0	0	0.0001	0.0001	25.0288	18.1789	0.0001	0.0001	0.163539	0.985449	0.998794	FALSE
MIMAT0000462	hsa-miR-206	MI0000490	0	2	0	0	6	0	0.0001	25.5064	0.0001	0.0001	52.9086	0.0001	-0.341118	0.970852	0.998794	FALSE
MIMAT0028233	hsa-miR-7161-3p	MI0023619	0	0	0	0	0	0	0.0001	0.0001	0.0001	0.0001	0.0001	0.0001	0.00976279	0.948675	0.998794	FALSE
MIMAT0027575	hsa-miR-6836-3p	MI0022682	1	0	0	0	0	1	13.517	0.0001	0.0001	0.0001	0.0001	7.26468	0.308364	0.969939	0.998794	FALSE
MIMAT0003256	hsa-miR-589-3p	MI0003599	2	1	0	1	2	0	23.6547	11.6905	0.0001	7.95331	16.1666	0.0001	0.378035	0.964853	0.998794	FALSE
MIMAT0005916	hsa-miR-548n	MI0006399	6	6	2	8	2	12	77.4151	76.519	23.8912	69.41	17.6363	83.2125	0.167904	0.844421	0.998794	TRUE
MIMAT0027582	hsa-miR-6840-5p	MI0022686	2	2	2	4	2	4	23.6547	23.3809	21.9002	31.813	16.1666	25.4261	-0.0270833	0.927202	0.998794	FALSE
MIMAT0004802	hsa-miR-593-3p	MI0003605	0	2	0	1	0	0	0.0001	29.5337	0.0001	10.0463	0.0001	0.0001	0.528331	0.951961	0.998794	FALSE
MIMAT0027684	hsa-miR-6892-5p	MI0022739	3	3	0	2	6	0	40.5508	40.0814	0.0001	18.1789	55.428	0.0001	0.239691	0.979384	0.998794	FALSE
MIMAT0003265	hsa-miR-597-5p	MI0003609	0	2	2	2	2	0	0.0001	25.5064	23.8912	17.3526	17.6363	0.0001	0.340977	0.969796	0.998794	FALSE
MIMAT0005926	hsa-miR-1273a	MI0006409	4	6	6	2	15	24	45.4169	67.3368	63.0725	15.2703	116.399	146.454	-0.134394	0.903021	0.998794	TRUE
MIMAT0004982	hsa-miR-939-5p	MI0005761	2	0	2	0	2	2	23.6547	0.0001	21.9002	0.0001	16.1666	12.7131	0.454343	0.958487	0.998794	FALSE
MIMAT0019000	hsa-miR-4473	MI0016825	2	0	0	0	0	4	25.8051	0.0001	0.0001	0.0001	0.0001	27.7376	-0.0249658	0.997761	0.998794	FALSE
MIMAT0016920	hsa-miR-4289	MI0015898	0	2	0	0	0	1	0.0001	29.5337	0.0001	0.0001	0.0001	8.02937	0.636098	0.941062	0.998794	FALSE
MIMAT0019745	hsa-miR-4668-5p	MI0017298	0	2	0	0	4	0	0.0001	24.3974	0.0001	0.0001	33.7389	0.0001	-0.146131	0.987261	0.998794	FALSE
MIMAT0004675	hsa-miR-219a-2-3p	MI0000740	4	0	2	2	0	5	51.6101	0.0001	23.8912	17.3526	0.0001	34.6719	0.354834	0.968757	0.998794	FALSE
MIMAT0019748	hsa-miR-219b-3p	MI0017299	2	2	0	2	0	2	24.6831	24.3974	0.0001	16.5981	0.0001	13.2658	0.493603	0.954722	0.998794	FALSE
MIMAT0028125	hsa-miR-7114-5p	MI0022965	2	0	0	0	0	2	27.0339	0.0001	0.0001	0.0001	0.0001	14.5293	0.308366	0.971673	0.998794	FALSE
MIMAT0003321	hsa-miR-651-5p	MI0003666	7	14	2	16	8	8	90.3176	178.544	23.8912	138.82	70.5448	55.475	-0.155512	0.8742	0.998794	TRUE
MIMAT0019078	hsa-miR-4536-5p	MI0019149	0	4	0	4	0	0	0.0001	53.4419	0.0001	36.3577	0.0001	0.0001	0.195	0.98352	0.998794	FALSE
MIMAT0006789	hsa-miR-1468-5p	MI0003782	2	2	2	2	2	8	27.0339	26.721	25.0288	18.1789	18.4761	58.1167	-0.0270838	0.956559	0.998794	FALSE
MIMAT0022714	hsa-miR-766-5p	MI0003836	2	2	0	6	1	0	25.8051	25.5064	0.0001	52.0575	8.81818	0.0001	0.183048	0.983753	0.998794	FALSE
MIMAT0003340	hsa-miR-542-5p	MI0003686	6	2	3	3	4	14	74.0492	24.3974	34.2786	24.8971	33.7389	92.8603	-0.101214	0.879999	0.998794	FALSE
MIMAT0022702	hsa-miR-514a-5p	MI0003198	0	0	6	0	9	0	0.0001	0.0001	68.5571	0.0001	75.9123	0.0001	-0.0392464	0.996827	0.998794	FALSE

## Sheet: Seq other reads, RPKMs, stats
gene_id	gene_name	gene_type	Control_1_count	Control_2_count	Control_3_count	IFN/TNF_1_count	IFN/TNF_2_count	IFN/TNF_3_count	Control_1_rpkm	Control_2_rpkm	Control_3_rpkm	IFN/TNF_1_rpkm	IFN/TNF_2_rpkm	IFN/TNF_3_rpkm	logFC (control - IFN/TNF)	p_val	p_val_adj	Is mean RPKM>50?
ENSG00000222604	SNORA7	snoRNA	0	0	0	14	14	14	0.0001	0.0001	0.0001	24.2936	24.6907	19.4163	-17.685	1.65584e-07	0.000270944	FALSE
ENSG00000238575	snoU109	snoRNA	0	0	0	2	2	3	0.0001	0.0001	0.0001	2.82791	2.87414	3.39024	-14.7773	6.68797e-08	0.000270944	FALSE
ENSG00000239112	SNORD123	snoRNA	0	0	0	2	2	4	0.0001	0.0001	0.0001	5.45373	5.54289	8.71759	-15.8631	2.24031e-07	0.000270944	FALSE
ENSG00000253041	SNORA31	snoRNA	0	0	0	2	2	4	0.0001	0.0001	0.0001	6.69754	6.80704	10.7058	-16.1595	2.08053e-07	0.000270944	FALSE
ENSG00000238302	RNU7-120P	snRNA	0	0	0	2	2	2	0.0001	0.0001	0.0001	6.05969	6.15876	4.84315	-15.6818	2.67744e-07	0.000270944	FALSE
ENSG00000252407	RNU7-183P	snRNA	0	0	0	2	2	2	0.0001	0.0001	0.0001	6.15743	6.25809	4.92126	-15.7049	2.66175e-07	0.000270944	FALSE
ENSG00000275268	U7	snRNA	0	0	0	2	2	2	0.0001	0.0001	0.0001	6.25837	6.36068	5.00194	-15.7283	2.64592e-07	0.000270944	FALSE
ENSG00000212593	SNORA75	snoRNA	0	0	0	4	2	6	0.0001	0.0001	0.0001	9.42613	4.79017	11.3006	-16.1809	2.22435e-06	0.000501628	FALSE
ENSG00000212604	SNORA48	snoRNA	0	0	0	3	2	2	0.0001	0.0001	0.0001	4.24181	2.87414	2.26019	-14.7773	2.24614e-06	0.000504213	FALSE
ENSG00000238698	RNU7-147P	snRNA	0	0	0	2	4	2	0.0001	0.0001	0.0001	6.15743	12.5161	4.92126	-16.0382	3.69987e-06	0.000688496	FALSE
ENSG00000251703	RNU6-998P	snRNA	1	2	2	0	0	0	2.81054	5.55593	5.2041	0.0001	0.0001	0.0001	15.5078	3.99129e-06	0.000724441	FALSE
ENSG00000252644	RNU7-30P	snRNA	0	0	0	4	2	2	0.0001	0.0001	0.0001	12.3148	6.25809	4.92126	-16.0382	5.10968e-06	0.000850609	FALSE
ENSG00000212181	SNORA48	snoRNA	0	0	0	1	2	1	0.0001	0.0001	0.0001	1.414	2.87414	1.13015	-13.9157	6.51607e-06	0.00100223	FALSE
ENSG00000251796	SNORA70	snoRNA	0	0	0	4	2	2	0.0001	0.0001	0.0001	5.53277	2.81166	2.21106	-14.8839	6.88174e-06	0.00102298	FALSE
ENSG00000252188	SNORA40	snoRNA	0	0	0	2	2	8	0.0001	0.0001	0.0001	3.18139	3.2334	10.1705	-15.4189	7.54169e-06	0.00109336	FALSE
ENSG00000252739	RNU7-151P	snRNA	0	0	0	2	6	2	0.0001	0.0001	0.0001	7.20301	21.9621	5.75693	-16.4595	1.25426e-05	0.00154036	FALSE
ENSG00000199851	U3	snoRNA	10	8	6	113	110	137	13.517	10.6885	7.50872	102.71	101.618	99.5248	-3.19586	1.65665e-05	0.00182123	TRUE
ENSG00000212565	SNORA68	snoRNA	0	0	0	6	3	2	0.0001	0.0001	0.0001	8.94747	4.54692	2.38379	-15.3824	1.76407e-05	0.00189596	FALSE
ENSG00000251745	RNU7-124P	snRNA	0	0	0	6	8	2	0.0001	0.0001	0.0001	18.4721	25.0321	4.92126	-16.8998	2.79665e-05	0.00261207	FALSE
ENSG00000252720	RNU6-1258P	snRNA	0	0	0	3	4	1	0.0001	0.0001	0.0001	5.15894	6.99101	1.37448	-15.0597	4.41824e-05	0.00373048	FALSE
ENSG00000210127	MT-TA	Mt_tRNA	138	111	99	459	423	633	567.71	451.351	377.064	1269.75	1189.29	1399.54	-1.37852	4.43216e-05	0.00373625	TRUE
ENSG00000210194	MT-TE	Mt_tRNA	3758	3688	3078	11479	12927	16033	15459.8	14996.2	11723.2	31754.8	36345.1	35448.3	-1.19878	6.38889e-05	0.00510831	TRUE
ENSG00000221040	U3	snoRNA	12	8	6	113	113	137	15.7698	10.3916	7.30015	99.8571	101.49	96.7602	-3.12112	8.95562e-05	0.00681741	TRUE
ENSG00000210140	MT-TC	Mt_tRNA	137	117	121	467	514	644	589.214	497.373	481.803	1350.6	1510.83	1488.58	-1.3705	9.08286e-05	0.0068799	TRUE
ENSG00000210164	MT-TG	Mt_tRNA	28	27	25	99	112	171	116.882	111.403	96.6184	277.895	319.526	383.634	-1.48113	9.66621e-05	0.00721493	TRUE
ENSG00000199927	ACEA_U3	snoRNA	18	14	14	130	127	130	23.5457	18.1014	16.9551	114.35	113.538	91.3932	-2.3479	0.000200542	0.0136376	TRUE
ENSG00000281710	U3	snoRNA	18	14	14	130	127	130	23.6547	18.1852	17.0335	114.88	114.064	91.8163	-2.3479	0.000200542	0.0136376	TRUE
ENSG00000210135	MT-TN	Mt_tRNA	239	247	224	1334	1510	1609	929.333	949.324	806.406	3488.08	4012.83	3362.5	-1.91072	0.000204508	0.013836	TRUE
ENSG00000210112	MT-TM	Mt_tRNA	180	155	157	523	502	699	751.381	639.533	606.763	1468.07	1432.16	1568.19	-1.06123	0.000243616	0.0160497	TRUE
ENSG00000210107	MT-TQ	Mt_tRNA	202	190	139	653	587	937	796.371	740.392	507.354	1731.15	1581.62	1985.35	-1.28933	0.000311077	0.0198259	TRUE
ENSG00000210049	MT-TF	Mt_tRNA	772	832	739	3879	5777	5878	3086.42	3287.8	2735.36	10428.3	15784.9	12629.9	-1.97043	0.000450229	0.0271706	TRUE
ENSG00000210151	MT-TS1	Mt_tRNA	89	70	49	240	242	347	366.132	284.636	186.627	663.921	680.398	767.202	-1.27992	0.000806904	0.0435051	TRUE
ENSG00000200318	U3	snoRNA	21	12	17	153	157	146	27.5971	15.5873	20.6836	135.205	141.008	103.117	-2.49067	0.00108181	0.0551136	TRUE
ENSG00000200206	SNORD74	snoRNA	84	78	66	81	80	105	326.628	299.787	237.602	211.795	212.6	219.43	0.517053	0.00128521	0.0630903	TRUE
ENSG00000210117	MT-TW	Mt_tRNA	62	46	44	172	141	248	258.809	189.797	170.048	482.807	402.26	556.381	-1.12592	0.00130735	0.063939	TRUE
ENSG00000210184	MT-TS2	Mt_tRNA	4290	3604	3233	4361	4588	5919	20639.6	17138.5	14400.6	14108.7	15085.8	15304.7	0.320214	0.00133575	0.0646636	TRUE
ENSG00000201368	U3	snoRNA	28	19	11	129	130	160	37.14	24.9105	13.5086	115.062	117.849	114.061	-2.21191	0.00154214	0.0716596	TRUE
ENSG00000200538	U3	snoRNA	13	11	4	128	134	143	17.084	14.2884	4.8668	113.112	120.351	100.998	-3.28699	0.00184923	0.0814573	TRUE
ENSG00000280959	ACEA_U3	snoRNA	13	11	4	128	134	143	17.0052	14.2225	4.84437	112.591	119.796	100.532	-3.28699	0.00184923	0.0814573	TRUE
ENSG00000212511	U3	snoRNA	8	4	8	76	74	76	10.3221	5.10136	9.55653	65.9395	65.2539	52.7013	-2.8334	0.0018719	0.0821175	FALSE
ENSG00000206726	RNU6-259P	snRNA	13	6	7	3	3	5	34.4871	15.733	17.1927	5.3518	5.43929	7.12889	1.93531	0.00211088	0.0894319	FALSE
ENSG00000212538	U3	snoRNA	8	6	2	90	86	104	11.1317	8.25214	2.57659	84.2106	81.7835	77.7738	-3.60948	0.00217246	0.0910585	FALSE
ENSG00000210077	MT-TV	Mt_tRNA	1719	1689	1957	7747	6997	8892	7071.69	6867.85	7453.67	21430.8	19672.5	19659.8	-1.40048	0.00235268	0.0963921	TRUE
ENSG00000207199	SNORD38	snoRNA	495	397	404	455	469	610	2036.35	1614.29	1538.72	1258.68	1318.62	1348.68	0.497242	0.00257651	0.102306	TRUE
ENSG00000221750	SNORA11	snoRNA	12	10	14	5	7	8	26.4052	21.7497	28.5212	7.39844	10.5271	9.46094	1.59667	0.00278633	0.107994	FALSE
ENSG00000200555	RNU6-525P	snRNA	6	4	7	2	2	2	16.3763	10.7912	17.6887	3.67081	3.73083	2.93387	2.1991	0.00288496	0.110641	FALSE
ENSG00000207215	U3	snoRNA	569	455	355	400	493	619	754.736	596.538	435.956	356.78	446.92	441.272	0.598552	0.0040068	0.137068	TRUE
ENSG00000200545	U3	snoRNA	17	16	12	16	16	21	22.2376	20.6872	14.5329	14.074	14.3041	14.7636	0.495057	0.00407424	0.138621	FALSE
ENSG00000221461	U3	snoRNA	572	459	346	319	435	551	751.69	596.21	420.97	281.897	390.69	389.159	0.817908	0.00416492	0.140889	TRUE
ENSG00000212610	U3	snoRNA	37	21	12	131	138	179	50.0126	28.057	15.0173	119.071	127.484	130.036	-2.07798	0.00430297	0.14385	TRUE
ENSG00000271817	U3	snoRNA	135	105	74	278	265	381	174.979	134.52	88.8007	242.301	234.746	265.406	-0.845617	0.0046335	0.150842	TRUE
ENSG00000212182	U3	snoRNA	563	468	348	319	451	527	739.863	607.901	423.403	281.897	405.06	372.209	0.826437	0.00481972	0.154992	TRUE
ENSG00000212158	SNORD66	snoRNA	899	762	560	658	800	975	3357.7	2813.08	1936.43	1652.59	2042.08	1957.13	0.595039	0.00534521	0.167005	TRUE
ENSG00000210144	MT-TY	Mt_tRNA	469	540	325	1252	1271	1661	2017.09	2295.57	1294.1	3620.88	3735.93	3839.33	-0.933326	0.00546651	0.169447	TRUE
ENSG00000212551	U3	snoRNA	12	8	2	119	121	141	16.2204	10.6885	2.50297	108.164	111.78	102.431	-3.72104	0.00550291	0.16992	TRUE
ENSG00000201346	U3	snoRNA	12	8	2	117	113	141	16.0674	10.5876	2.47936	105.343	103.405	101.464	-3.68	0.0056838	0.173677	TRUE
ENSG00000210196	MT-TP	Mt_tRNA	1711	1490	1672	4728	3929	6738	7142.29	6147.77	6461.83	13271.6	11209.1	15116.5	-0.890306	0.00591145	0.178059	TRUE
ENSG00000200492	U3	snoRNA	141	109	77	272	266	373	189.685	144.939	95.9041	246.06	244.566	269.685	-0.768728	0.00625953	0.184228	TRUE
ENSG00000238619	RNU6-775P	snRNA	10	6	3	2	2	2	29.5683	17.5357	8.21266	3.97671	4.04172	3.17835	2.23228	0.00639828	0.187371	FALSE
ENSG00000201316	SNORA7	snoRNA	72	42	40	38	33	41	140.949	81.2685	72.4971	50.0231	44.1513	43.1367	1.14645	0.00642061	0.187921	TRUE
ENSG00000200222	U3	snoRNA	12	8	2	111	106	126	15.9919	10.5379	2.46772	99.4713	96.5436	90.2445	-3.56984	0.0064596	0.188853	TRUE
ENSG00000212321	U3	snoRNA	12	8	2	101	108	123	15.4831	10.2026	2.38921	87.6301	95.2354	85.2928	-3.52183	0.00668229	0.193694	FALSE
ENSG00000221345	U3	snoRNA	17	14	4	108	118	128	22.6552	18.4413	4.93535	96.7829	107.473	91.677	-2.84587	0.00722775	0.203748	TRUE
ENSG00000253078	RNU6-1116P	snRNA	6	7	5	15	14	24	17.2034	19.8383	13.2729	28.9209	27.4341	36.9834	-0.793294	0.00737123	0.206359	FALSE
ENSG00000280489	U7	snRNA	77	94	71	195	236	275	352.53	425.38	300.951	600.339	738.443	676.66	-0.80569	0.00744503	0.207216	TRUE
ENSG00000212598	U3	snoRNA	140	107	75	260	258	367	187.451	141.608	92.9724	234.095	236.092	264.095	-0.749531	0.00777075	0.212692	TRUE
ENSG00000210176	MT-TH	Mt_tRNA	1528	1500	1673	4188	3936	5708	6285.95	6099.34	6371.99	11585.4	11066.3	12620.1	-0.803955	0.00817386	0.21929	TRUE
ENSG00000206913	SNORA7	snoRNA	73	46	40	43	41	47	149.075	92.8504	75.6265	59.0484	57.2225	51.5838	0.967325	0.00851569	0.224579	TRUE
ENSG00000212434	U3	snoRNA	14	10	2	126	121	145	19.8699	14.0286	2.62812	120.253	117.369	110.603	-3.58054	0.00962456	0.239574	TRUE
ENSG00000200827	RNU6-324P	snRNA	6	8	3	2	2	4	16.0674	21.1752	7.43789	3.60156	3.66044	5.75693	1.79164	0.0101701	0.248812	FALSE
ENSG00000251804	RNU6-1294P	snRNA	8	4	3	2	2	4	28.0351	13.8554	9.7335	4.71312	4.79017	7.53373	1.59666	0.0102883	0.250081	FALSE
ENSG00000249784	SCARNA22	scaRNA	5	8	4	22	22	26	11.3543	17.9565	8.40976	33.5945	34.1437	31.7318	-1.36409	0.0104875	0.253174	FALSE
ENSG00000210195	MT-TT	Mt_tRNA	1735	1358	1591	4973	3659	7139	7461.94	5772.93	6335.12	14382.3	10755.1	16501.5	-0.969955	0.0105284	0.253762	TRUE
ENSG00000199436	SNORD9	snoRNA	25	21	20	22	28	37	68.2344	56.6535	50.5389	40.378	52.2303	54.2749	0.36231	0.0106207	0.255105	TRUE
ENSG00000207421	SNORD38B	snoRNA	1760	1395	1043	1392	1554	2004	7456.49	5841.71	4091.08	3965.69	4499.59	4563.02	0.481873	0.0113159	0.264777	TRUE
ENSG00000281859	SNORD38B	snoRNA	1760	1395	1043	1392	1554	2004	7240.36	5672.38	3972.5	3850.74	4369.17	4430.76	0.481873	0.0113159	0.264777	TRUE
ENSG00000199411	SNORD62	snoRNA	149	132	83	79	105	90	491.795	430.642	253.634	175.341	236.858	159.652	1.11126	0.0115416	0.266547	TRUE
ENSG00000199282	SNORA9	snoRNA	4	2	2	13	8	15	8.66742	4.2836	4.01234	18.9421	11.8473	17.4684	-1.4674	0.0117024	0.268381	FALSE
ENSG00000209082	MT-TL1	Mt_tRNA	97	99	86	364	298	311	367.119	370.352	301.346	926.39	770.818	632.599	-1.04904	0.0123482	0.276231	TRUE
ENSG00000210154	MT-TD	Mt_tRNA	53	73	72	222	233	277	221.24	301.2	278.261	623.158	664.728	621.442	-1.15987	0.0123446	0.276231	TRUE
ENSG00000200703	RNU6-873P	snRNA	3	4	4	2	2	4	7.95865	10.4887	9.82447	3.5679	3.62623	5.70313	1.26332	0.0129019	0.283111	FALSE
ENSG00000238793	SNORD124	snoRNA	608	511	366	502	435	547	1659.46	1378.57	924.86	921.349	811.433	802.386	0.711354	0.0136082	0.291444	TRUE
ENSG00000206855	RNU6-571P	snRNA	10	6	4	2	3	6	26.5286	15.733	9.82447	3.5679	5.43929	8.55465	1.64733	0.0143296	0.300515	FALSE
ENSG00000207202	RNU6-800P	snRNA	13	8	9	6	6	4	35.8264	21.7919	22.9634	11.1192	11.3009	5.92461	1.63516	0.0144961	0.302003	FALSE
ENSG00000199814	RNU6-1260P	snRNA	32	54	34	128	165	163	84.8913	141.596	83.5072	228.339	299.156	232.399	-1.22254	0.0171165	0.332323	TRUE
ENSG00000207511	RNU6-771P	snRNA	23	10	17	5	6	15	61.0156	26.2215	41.7537	8.91959	10.8785	21.3865	1.77474	0.0172381	0.333579	FALSE
ENSG00000200969	SNORD95	snoRNA	2143	1223	1303	1372	1453	1787	8945.6	5046.12	5035.75	3851.23	4145.28	4009.08	0.714702	0.0173799	0.33485	TRUE
ENSG00000200444	RNU6-1339P	snRNA	8	4	7	2	2	6	24.9544	12.3328	20.2156	4.1952	4.26379	10.0587	1.80913	0.0181868	0.34259	FALSE
ENSG00000202050	RNU6-391P	snRNA	5	4	2	17	11	18	13.647	10.7912	5.05398	31.2012	20.5191	26.404	-1.3966	0.0183029	0.343519	FALSE
ENSG00000239053	RNU7-138P	snRNA	2	1	1	7	6	5	8.87056	4.384	4.10638	20.8773	18.1874	11.9185	-1.50304	0.0185526	0.345705	FALSE
ENSG00000264549	SNORD95	snoRNA	2467	1513	1568	1738	1921	2224	10298.1	6242.67	6059.9	4878.6	5480.44	4989.48	0.620574	0.0189075	0.349557	TRUE
ENSG00000207459	RNU6-1311P	snRNA	13	12	11	7	10	18	34.4871	31.4658	27.0171	12.4874	18.1307	25.6637	0.883561	0.0194295	0.354092	FALSE
ENSG00000201392	RNU6-1078P	snRNA	19	23	14	45	41	68	52.3617	62.6515	35.7207	83.393	77.2225	100.717	-0.71765	0.0194807	0.354489	TRUE
ENSG00000271982	SNORD58B	snoRNA	2989	4180	2595	11465	16862	11833	12855.2	17769.4	10332.9	33157.7	49563.5	27351.5	-1.31188	0.0197855	0.357173	TRUE
ENSG00000202000	RNU1-36P	snRNA	5770	4767	3127	3364	4501	3945	9926.32	8105.91	4980.49	3891.58	5292.03	3647.48	0.910351	0.0198398	0.357327	TRUE
ENSG00000212615	SNORD58	snoRNA	2822	3945	2463	10793	15948	11177	12136.9	16770.4	9807.29	31214.2	46876.9	25835.1	-1.30919	0.0199016	0.35831	TRUE
ENSG00000212254	RNU6-124P	snRNA	9	7	7	4	6	3	23.4377	18.0183	16.8773	7.00477	10.6789	4.19889	1.60658	0.0208085	0.366273	FALSE
ENSG00000223062	RNU6-1245P	snRNA	10	11	5	2	2	8	26.7789	29.1158	12.3964	3.60156	3.66044	11.5138	2.10276	0.0208565	0.366853	FALSE
ENSG00000206785	SNORA15	snoRNA	22	9	12	8	8	6	46.2579	18.7047	23.3603	11.3113	11.4963	6.78037	1.61147	0.0217009	0.374418	FALSE
ENSG00000199796	RNU6-924P	snRNA	12	15	5	2	2	8	31.5395	38.9681	12.1668	3.53486	3.59265	11.3006	2.33959	0.0218766	0.375594	FALSE
ENSG00000272296	SNORD96A	snoRNA	9573	6978	4842	6669	6596	8952	34396.7	24782.5	16107.4	16113.4	16197.6	17287.1	0.640395	0.0219567	0.376016	TRUE
ENSG00000200554	RNU6-1020P	snRNA	28	53	36	135	158	166	74.2799	138.974	88.4194	240.826	286.464	236.676	-1.28179	0.0219837	0.376168	TRUE
ENSG00000252291	SNORA31	snoRNA	4	2	2	2	2	3	10.7116	5.29386	4.95862	3.60156	3.66044	4.31773	0.873354	0.0224086	0.379213	FALSE
ENSG00000252010	SCARNA5	scaRNA	11	10	8	7	9	16	11.3132	10.1657	7.61754	4.84119	6.32612	8.84393	0.669708	0.0225024	0.379992	FALSE
ENSG00000201922	RNU1-43P	snRNA	5899	4909	3248	3537	4778	4120	10148.2	8347.37	5173.21	4091.71	5617.71	3809.28	0.879647	0.0226228	0.380758	TRUE
ENSG00000200999	SNORD74	snoRNA	93	106	82	102	80	124	329.981	371.755	269.372	243.368	193.998	236.462	0.62705	0.0236731	0.389435	TRUE
ENSG00000201065	RNU6-461P	snRNA	28	47	31	103	133	133	74.2799	123.241	76.1389	183.742	241.138	189.626	-1.09195	0.0238495	0.390857	TRUE
ENSG00000252787	SNORD19	snoRNA	4144	3825	3256	3951	2852	5567	16113.6	14701.1	11721.7	10330.9	7579.2	11634	0.641187	0.0249664	0.399312	TRUE
ENSG00000280904	SNORD19B	snoRNA	4144	3825	3256	3951	2852	5567	14703.7	13414.7	10696	9426.94	6916.02	10616	0.641187	0.0249664	0.399312	TRUE
ENSG00000206602	SNORD58A	snoRNA	1832	2715	1731	7946	10837	7244	8000.34	11719.2	6998.61	23334	32343.9	17001.8	-1.32462	0.0254539	0.403687	TRUE
ENSG00000252923	SCARNA16	scaRNA	12	15	7	8	9	12	18.6135	22.9976	10.0526	8.34446	9.54098	10.0038	0.916457	0.0260118	0.408843	FALSE
ENSG00000199846	RNU1-72P	snRNA	5069	4170	2793	3020	4132	3385	9404.32	7646.89	4797.42	3767.64	5239.21	3375.18	0.896029	0.0261549	0.409804	TRUE
ENSG00000276314	SNORD107	snoRNA	49	52	39	43	40	34	185.452	194.528	136.657	109.436	103.466	69.1589	0.989987	0.0264529	0.412148	TRUE
ENSG00000207434	RNU6-1072P	snRNA	23	10	17	4	8	15	61.0156	26.2215	41.7537	7.13569	14.5046	21.3865	1.7437	0.0267701	0.413479	FALSE
ENSG00000200331	RNU6-183P	snRNA	13	13	11	4	7	16	33.5466	33.1583	26.2803	6.94109	12.3454	22.1901	1.41933	0.0274062	0.415829	FALSE
ENSG00000200471	RNU6-1125P	snRNA	30	44	37	105	129	125	79.5856	115.374	90.8755	187.309	233.885	178.22	-0.970137	0.0273667	0.415829	TRUE
ENSG00000212186	RNU6-258P	snRNA	8	6	3	2	2	6	22.4837	16.6676	7.80609	3.77985	3.84164	9.06284	1.59666	0.0281231	0.421246	FALSE
ENSG00000202503	SNORD34	snoRNA	1145	721	648	856	861	1136	4577.66	2849.16	2398.53	2301.28	2352.57	2440.9	0.519607	0.0281833	0.421541	TRUE
ENSG00000222287	RNU6-1043P	snRNA	9	4	2	2	2	2	25.8051	11.3362	5.30923	3.8562	3.91925	3.08204	1.79164	0.0296644	0.434356	FALSE
ENSG00000200367	SNORD113-8	snoRNA	3747	2582	2023	2924	2335	3503	14373	9789.6	7184.43	7542.23	6121.42	7221.68	0.638611	0.0298553	0.435689	TRUE
ENSG00000200413	SNORD114-26	snoRNA	291	273	174	518	633	665	1147.25	1063.83	635.104	1373.26	1705.56	1409.03	-0.591479	0.0298365	0.435689	TRUE
ENSG00000208883	SNORD96B	snoRNA	8610	6052	4164	5899	5619	7886	30936.6	21493.8	13852	14253	13798.4	15228.6	0.645462	0.0301884	0.438622	TRUE
ENSG00000207287	RNU6-1274P	snRNA	20	21	14	39	38	48	53.0571	55.0651	34.3854	69.5721	68.8965	68.4365	-0.463873	0.0305261	0.441099	TRUE
ENSG00000207297	SNORD7	snoRNA	67	62	49	73	75	89	196.065	179.333	132.756	143.65	149.998	139.974	0.315229	0.0306018	0.441587	TRUE
ENSG00000200072	SNORD44	snoRNA	1228	1255	932	1367	1178	1566	5714.32	5772.37	4015.27	4277.53	3746.38	3916.44	0.464344	0.0306598	0.441942	TRUE
ENSG00000252677	SNORA81	snoRNA	3	2	2	8	5	8	5.0093	3.30092	3.09189	8.98255	5.70592	7.17921	-0.843946	0.0306857	0.442194	FALSE
ENSG00000212168	SNORD78	snoRNA	176	155	167	171	105	204	768.592	669.05	675.199	502.154	313.381	478.792	0.839935	0.0309582	0.444543	TRUE
ENSG00000238785	RNU7-92P	snRNA	2	3	2	13	10	8	7.46997	11.0752	6.91594	32.6501	25.5261	16.0586	-1.41077	0.031607	0.448871	FALSE
ENSG00000281866	U7	snRNA	2	3	2	13	10	8	10.1378	15.0306	9.38588	44.3109	34.6426	21.7938	-1.41077	0.0316069	0.448871	FALSE
ENSG00000206701	RNU6-1040P	snRNA	9	6	10	6	7	6	23.8757	15.733	24.561	10.7035	12.6915	8.55465	1.10153	0.0320829	0.451583	FALSE
ENSG00000200732	RNU6-194P	snRNA	10	6	5	2	4	8	27.0339	16.0326	12.5145	3.63586	7.39049	11.6234	1.47795	0.0321817	0.452266	FALSE
ENSG00000202024	RNU6-934P	snRNA	10	6	3	2	2	6	26.5286	15.733	7.36837	3.5679	3.62623	8.55465	1.70397	0.0323001	0.452965	FALSE
ENSG00000252417	RNU7-179P	snRNA	7	5	7	20	16	20	29.2205	20.6302	27.0532	56.1404	45.6466	44.8695	-0.834047	0.0323984	0.45362	FALSE
ENSG00000206693	SNORA56	snoRNA	14	8	6	6	8	6	30.8061	17.3998	12.2234	8.87811	12.031	7.09573	1.14248	0.0325244	0.454492	FALSE
ENSG00000202229	RNU6-1138P	snRNA	23	44	28	113	131	116	61.5913	116.463	69.4194	203.482	239.752	166.948	-1.23872	0.0328096	0.456846	TRUE
ENSG00000252170	SNORD112	snoRNA	34	32	18	26	26	30	134.043	124.698	65.7005	68.928	70.0549	63.5651	0.718228	0.0329885	0.458051	TRUE
ENSG00000202172	RNU6-1327P	snRNA	44	72	39	150	189	174	118.949	192.391	97.6122	272.682	349.196	252.807	-1.03806	0.0330363	0.458538	TRUE
ENSG00000278249	SCARNA2	scaRNA	90	60	46	52	72	80	60.8261	40.0814	28.7832	23.6325	33.2569	29.0584	0.645026	0.0332339	0.459737	FALSE
ENSG00000206674	RNU6-945P	snRNA	15	10	5	5	4	10	39.7928	26.2215	12.2806	8.91959	7.25236	14.2577	1.37064	0.033242	0.459737	FALSE
ENSG00000207339	RNU1-69P	snRNA	6040	5025	3339	3686	5188	4173	10454.2	8596.72	5350.58	4290.08	6136.96	3881.81	0.849946	0.0332447	0.459737	TRUE
ENSG00000212324	RNU6-129P	snRNA	3	8	3	27	21	22	7.95865	20.9773	7.36837	48.1654	38.0744	31.3668	-1.74387	0.033703	0.46268	FALSE
ENSG00000239078	RNU7-55P	snRNA	4	2	2	7	6	13	18.3133	9.05073	8.47758	21.5507	18.7741	31.9877	-0.962556	0.0339833	0.464604	FALSE
ENSG00000212532	SNORD66	snoRNA	255	186	144	144	226	262	952.408	686.657	497.94	361.662	576.888	525.917	0.628326	0.0348373	0.470299	TRUE
ENSG00000207504	RNU6-1031P	snRNA	42	61	31	116	134	144	111.42	159.951	76.1389	206.932	242.951	205.309	-0.870558	0.0351235	0.471989	TRUE
ENSG00000238650	SNORD54	snoRNA	26	40	29	83	140	112	110.153	167.504	113.75	236.46	405.369	255.019	-1.07542	0.0352568	0.472683	TRUE
ENSG00000212215	RNU6-913P	snRNA	12	6	5	2	4	8	35.8555	17.7203	13.8318	4.01857	8.16843	12.8469	1.56563	0.0353473	0.47331	FALSE
ENSG00000222743	RNU6-1190P	snRNA	26	41	36	98	126	120	70.9638	110.609	90.97	179.865	235.036	176.026	-1.02196	0.0354186	0.47374	TRUE
ENSG00000252335	RNU6-62P	snRNA	3	10	4	30	28	30	8.34877	27.5069	10.3061	56.1404	53.2544	44.8695	-1.83638	0.0355372	0.474288	FALSE
ENSG00000206962	RNU6-74P	snRNA	40	70	40	147	164	171	106.114	183.55	98.2438	262.233	297.343	243.805	-0.998956	0.0360999	0.478169	TRUE
ENSG00000221300	SNORD75	snoRNA	258	203	135	159	216	279	1220.58	949.26	591.304	505.825	698.392	709.386	0.588852	0.0362042	0.47895	TRUE
ENSG00000221601	RNU4ATAC2P	snRNA	5	3	2	8	14	12	11.2642	6.68032	4.17156	12.1193	21.5554	14.5293	-1.09344	0.0365106	0.480833	FALSE
ENSG00000277492	ACEA_U3	snoRNA	242	226	137	459	541	543	316.557	292.206	165.916	403.745	483.654	381.742	-0.654833	0.0367476	0.48263	TRUE
ENSG00000280704	U3	snoRNA	242	226	137	459	541	543	318.023	293.559	166.685	405.614	485.893	383.509	-0.654833	0.0367476	0.48263	TRUE
ENSG00000200013	RNU6-623P	snRNA	41	72	34	138	179	177	110.839	192.391	85.0978	250.867	330.72	257.166	-1.07998	0.0368349	0.483142	TRUE
ENSG00000252329	SCARNA16	scaRNA	17	18	14	17	9	18	28.0555	29.362	21.3909	18.8659	10.1511	15.9653	0.947495	0.0369991	0.484366	FALSE
ENSG00000200897	SNORD74	snoRNA	316	305	241	300	383	390	1107.38	1056.47	781.917	706.952	917.298	734.529	0.419018	0.03723	0.485942	TRUE
ENSG00000252682	SNORD59	snoRNA	8	12	4	35	27	33	33.3948	49.5124	15.459	98.2457	77.0286	74.0347	-1.37951	0.0373869	0.487388	TRUE
ENSG00000206627	RNU6-969P	snRNA	27	53	31	105	150	143	72.9914	141.621	77.5892	190.877	277.14	207.767	-1.15362	0.0377701	0.489382	TRUE
ENSG00000207523	SNORA66	snoRNA	426	276	272	257	383	319	909.189	582.234	537.459	368.838	558.655	365.905	0.743842	0.038253	0.492955	TRUE
ENSG00000199986	RNU6-486P	snRNA	4	4	2	2	3	4	10.6115	10.4887	4.91228	3.5679	5.43929	5.70313	0.873357	0.0384735	0.494368	FALSE
ENSG00000206857	RNU6-214P	snRNA	17	10	9	5	4	16	45.0985	26.2215	22.1049	8.91959	7.25236	22.8122	1.48748	0.039108	0.497653	FALSE
ENSG00000222486	RNU6-77P	snRNA	24	56	33	127	159	156	74.8629	172.658	95.3019	266.389	338.963	261.525	-1.31506	0.0402761	0.503651	TRUE
ENSG00000212572	RNU6-903P	snRNA	10	6	7	2	2	10	26.0418	15.4443	16.8773	3.50243	3.55969	13.9961	1.86577	0.0403077	0.503688	FALSE
ENSG00000207222	RNU6-456P	snRNA	27	40	25	85	98	90	71.627	104.886	61.4024	151.631	177.68	128.318	-0.863404	0.0409015	0.50611	TRUE
ENSG00000200817	RNU6-899P	snRNA	19	42	32	102	137	131	50.4042	110.13	78.595	181.958	248.39	186.774	-1.31952	0.0422679	0.515251	TRUE
ENSG00000222114	RNU6-985P	snRNA	15	28	14	54	85	69	40.9407	75.538	35.3773	99.1094	158.556	101.215	-1.18204	0.0424323	0.516301	TRUE
ENSG00000252765	SCARNA16	scaRNA	16	18	14	16	8	18	24.2871	27.0068	19.6751	16.3318	8.29947	14.6846	1.00414	0.0424751	0.516583	FALSE
ENSG00000199251	RNU6-664P	snRNA	26	58	32	123	150	151	68.9742	152.084	78.595	219.42	271.96	215.29	-1.21542	0.0432254	0.519838	TRUE
ENSG00000223191	RNU6-293P	snRNA	8	2	3	2	2	2	21.4231	5.29386	7.43789	3.60156	3.66044	2.87852	1.59665	0.0432495	0.519891	FALSE
ENSG00000253032	RNU6-299P	snRNA	8	2	3	2	2	2	22.7085	5.61149	7.88415	3.81764	3.88006	3.05122	1.59665	0.0432495	0.519891	FALSE
ENSG00000201752	RNU6-119P	snRNA	23	54	28	115	129	144	61.0156	141.596	68.7707	205.148	233.885	205.309	-1.24526	0.0432809	0.52013	TRUE
ENSG00000200774	RNU6-478P	snRNA	13	6	7	2	4	10	33.5466	15.3039	16.7239	3.47059	7.05457	13.8688	1.65862	0.0436569	0.521845	FALSE
ENSG00000277754	U3	snoRNA	177	169	99	319	406	404	232.603	219.52	120.451	281.897	364.644	285.336	-0.646016	0.0437263	0.521905	TRUE
ENSG00000202082	RNU6-290P	snRNA	7	8	2	1	2	4	18.57	20.9773	4.91228	1.784	3.62623	5.70313	2.00411	0.0439876	0.523811	FALSE
ENSG00000206631	RNU6-657P	snRNA	34	60	38	109	142	154	90.197	157.329	93.3316	194.445	257.455	219.567	-0.912455	0.0445246	0.526711	TRUE
ENSG00000199231	snoU2_19	snoRNA	8	8	8	6	7	14	28.3856	28.057	26.2803	14.3159	16.9749	26.6974	0.668463	0.0448481	0.529221	FALSE
ENSG00000200941	RNU6-694P	snRNA	25	53	27	102	137	133	48.2747	101.158	48.2698	132.445	180.801	138.027	-1.16467	0.0449879	0.529466	TRUE
ENSG00000200534	SNORA33	snoRNA	19	23	28	18	22	20	41.4866	49.6393	56.6036	26.4292	32.8305	23.4703	0.944207	0.045085	0.529885	FALSE
ENSG00000207366	RNU6-297P	snRNA	19	36	21	76	84	86	50.4042	94.3973	51.578	135.576	152.297	122.615	-1.01709	0.0454774	0.532244	TRUE
ENSG00000201095	RNU6-266P	snRNA	32	58	33	103	130	145	84.8913	152.084	81.0511	183.742	235.698	206.735	-0.927111	0.0455209	0.532443	TRUE
ENSG00000235284	SNORD62A	snoRNA	726	857	544	718	804	847	2396.26	2795.91	1662.37	1593.6	1813.65	1502.5	0.558133	0.0458126	0.53395	TRUE
ENSG00000207037	RNU6-339P	snRNA	16	14	14	18	14	17	42.4457	36.7101	34.3854	32.1103	25.383	24.238	0.58501	0.0459547	0.534969	FALSE
ENSG00000252599	RNU6-566P	snRNA	8	4	2	2	2	4	21.2229	10.4887	4.91228	3.5679	3.62623	5.70313	1.40167	0.0462431	0.536447	FALSE
ENSG00000231587	SNORD62B	snoRNA	726	857	544	720	804	847	2396.26	2795.91	1662.37	1598.04	1813.65	1502.5	0.556795	0.0463477	0.537047	TRUE
ENSG00000207328	RNU6-636P	snRNA	3	8	2	21	19	20	7.95865	20.9773	4.91228	37.462	34.4483	28.5153	-1.72403	0.0464075	0.537291	FALSE
ENSG00000252625	RNU1-40P	snRNA	6268	5464	3458	4082	5752	4609	10848.8	9347.75	5541.27	4750.98	6804.12	4287.38	0.778392	0.0469053	0.540563	TRUE
ENSG00000254341	SNORD87	snoRNA	106	93	78	247	258	222	338.074	293.179	230.321	529.738	562.376	380.533	-0.665487	0.0470496	0.541295	TRUE
ENSG00000239169	SNORD109B	snoRNA	95	87	66	106	102	132	402.481	364.322	258.879	301.985	295.34	300.558	0.272507	0.0471459	0.541798	TRUE
ENSG00000252681	RNU1-97P	snRNA	6269	5468	3456	4081	5758	4604	10850.5	9354.6	5538.07	4749.81	6811.22	4282.73	0.778681	0.0473539	0.542888	TRUE
ENSG00000202159	RNU6-742P	snRNA	38	70	43	146	166	166	100.808	183.55	105.612	260.449	300.969	236.676	-0.977119	0.0476477	0.544533	TRUE
ENSG00000202485	RNU6-499P	snRNA	19	50	27	114	129	135	50.4042	131.107	66.3146	203.365	233.885	192.477	-1.3564	0.0477149	0.544738	TRUE
ENSG00000222338	RNU6-174P	snRNA	25	51	29	98	122	128	66.947	134.991	71.8987	176.471	223.281	184.219	-1.05537	0.0481709	0.546673	TRUE
ENSG00000206845	RNU6-209P	snRNA	34	67	37	138	162	157	90.197	175.684	90.8755	246.178	293.716	223.844	-1.05831	0.0482425	0.546927	TRUE
ENSG00000207022	SNORA51	snoRNA	7	12	16	4	5	12	16.0242	27.152	33.91	6.15743	7.82259	14.7636	1.56349	0.0484775	0.547479	FALSE
ENSG00000238584	RNU7-167P	snRNA	2	3	1	7	8	7	9.15671	13.576	4.23884	21.5507	25.0321	17.2242	-1.27488	0.0484296	0.547479	FALSE
ENSG00000201711	RNU6-1303P	snRNA	22	48	31	113	132	123	58.3628	125.863	76.1389	201.581	239.325	175.368	-1.20114	0.0486953	0.548447	TRUE
ENSG00000238542	RNU7-104P	snRNA	2	3	2	15	8	8	7.1863	10.6546	6.65331	36.2426	19.6454	15.4488	-1.37228	0.0494901	0.552262	FALSE
ENSG00000200935	RNU6-1090P	snRNA	35	71	38	127	175	178	105.691	211.92	106.239	257.887	361.166	288.883	-1.0612	0.0496472	0.552612	TRUE
ENSG00000271798	SNORA51	snoRNA	85	82	48	59	78	106	182.785	174.293	95.5644	85.3164	114.635	122.507	0.553669	0.0500706	0.554867	TRUE
ENSG00000212354	RNU6-1242P	snRNA	4	2	4	2	2	4	11.0236	5.44805	10.206	3.70645	3.76705	5.92461	1.06834	0.0502833	0.555815	FALSE
ENSG00000200796	RNU6-753P	snRNA	12	13	7	29	25	30	31.8343	34.088	17.1927	51.7332	45.3267	42.7728	-0.703631	0.0504285	0.556627	FALSE
ENSG00000207220	RNU1-57P	snRNA	885	839	456	603	783	829	1513.32	1418.06	721.913	693.367	915.062	761.862	0.665303	0.0504971	0.556706	TRUE
ENSG00000200759	RNU6-884P	snRNA	11	6	7	4	2	10	29.1814	15.733	17.1927	7.13569	3.62623	14.2577	1.57828	0.0513484	0.55942	FALSE
ENSG00000201869	RNU6-294P	snRNA	10	4	5	2	2	8	27.829	11.0028	12.8825	3.74279	3.80398	11.9653	1.61629	0.0521639	0.563454	FALSE
ENSG00000253070	RNU6-794P	snRNA	20	50	32	115	143	137	88.7047	219.195	131.401	342.982	433.464	326.565	-1.31085	0.0520688	0.563454	TRUE
ENSG00000201001	RNU6-270P	snRNA	32	70	37	130	175	173	86.5083	187.046	92.6064	236.324	323.33	251.354	-1.12147	0.0529093	0.567149	TRUE
ENSG00000281780	snoZ196	snoRNA	440	396	368	487	458	477	1403.33	1248.38	1086.64	1044.46	998.326	817.632	0.491506	0.0529736	0.567608	TRUE
ENSG00000212146	RNU6-910P	snRNA	13	9	3	34	25	43	34.4871	23.5994	7.36837	60.6526	45.3267	61.3077	-1.49906	0.0530461	0.568154	FALSE
ENSG00000253049	SNORA43	snoRNA	3	6	5	2	4	2	8.26772	16.344	12.7575	3.70645	7.534	2.96235	1.56562	0.053602	0.571249	FALSE
ENSG00000200106	RNU6-984P	snRNA	33	55	31	111	131	118	85.9378	141.572	74.7419	194.38	233.153	165.153	-0.908487	0.0536153	0.571249	TRUE
ENSG00000200388	RNU6-618P	snRNA	13	18	14	16	13	19	32.9475	45.0916	32.8503	27.2683	22.5177	25.8802	0.644805	0.0537494	0.571876	FALSE
ENSG00000206747	RNU6-245P	snRNA	25	51	37	111	144	135	66.3213	133.729	90.8755	198.013	261.081	192.477	-1.10345	0.0539073	0.572326	TRUE
ENSG00000252404	SCARNA16	scaRNA	20	26	20	46	53	59	30.8539	39.6458	28.5655	47.7194	55.8799	48.9175	-0.528252	0.0540365	0.572411	FALSE
ENSG00000207047	SNORD51	snoRNA	440	396	368	487	460	477	1561.2	1388.82	1208.89	1161.96	1115.49	909.616	0.489411	0.0539562	0.572411	TRUE
ENSG00000200418	SNORA63	snoRNA	2	4	2	2	2	2	4.61563	9.12431	4.2733	3.10379	3.15454	2.48069	1.06833	0.0544598	0.574273	FALSE
ENSG00000201909	RNU6-590P	snRNA	24	61	34	131	149	159	63.6685	159.951	83.5072	233.691	270.147	226.696	-1.25241	0.05436	0.574273	TRUE
ENSG00000207415	RNU6-1151P	snRNA	22	56	33	124	151	146	58.3628	146.84	81.0511	221.204	273.773	208.161	-1.28872	0.0545725	0.574819	TRUE
ENSG00000199856	U3	snoRNA	161	158	90	302	376	358	211.577	205.231	109.501	266.875	337.7	252.848	-0.648396	0.0551311	0.577424	TRUE
ENSG00000200048	RNU6-812P	snRNA	39	61	48	117	158	153	103.461	159.951	117.892	208.716	286.464	218.141	-0.808454	0.0553186	0.577424	TRUE
ENSG00000199872	RNU6-942P	snRNA	17	43	25	93	109	112	45.0985	112.752	61.4024	165.903	197.624	159.685	-1.25068	0.0557544	0.579078	TRUE
ENSG00000201436	RNU6-660P	snRNA	9	6	5	2	2	10	23.4377	15.4443	12.0552	3.50243	3.55969	13.9961	1.6533	0.0557534	0.579078	FALSE
ENSG00000199727	U3	snoRNA	19	8	6	6	8	5	25.3205	10.5379	7.40297	5.37692	7.2864	3.58123	1.37701	0.05629	0.580482	FALSE
ENSG00000200706	SNORD45	snoRNA	49	76	78	199	268	219	193.179	296.157	284.702	527.563	722.103	464.025	-1.04146	0.0563225	0.580482	TRUE
ENSG00000208772	SNORD94	snoRNA	340	161	98	117	141	131	704.457	329.72	187.99	163.012	199.662	145.875	1.17225	0.0565283	0.581838	TRUE
ENSG00000202095	RNU6-1172P	snRNA	38	79	39	144	183	182	100.808	207.15	95.7877	256.881	331.791	259.488	-1.05041	0.056607	0.582196	TRUE
ENSG00000207044	RNU6-1226P	snRNA	20	44	28	95	106	111	53.0571	115.374	68.7707	169.47	192.185	158.259	-1.09947	0.0567296	0.582598	TRUE
ENSG00000200403	RNU6-1099P	snRNA	88	135	77	222	305	302	233.451	353.99	189.119	396.026	552.985	430.579	-0.759128	0.0572007	0.584834	TRUE
ENSG00000209480	SNORD83B	snoRNA	2881	2892	1947	2387	3294	2912	8793.4	8724.8	5501.88	4899.18	6871.28	4776.81	0.569303	0.0577754	0.587337	TRUE
ENSG00000201155	RNU1-24P	snRNA	973	857	504	674	894	862	1673.88	1457.26	802.74	779.704	1051.12	796.99	0.633172	0.0580997	0.588416	TRUE
ENSG00000207171	SNORA51	snoRNA	10	10	10	4	11	11	21.6684	21.4176	20.0613	5.82841	16.29	12.8102	1.08399	0.0585844	0.590217	FALSE
ENSG00000252172	RNU6-720P	snRNA	34	77	40	139	183	187	89.3618	200.036	97.3341	245.666	328.719	264.148	-1.1001	0.0593197	0.592759	TRUE
ENSG00000201591	RNU6-99P	snRNA	8	9	3	23	25	22	21.2229	23.5994	7.36837	41.0298	45.3267	31.3668	-1.22229	0.0595815	0.593485	FALSE
ENSG00000223265	RNU6-592P	snRNA	27	54	36	106	134	134	74.4087	147.095	91.8532	196.437	252.386	198.471	-0.991776	0.0595191	0.593485	TRUE
ENSG00000206745	RNU6-643P	snRNA	46	81	36	135	173	181	122.031	212.394	88.4194	240.826	313.66	258.062	-0.924294	0.0596777	0.593639	TRUE
ENSG00000210100	MT-TI	Mt_tRNA	67	87	45	143	133	214	275.627	353.762	171.393	395.586	373.938	473.145	-0.583555	0.0736581	0.595747	TRUE
ENSG00000252481	SCARNA13	scaRNA	38	22	14	21	25	25	39.2237	22.4457	13.3791	14.5762	17.6363	13.8688	0.679915	0.109393	0.595747	FALSE
ENSG00000252992	SCARNA11	scaRNA	0	0	3	7	8	10	0.0001	0.0001	5.11962	8.67633	10.0779	9.90634	-11.2208	0.103806	0.595747	FALSE
ENSG00000277864	SCARNA15	scaRNA	404	357	277	408	267	610	902.972	788.687	573.198	613.212	407.854	732.75	0.490338	0.118932	0.595747	TRUE
ENSG00000199666	U3	snoRNA	67	79	45	166	265	145	88.4572	103.093	55.0051	147.375	239.114	102.887	-0.846001	0.119462	0.595747	TRUE
ENSG00000199787	SNORA42	snoRNA	5	7	4	7	0	0	10.5132	14.5481	7.78682	9.89743	0.0001	0.0001	11.2673	0.114468	0.595747	FALSE
ENSG00000200279	SNORD114-10	snoRNA	255	272	263	546	674	597	1005.32	1059.93	959.957	1447.49	1816.04	1264.94	-0.461715	0.11386	0.595747	TRUE
ENSG00000200422	SNORD45	snoRNA	47	76	79	191	264	213	185.294	296.157	288.352	506.355	711.325	451.312	-1.01506	0.0702063	0.595747	TRUE
ENSG00000200503	SNORD115-5	snoRNA	85	88	63	104	98	127	294.24	301.099	201.909	242.088	231.851	236.276	0.249112	0.116361	0.595747	TRUE
ENSG00000200620	SNORA7	snoRNA	30	22	10	16	16	20	61.2637	44.4068	18.9067	21.9716	22.3308	21.9506	0.857128	0.0814666	0.595747	FALSE
ENSG00000200785	SNORD8	snoRNA	17	20	20	67	67	47	43.8686	51.0127	47.7822	116.262	118.162	65.1832	-0.916792	0.0790932	0.595747	TRUE
ENSG00000200991	SNORA25	snoRNA	0	0	0	1	2	0	0.0001	0.0001	0.0001	1.6177	3.2882	0.0001	-9.55702	0.122904	0.595747	FALSE
ENSG00000201209	SNORD42	snoRNA	0	0	0	0	1	1	0.0001	0.0001	0.0001	0.0001	2.85301	2.24357	-9.64603	0.115795	0.595747	FALSE
ENSG00000201410	snoZ40	snoRNA	2	3	0	0	0	0	7.88496	11.6905	0.0001	0.0001	0.0001	0.0001	11.1391	0.107683	0.595747	FALSE
ENSG00000201465	SNORA51	snoRNA	0	1	2	0	0	0	0.0001	2.12563	3.98195	0.0001	0.0001	0.0001	9.9908	0.120484	0.595747	FALSE
ENSG00000201487	SNORD45B	snoRNA	68	95	98	217	292	248	268.085	370.196	357.703	575.283	786.769	525.471	-0.809492	0.0776519	0.595747	TRUE
ENSG00000201791	SNORA63	snoRNA	2	5	2	2	1	3	4.77077	11.7887	4.41694	3.20812	1.63033	3.84605	1.31398	0.0901817	0.595747	FALSE
ENSG00000201809	U8	snoRNA	32	20	18	37	55	78	67.2842	41.5659	35.0403	52.3146	79.0363	88.1436	-0.52643	0.0763237	0.595747	TRUE
ENSG00000201899	SNORD114-24	snoRNA	86	66	65	120	118	173	339.049	257.189	237.252	318.129	317.941	366.558	-0.175355	0.0616274	0.595747	TRUE
ENSG00000202142	SNORD114-18	snoRNA	21	26	14	41	43	63	82.7911	101.317	51.1004	108.694	115.86	133.487	-0.551971	0.0605155	0.595747	TRUE
ENSG00000202269	U8	snoRNA	188	143	116	155	206	196	395.294	297.196	225.815	219.155	296.026	221.489	0.400058	0.0872186	0.595747	TRUE
ENSG00000206620	SNORD45C	snoRNA	2187	2634	2289	4896	5031	5563	7858.11	9354.68	7614.6	11829.6	12354.5	10742.7	-0.390772	0.117718	0.595747	TRUE
ENSG00000206630	SNORD60	snoRNA	1483	1258	904	2508	3575	2802	5071.77	4252.49	2862.32	5767.71	8355.93	5150.15	-0.563941	0.0921533	0.595747	TRUE
ENSG00000206634	SNORA22	snoRNA	2	5	4	8	14	14	4.23674	10.4691	7.84493	11.3958	20.2685	15.9388	-1.02923	0.124689	0.595747	FALSE
ENSG00000206811	SNORA10	snoRNA	2	1	2	7	3	13	4.26859	2.10964	3.95201	10.0463	4.37599	14.9116	-1.29587	0.102598	0.595747	FALSE
ENSG00000206976	SNORA7	snoRNA	25	18	7	10	12	18	51.7984	36.8632	13.4279	13.9327	16.9926	20.044	0.91646	0.111344	0.595747	FALSE
ENSG00000206979	SNORD61	snoRNA	2514	4092	3371	11313	16020	9678	9775.5	15727.3	12135.7	29580.7	42573.2	20225.2	-1.15179	0.0642658	0.595747	TRUE
ENSG00000207002	SNORA5	snoRNA	0	0	0	0	4	1	0.0001	0.0001	0.0001	0.0001	5.9237	1.16465	-9.68207	0.118546	0.595747	FALSE
ENSG00000207031	SNORD59A	snoRNA	83	168	111	461	889	403	314.133	628.476	388.947	1173.26	2299.52	819.735	-1.51082	0.0616974	0.595747	TRUE
ENSG00000207166	SNORA68	snoRNA	55	66	39	133	269	128	117.384	139.23	77.0623	190.877	392.372	146.821	-0.936839	0.122079	0.595747	TRUE
ENSG00000207187	SNORA64	snoRNA	0	0	0	4	0	4	0.0001	0.0001	0.0001	5.74077	0.0001	4.58825	-10.3263	0.119196	0.595747	FALSE
ENSG00000207241	SNORD45A	snoRNA	2073	2648	2156	5277	6632	5584	7005.13	8844.62	6745.25	11991.2	15316.6	10141.3	-0.613471	0.0866194	0.595747	TRUE
ENSG00000207503	SNORA32	snoRNA	2	0	0	6	6	2	4.69192	0.0001	0.0001	9.46508	9.61983	2.52169	-10.6242	0.105601	0.595747	FALSE
ENSG00000209042	SNORD12C	snoRNA	645	750	444	1628	1973	1336	2057.15	2364.35	1311.06	3491.55	4300.65	2290.06	-0.705126	0.121842	0.595747	TRUE
ENSG00000212161	SNORD64	snoRNA	6	8	7	2	8	4	25.4199	33.5009	27.457	5.69793	23.164	9.10793	1.53245	0.0656819	0.595747	FALSE
ENSG00000212228	SNORA48	snoRNA	2	0	0	2	11	4	4.5784	0.0001	0.0001	3.07876	17.2096	4.92126	-10.6972	0.103496	0.595747	FALSE
ENSG00000212395	SNORA67	snoRNA	0	0	0	2	2	0	0.0001	0.0001	0.0001	3.8562	3.91925	0.0001	-10.0592	0.122201	0.595747	FALSE
ENSG00000212411	SNORD115	snoRNA	0	0	0	2	0	2	0.0001	0.0001	0.0001	5.02318	0.0001	4.01473	-10.1979	0.119238	0.595747	FALSE
ENSG00000212414	SNORD77	snoRNA	16	25	20	22	19	16	67.7863	104.69	78.4484	62.6762	55.0144	36.4314	0.821163	0.111334	0.595747	TRUE
ENSG00000212440	SNORA75	snoRNA	16	8	8	32	20	32	30.278	14.9638	14.0162	40.7206	25.8665	32.5454	-0.705616	0.102199	0.595747	FALSE
ENSG00000212461	SNORA17	snoRNA	0	0	0	0	2	2	0.0001	0.0001	0.0001	0.0001	3.00782	2.36531	-9.69686	0.115795	0.595747	FALSE
ENSG00000212552	SNORD91B	snoRNA	50	50	70	111	143	178	149.397	147.668	193.644	223.025	292.018	285.842	-0.602652	0.0946446	0.595747	TRUE
ENSG00000212589	SNORA17	snoRNA	0	0	0	0	4	4	0.0001	0.0001	0.0001	0.0001	5.87882	4.62301	-10.3414	0.115802	0.595747	FALSE
ENSG00000212620	SNORA75	snoRNA	0	0	0	0	1	2	0.0001	0.0001	0.0001	0.0001	1.52764	2.40256	-9.37857	0.115831	0.595747	FALSE
ENSG00000221420	SNORA81	snoRNA	142	154	91	126	161	181	226.446	242.74	134.354	135.115	175.47	155.127	0.440451	0.0803805	0.595747	TRUE
ENSG00000221638	U3	snoRNA	0	0	0	1	2	0	0.0001	0.0001	0.0001	0.871685	1.77177	0.0001	-8.9623	0.123392	0.595747	FALSE
ENSG00000221639	SNORA3	snoRNA	15	14	11	12	19	19	34.0627	31.4239	23.1267	18.3243	29.4878	23.1886	0.432641	0.0722761	0.595747	FALSE
ENSG00000221643	SNORA77	snoRNA	45	39	37	52	55	56	102.188	87.5378	77.7894	79.405	85.3591	68.3452	0.300874	0.122981	0.595747	TRUE
ENSG00000221719	SNORA3	snoRNA	6	8	8	9	6	7	13.6251	17.9565	16.8194	13.7433	9.312	8.54324	0.742591	0.116406	0.595747	FALSE
ENSG00000222095	SNORD113	snoRNA	0	0	0	4	0	4	0.0001	0.0001	0.0001	10.3178	0.0001	8.24638	-10.8902	0.119024	0.595747	FALSE
ENSG00000238754	snoU109	snoRNA	0	0	0	4	0	3	0.0001	0.0001	0.0001	5.65572	0.0001	3.39024	-10.1736	0.119519	0.595747	FALSE
ENSG00000239137	snoU13	snoRNA	0	0	1	2	4	2	0.0001	0.0001	2.52704	3.67081	7.46155	2.93387	-10.4169	0.106861	0.595747	FALSE
ENSG00000239197	snoU109	snoRNA	0	0	0	2	0	1	0.0001	0.0001	0.0001	2.66971	0.0001	1.06693	-9.25665	0.120677	0.595747	FALSE
ENSG00000251925	SNORA70	snoRNA	0	0	0	4	0	2	0.0001	0.0001	0.0001	5.53277	0.0001	2.21106	-9.95752	0.120265	0.595747	FALSE
ENSG00000252016	ACA64	snoRNA	0	0	0	1	2	0	0.0001	0.0001	0.0001	1.50307	3.05518	0.0001	-9.48633	0.122959	0.595747	FALSE
ENSG00000252045	SNORA33	snoRNA	6	4	2	10	12	12	12.5231	8.25214	3.86483	14.0352	17.1176	13.4609	-0.900595	0.0747612	0.595747	FALSE
ENSG00000252699	SNORA21	snoRNA	0	0	0	4	6	0	0.0001	0.0001	0.0001	5.61413	8.55883	0.0001	-10.6154	0.121959	0.595747	FALSE
ENSG00000253042	SNORA70	snoRNA	0	0	0	4	0	2	0.0001	0.0001	0.0001	6.47051	0.0001	2.5858	-10.1081	0.120185	0.595747	FALSE
ENSG00000253090	SNORA73	snoRNA	0	0	0	2	0	2	0.0001	0.0001	0.0001	3.3197	0.0001	2.65325	-9.79954	0.119375	0.595747	FALSE
ENSG00000264994	SNORD92	snoRNA	1534	1166	733	1142	1278	1561	5122.75	3848.75	2266.28	2564.49	2916.81	2801.65	0.4693	0.0847172	0.595747	TRUE
ENSG00000264997	SNORD39	snoRNA	0	0	0	0	2	1	0.0001	0.0001	0.0001	0.0001	5.46483	2.14878	-9.93784	0.116658	0.595747	FALSE
ENSG00000265145	SNORD53	snoRNA	65	60	55	111	94	149	236.546	215.823	185.309	271.633	233.792	291.421	-0.217495	0.119831	0.595747	TRUE
ENSG00000274309	SNORA71E	snoRNA	2	0	2	0	0	0	4.30093	0.0001	3.98195	0.0001	0.0001	0.0001	10.3297	0.11397	0.595747	FALSE
ENSG00000275084	SNORD91B	snoRNA	50	50	72	111	143	180	63.9314	63.1914	85.2331	95.4387	124.963	123.694	-0.594477	0.108828	0.595747	TRUE
ENSG00000275662	SNORD112	snoRNA	86	84	56	82	98	118	317.033	306.076	191.129	203.272	246.906	233.787	0.325367	0.0657592	0.595747	TRUE
ENSG00000276844	SNORD115-46	snoRNA	0	0	0	1	0	1	0.0001	0.0001	0.0001	2.68851	0.0001	2.14878	-9.59671	0.11945	0.595747	FALSE
ENSG00000277846	SNORD30	snoRNA	8923	13441	13418	34980	33613	31339	36183.4	53873.3	50375.4	95384	93155	68299.4	-0.770676	0.108417	0.595747	TRUE
ENSG00000277887	SNORA76C	snoRNA	23	24	26	31	25	30	49.0878	50.6292	51.3749	44.4903	36.4659	34.4112	0.503029	0.10998	0.595747	FALSE
ENSG00000281010	snoR1	snoRNA	1483	1258	904	2508	3575	2802	5261.96	4411.95	2969.66	5984	8669.28	5343.28	-0.563941	0.0921533	0.595747	TRUE
ENSG00000281147	SNORD50A	snoRNA	786	967	733	2711	4885	2169	2974.8	3617.48	2568.45	6899.57	12635.7	4411.92	-1.16102	0.0787326	0.595747	TRUE
ENSG00000281311	SNORA76C	snoRNA	23	24	26	31	25	30	48.3606	49.8791	50.6138	43.8311	35.9256	33.9015	0.503029	0.10998	0.595747	FALSE
ENSG00000199219	RNU6-500P	snRNA	33	83	34	136	169	175	87.5441	217.638	83.5072	242.61	306.408	249.508	-1.07586	0.0854926	0.595747	TRUE
ENSG00000199226	RNU6-50P	snRNA	43	99	42	156	203	198	118.503	269.674	107.162	289.096	382.345	293.263	-0.975695	0.0947513	0.595747	TRUE
ENSG00000199246	RNU6-896P	snRNA	23	64	30	116	137	146	61.0156	167.817	73.6828	206.932	248.39	208.161	-1.1701	0.0790501	0.595747	TRUE
ENSG00000199272	RNU6-349P	snRNA	10	26	17	65	79	60	26.5286	68.1759	41.7537	115.954	143.232	85.5456	-1.30604	0.0736616	0.595747	TRUE
ENSG00000199279	RNU6-661P	snRNA	15	50	23	109	119	106	39.7928	131.107	56.4902	194.445	215.755	151.13	-1.37051	0.0840166	0.595747	TRUE
ENSG00000199325	RNU4-39P	snRNA	6	7	2	13	13	23	13.4106	15.4646	4.13871	19.5387	19.8581	27.6284	-1.10901	0.089169	0.595747	FALSE
ENSG00000199360	RNU6-1115P	snRNA	13	40	19	77	91	73	34.8125	105.875	47.1061	138.656	166.545	105.062	-1.16301	0.115907	0.595747	TRUE
ENSG00000199469	RNU1-62P	snRNA	7025	5930	3928	5343	7102	5531	12159	10145	6294.42	6218.64	8401.05	5145.05	0.615326	0.0920197	0.595747	TRUE
ENSG00000199512	RNU6-212P	snRNA	19	41	34	96	116	118	51.8582	110.609	85.9161	176.194	216.382	173.093	-1.14252	0.0622577	0.595747	TRUE
ENSG00000199514	RNU6-235P	snRNA	52	110	54	174	223	222	137.948	288.436	132.629	310.398	404.313	316.518	-0.865501	0.0975338	0.595747	TRUE
ENSG00000199577	RNU6-822P	snRNA	12	31	10	47	67	58	32.1346	82.0534	24.7927	84.6343	122.621	83.4742	-1.1375	0.103768	0.595747	TRUE
ENSG00000199594	RNU6-1301P	snRNA	14	40	14	68	83	74	38.2113	107.911	35.3773	124.804	154.825	108.55	-1.17675	0.100826	0.595747	TRUE
ENSG00000199601	RNU6-562P	snRNA	43	84	42	142	169	185	114.073	220.26	103.156	253.314	306.408	263.765	-0.888679	0.0694478	0.595747	TRUE
ENSG00000199626	RNU6-989P	snRNA	3	5	7	20	16	20	7.95865	13.1108	17.1927	35.6781	29.0091	28.5153	-1.24151	0.0679127	0.595747	FALSE
ENSG00000199643	RNU4-90P	snRNA	0	0	0	2	2	0	0.0001	0.0001	0.0001	2.70758	2.75184	0.0001	-9.71907	0.122419	0.595747	FALSE
ENSG00000199700	RNU6-223P	snRNA	14	45	19	82	100	85	37.14	117.997	46.6658	146.28	181.306	121.19	-1.21953	0.106137	0.595747	TRUE
ENSG00000199731	RNU6-1079P	snRNA	10	6	13	3	2	12	25.8051	15.3039	31.0585	5.20584	3.52733	16.6426	1.88081	0.0617077	0.595747	FALSE
ENSG00000199735	RNU6-227P	snRNA	110	154	79	227	313	302	303.146	419.492	201.567	420.671	589.527	447.3	-0.599325	0.107241	0.595747	TRUE
ENSG00000199765	RNU6-363P	snRNA	8	2	3	2	2	4	21.6271	5.34428	7.50872	3.63586	3.6953	5.81176	1.26333	0.0808466	0.595747	FALSE
ENSG00000199803	RNU6-1159P	snRNA	39	89	36	145	187	185	103.461	233.371	88.4194	258.665	339.043	263.765	-1.04068	0.0815552	0.595747	TRUE
ENSG00000199849	RNU5F-6P	snRNA	11	24	10	7	14	10	26.9174	58.049	22.6554	11.5185	23.4136	13.1515	1.21158	0.0769152	0.595747	FALSE
ENSG00000199858	RNU6-1120P	snRNA	4	2	2	0	0	6	10.5132	5.19583	4.8668	0.0001	0.0001	8.47544	10.6207	0.120731	0.595747	FALSE
ENSG00000199921	RNU6-161P	snRNA	10	10	3	2	3	10	26.7789	26.4689	7.43789	3.60156	5.4906	14.3922	1.50898	0.102082	0.595747	FALSE
ENSG00000199963	RNU6-605P	snRNA	34	34	18	30	30	40	89.3618	88.3275	43.8004	53.0215	53.8884	56.5024	0.471403	0.100983	0.595747	TRUE
ENSG00000200095	RNU6-181P	snRNA	53	110	53	179	231	221	140.601	288.436	130.173	319.318	418.818	315.093	-0.893732	0.0907343	0.595747	TRUE
ENSG00000200101	RNU6-508P	snRNA	17	10	7	8	12	14	46.8499	27.2399	17.8604	14.8255	22.6018	20.7359	0.676497	0.081748	0.595747	FALSE
ENSG00000200108	RNU6-774P	snRNA	43	93	54	179	236	208	114.073	243.86	132.629	319.318	427.883	296.558	-1.04717	0.0695873	0.595747	TRUE
ENSG00000200183	RNU6-238P	snRNA	33	105	44	171	203	198	88.37	277.923	109.088	307.925	371.524	284.963	-1.09647	0.123905	0.595747	TRUE
ENSG00000200189	RNU6-832P	snRNA	33	77	42	150	162	156	87.5441	201.905	103.156	267.585	293.716	222.418	-0.981834	0.0934046	0.595747	TRUE
ENSG00000200218	RNU6-697P	snRNA	11	12	9	18	18	32	29.1814	31.4658	22.1049	32.1103	32.6352	45.6244	-0.306819	0.106212	0.595747	FALSE
ENSG00000200281	RNU6-624P	snRNA	10	8	7	2	6	12	26.5286	20.9773	17.1927	3.5679	10.8785	17.1092	1.38813	0.0831193	0.595747	FALSE
ENSG00000200360	RNU6-792P	snRNA	9	9	5	5	4	14	23.8757	23.5994	12.2806	8.91959	7.25236	19.9607	0.912515	0.108079	0.595747	FALSE
ENSG00000200393	RNU6-698P	snRNA	82	124	79	210	289	270	217.534	325.146	194.031	374.619	523.976	384.955	-0.715129	0.0662929	0.595747	TRUE
ENSG00000200437	RNU6-799P	snRNA	35	91	37	154	206	189	92.8498	238.615	90.8755	274.72	373.491	269.468	-1.15464	0.0821896	0.595747	TRUE
ENSG00000200446	RNU6-1085P	snRNA	26	60	43	129	167	158	68.9742	157.329	105.612	230.123	302.782	225.27	-1.15335	0.0658982	0.595747	TRUE
ENSG00000200520	RNU6-1214P	snRNA	15	46	18	83	93	89	39.0627	118.406	43.3986	145.347	165.521	124.564	-1.19483	0.0995588	0.595747	TRUE
ENSG00000200570	RNU6-829P	snRNA	19	41	16	58	77	80	48.1541	102.709	37.5432	98.8472	133.374	108.969	-0.878714	0.113397	0.595747	TRUE
ENSG00000200645	RNU6-1210P	snRNA	7	6	1	18	15	26	18.57	15.733	2.45619	32.1103	27.1961	37.0698	-1.7266	0.100061	0.595747	FALSE
ENSG00000200665	RNU6-1188P	snRNA	2	0	4	0	0	0	5.3058	0.0001	9.82447	0.0001	0.0001	0.0001	10.865	0.114744	0.595747	FALSE
ENSG00000200713	RNU6-682P	snRNA	15	52	26	111	127	129	40.1682	137.638	64.4609	199.881	232.431	185.658	-1.42716	0.0751648	0.595747	TRUE
ENSG00000200763	RNU6-961P	snRNA	17	40	18	72	84	77	45.9576	106.884	45.0518	130.887	155.198	111.875	-1.01488	0.0926353	0.595747	TRUE
ENSG00000200815	RNU6-1091P	snRNA	55	112	51	184	248	236	145.907	293.68	125.261	328.237	449.64	336.479	-0.96473	0.075542	0.595747	TRUE
ENSG00000200871	RNU6-810P	snRNA	11	50	29	113	129	125	29.1814	131.107	71.2268	201.581	233.885	178.22	-1.54362	0.104087	0.595747	TRUE
ENSG00000200898	RNU6-1243P	snRNA	41	97	44	161	203	202	108.767	254.348	108.068	287.208	368.052	288.003	-1.01083	0.0866197	0.595747	TRUE
ENSG00000200902	RNU6-627P	snRNA	17	38	19	66	79	68	47.3092	104.526	48.9534	123.509	150.253	101.704	-0.882416	0.120125	0.595747	TRUE
ENSG00000200957	RNU6-801P	snRNA	15	25	13	43	61	46	40.5508	66.8023	32.5375	78.1688	112.704	66.8342	-0.808101	0.102554	0.595747	TRUE
ENSG00000201135	RNU6-777P	snRNA	9	22	14	56	69	51	24.5645	59.3513	35.3773	102.78	128.71	74.8113	-1.31551	0.0647985	0.595747	TRUE
ENSG00000201162	RNU6-454P	snRNA	42	96	48	175	202	195	111.42	251.726	117.892	312.182	366.239	278.023	-0.983147	0.0871233	0.595747	TRUE
ENSG00000201179	RNU6-1322P	snRNA	33	70	34	113	154	144	87.5441	183.55	83.5072	201.581	279.212	205.309	-0.930227	0.087691	0.595747	TRUE
ENSG00000201180	RNU6-115P	snRNA	95	138	71	211	279	267	252.021	361.856	174.383	376.403	505.845	380.677	-0.62424	0.102378	0.595747	TRUE
ENSG00000201198	RNU6-879P	snRNA	11	30	16	72	83	69	28.9112	77.9361	38.9337	127.252	149.091	97.4665	-1.3607	0.0625874	0.595747	TRUE
ENSG00000201223	RNU6-1305P	snRNA	15	16	13	19	11	19	40.9407	43.1646	32.8503	34.8719	20.5191	27.8709	0.619036	0.0884409	0.595747	FALSE
ENSG00000201260	RNU6-1075P	snRNA	116	158	82	227	341	318	307.731	414.299	201.4	404.945	618.255	453.391	-0.609559	0.108161	0.595747	TRUE
ENSG00000201270	RNU6-755P	snRNA	34	80	39	139	183	181	93.6998	217.918	99.5076	257.592	344.676	268.084	-1.07821	0.0711081	0.595747	TRUE
ENSG00000201294	RNU6-1019P	snRNA	57	112	53	191	234	224	151.213	293.68	130.173	340.725	424.257	319.37	-0.893971	0.0826129	0.595747	TRUE
ENSG00000201367	RNU6-522P	snRNA	42	86	42	155	188	188	111.42	225.505	103.156	276.504	340.856	268.043	-0.989777	0.0645295	0.595747	TRUE
ENSG00000201586	RNU6-593P	snRNA	46	97	41	145	189	205	116.583	242.993	96.2043	247.118	327.371	279.232	-0.911845	0.0901144	0.595747	TRUE
ENSG00000201613	RNU6-200P	snRNA	13	4	5	3	5	9	34.4871	10.4887	12.2806	5.3518	9.06542	12.8319	1.0502	0.117705	0.595747	FALSE
ENSG00000201707	RNU6-818P	snRNA	17	56	27	120	148	137	44.681	145.481	65.7005	212.086	265.849	193.52	-1.4532	0.0672831	0.595747	TRUE
ENSG00000201742	RNU6-563P	snRNA	8	4	6	0	0	8	21.0264	10.3916	14.6002	0.0001	0.0001	11.3006	11.6774	0.102812	0.595747	FALSE
ENSG00000201747	RNU6-534P	snRNA	22	54	31	96	120	123	58.9134	142.932	76.8572	172.87	219.62	177.023	-1.02026	0.0879561	0.595747	TRUE
ENSG00000201770	RNU6-384P	snRNA	31	45	20	68	81	87	84.6107	121.4	50.5389	124.804	151.095	127.619	-0.632403	0.114483	0.595747	TRUE
ENSG00000201805	RNU6-1180P	snRNA	68	115	67	203	261	232	180.394	301.547	164.558	362.131	473.21	330.776	-0.78237	0.0805665	0.595747	TRUE
ENSG00000201825	RNU6-1131P	snRNA	45	110	43	169	211	212	119.378	288.436	105.612	301.479	382.557	302.261	-0.981784	0.106815	0.595747	TRUE
ENSG00000201852	RNU6-702P	snRNA	73	121	56	180	240	244	193.658	317.28	137.541	321.102	435.135	347.885	-0.736123	0.0941618	0.595747	TRUE
ENSG00000201954	RNU6-673P	snRNA	12	8	7	2	6	15	32.7526	21.5824	17.6887	3.67081	11.1923	22.0034	1.3685	0.120062	0.595747	FALSE
ENSG00000202089	RNU6-1306P	snRNA	12	8	7	4	6	15	34.4068	22.6724	18.582	7.71231	11.7575	23.1147	1.03517	0.0656059	0.595747	FALSE
ENSG00000202150	RNU6-407P	snRNA	2	2	2	3	5	7	5.45885	5.39567	5.05398	5.50617	9.32692	10.2683	-0.50305	0.107072	0.595747	FALSE
ENSG00000202186	RNU6-497P	snRNA	13	28	17	48	69	61	35.482	75.538	42.9581	88.0972	128.71	89.4801	-0.941298	0.0916464	0.595747	TRUE
ENSG00000202206	RNU6-169P	snRNA	54	118	57	174	231	227	143.254	309.413	139.997	310.398	418.818	323.647	-0.81525	0.121969	0.595747	TRUE
ENSG00000202239	RNU6-396P	snRNA	1	2	2	0	0	4	2.70348	5.34428	5.00585	0.0001	0.0001	5.81176	10.1762	0.123775	0.595747	FALSE
ENSG00000202250	RNU6-443P	snRNA	2	0	2	0	0	0	5.3058	0.0001	4.91228	0.0001	0.0001	0.0001	10.5317	0.114009	0.595747	FALSE
ENSG00000202265	RNU6-596P	snRNA	2	4	2	0	0	2	5.79306	11.4519	5.3634	0.0001	0.0001	3.11349	11.2425	0.0846801	0.595747	FALSE
ENSG00000202296	RNU6-1335P	snRNA	39	85	38	126	158	163	103.461	222.882	93.3316	224.771	286.464	232.399	-0.827333	0.117871	0.595747	TRUE
ENSG00000202308	RNU6-996P	snRNA	24	11	12	9	8	26	63.6685	28.8437	29.4732	16.0552	14.5046	37.0698	0.988017	0.0990579	0.595747	FALSE
ENSG00000202336	RNU6-359P	snRNA	26	70	35	125	149	157	68.3355	181.851	85.1673	220.923	267.645	221.771	-1.10517	0.0855217	0.595747	TRUE
ENSG00000202350	RNU6-326P	snRNA	57	118	59	193	239	229	151.213	309.413	144.91	344.293	433.322	326.499	-0.843094	0.102204	0.595747	TRUE
ENSG00000202358	RNU6-652P	snRNA	27	68	34	123	151	152	71.627	178.306	83.5072	219.42	273.773	216.715	-1.09799	0.0773409	0.595747	TRUE
ENSG00000202423	RNU6-827P	snRNA	34	80	38	149	191	184	91.0479	211.751	94.2121	268.309	349.562	264.814	-1.15259	0.0611422	0.595747	TRUE
ENSG00000202433	RNU6-54P	snRNA	29	74	40	138	156	143	76.9327	194.039	98.2438	246.178	282.838	203.883	-0.986455	0.113371	0.595747	TRUE
ENSG00000202471	RNU4-20P	snRNA	0	0	2	6	6	12	0.0001	0.0001	3.48092	7.58462	7.70862	12.1238	-11.3099	0.0936559	0.595747	FALSE
ENSG00000206601	RNU6-431P	snRNA	83	105	72	192	229	209	220.187	275.325	176.839	342.509	415.192	297.983	-0.555749	0.0818126	0.595747	TRUE
ENSG00000206615	RNU6-338P	snRNA	49	106	41	163	207	206	132.466	283.242	102.618	296.314	382.453	299.301	-0.941154	0.099809	0.595747	TRUE
ENSG00000206629	RNU1-63P	snRNA	7605	6564	4406	5235	8094	5455	13162.9	11229.6	7060.39	6092.94	9574.5	5074.35	0.711147	0.0936946	0.595747	TRUE
ENSG00000206654	RNU6-608P	snRNA	27	43	19	67	91	83	73.6932	116.005	48.012	122.969	169.748	121.752	-0.771591	0.0973766	0.595747	TRUE
ENSG00000206665	RNU6-573P	snRNA	18	47	25	93	110	110	48.2019	124.404	61.9817	167.468	201.319	158.313	-1.17615	0.0708089	0.595747	TRUE
ENSG00000206684	RNU6-157P	snRNA	9	36	16	79	93	75	23.8757	94.3973	39.2976	140.928	168.615	106.932	-1.50894	0.0915285	0.595747	TRUE
ENSG00000206698	RNU1-73P	snRNA	9	10	10	22	41	27	15.5775	17.108	16.0246	25.6056	48.4996	25.116	-0.851003	0.0759479	0.595747	FALSE
ENSG00000206729	RNU6-1126P	snRNA	11	20	10	44	36	35	29.1814	52.443	24.561	78.4916	65.2704	49.9016	-0.816759	0.120289	0.595747	FALSE
ENSG00000206732	RNU6-936P	snRNA	11	18	12	35	33	38	29.1814	47.1987	29.4732	62.4365	59.8312	54.1789	-0.667404	0.0877358	0.595747	FALSE
ENSG00000206733	RNU6-641P	snRNA	61	105	55	164	229	218	161.824	275.325	135.085	292.559	415.192	310.815	-0.777843	0.0827655	0.595747	TRUE
ENSG00000206758	RNU6-317P	snRNA	38	83	46	152	188	175	100.808	217.638	112.98	271.153	340.856	249.508	-0.967376	0.0826531	0.595747	TRUE
ENSG00000206764	RNU6-152P	snRNA	30	88	33	150	175	183	79.5856	230.749	81.0511	267.585	317.286	260.914	-1.19331	0.0895839	0.595747	TRUE
ENSG00000206767	RNU6-949P	snRNA	52	98	54	149	214	206	137.948	256.97	132.629	265.801	387.996	293.706	-0.790676	0.0949233	0.595747	TRUE
ENSG00000206774	RNU6-211P	snRNA	37	52	48	101	141	118	98.1555	136.352	117.892	180.174	255.642	168.24	-0.66016	0.109776	0.595747	TRUE
ENSG00000206777	RNU6-637P	snRNA	57	86	57	151	185	171	151.213	225.505	139.997	269.369	335.417	243.805	-0.630175	0.093327	0.595747	TRUE
ENSG00000206796	RNU6-811P	snRNA	7	8	1	18	19	26	18.57	20.9773	2.45619	32.1103	34.4483	37.0698	-1.70194	0.12477	0.595747	FALSE
ENSG00000206802	RNU6-926P	snRNA	16	39	25	90	96	94	42.4457	102.264	61.4024	160.551	174.054	134.021	-1.16569	0.0693081	0.595747	TRUE
ENSG00000206803	RNU6-968P	snRNA	62	104	44	159	195	208	164.477	272.703	108.068	283.64	353.548	296.558	-0.767172	0.0953437	0.595747	TRUE
ENSG00000206826	RNU6-974P	snRNA	12	2	4	2	2	3	31.5395	5.19583	9.7335	3.53486	3.59265	4.23777	1.735	0.0648703	0.595747	FALSE
ENSG00000206836	RNU6-1029P	snRNA	41	92	37	156	199	187	108.767	241.237	90.8755	278.288	360.8	266.617	-1.05776	0.0795956	0.595747	TRUE
ENSG00000206842	RNU6-413P	snRNA	12	37	18	69	83	75	31.8343	97.0194	44.2097	123.089	150.484	106.932	-1.18099	0.102811	0.595747	TRUE
ENSG00000206848	RNU6-890P	snRNA	41	85	53	152	183	194	108.767	222.882	130.173	271.153	331.791	276.597	-0.887869	0.0813484	0.595747	TRUE
ENSG00000206856	RNU6-427P	snRNA	30	73	35	127	157	159	79.5856	191.417	85.9633	226.555	284.651	226.696	-1.05504	0.0797671	0.595747	TRUE
ENSG00000206859	RNU6-767P	snRNA	39	78	38	123	158	160	103.461	204.527	93.3316	219.42	286.464	228.121	-0.84814	0.0901116	0.595747	TRUE
ENSG00000206866	RNU6-187P	snRNA	28	72	32	132	160	159	74.9806	190.576	79.3365	237.696	292.827	228.834	-1.16562	0.0717006	0.595747	TRUE
ENSG00000206880	RNU6-1310P	snRNA	19	14	10	16	13	22	50.4042	36.7101	24.561	28.5425	23.5699	31.3668	0.474135	0.0723724	0.595747	FALSE
ENSG00000206887	RNU6-1008P	snRNA	13	34	18	58	83	65	35.482	91.7247	45.485	106.451	154.825	95.3477	-1.03083	0.117479	0.595747	TRUE
ENSG00000206900	RNU6-98P	snRNA	119	165	102	264	366	339	315.689	432.654	250.521	470.949	663.581	483.332	-0.608867	0.0825097	0.595747	TRUE
ENSG00000206918	RNU6-1181P	snRNA	62	117	48	179	222	213	166.028	309.685	119.005	322.33	406.297	306.551	-0.799449	0.116845	0.595747	TRUE
ENSG00000206926	RNU6-1024P	snRNA	73	136	65	217	259	258	193.658	356.612	159.646	387.106	469.584	367.846	-0.761621	0.105034	0.595747	TRUE
ENSG00000206931	RNU6-1042P	snRNA	21	17	13	9	13	31	55.7099	44.5766	31.9293	16.0552	23.5699	44.1986	0.853573	0.0805145	0.595747	FALSE
ENSG00000206939	RNU6-281P	snRNA	15	36	16	59	84	76	41.3382	98.0632	40.8237	109.337	158.212	112.566	-1.08033	0.0823483	0.595747	TRUE
ENSG00000206969	RNU6-1316P	snRNA	67	130	61	206	277	270	176.095	337.723	148.434	364.081	497.569	381.39	-0.884265	0.0818018	0.595747	TRUE
ENSG00000206973	RNU6-1145P	snRNA	93	156	90	231	344	326	246.715	409.055	221.048	412.081	623.694	464.797	-0.701753	0.09815	0.595747	TRUE
ENSG00000207000	RNU6-820P	snRNA	144	196	117	291	419	388	382.01	513.94	287.363	519.115	759.674	553.194	-0.545175	0.110085	0.595747	TRUE
ENSG00000207026	RNU6-472P	snRNA	21	49	27	91	119	99	55.7099	128.485	66.3146	162.335	215.755	141.15	-1.02166	0.0928756	0.595747	TRUE
ENSG00000207045	RNU6-532P	snRNA	28	67	42	143	166	158	74.2799	175.684	103.156	255.098	300.969	225.27	-1.12262	0.0718192	0.595747	TRUE
ENSG00000207060	RNU6-480P	snRNA	53	89	53	179	193	189	140.601	233.371	130.173	319.318	349.921	269.468	-0.833957	0.0609658	0.595747	TRUE
ENSG00000207068	RNU6-463P	snRNA	63	131	58	205	272	233	167.13	343.501	142.453	365.699	493.153	332.202	-0.852459	0.12	0.595747	TRUE
ENSG00000207082	RNU6-171P	snRNA	2	2	2	0	0	2	5.3058	5.24439	4.91228	0.0001	0.0001	2.85162	10.8247	0.0905521	0.595747	FALSE
ENSG00000207087	RNU6-242P	snRNA	37	74	37	120	147	149	98.1555	194.039	90.8755	214.068	266.52	212.438	-0.830767	0.0932359	0.595747	TRUE
ENSG00000207090	RNU6-517P	snRNA	37	95	42	149	198	191	95.4786	242.31	100.343	258.552	349.196	264.893	-1.01642	0.102741	0.595747	TRUE
ENSG00000207114	RNU6-348P	snRNA	24	42	29	81	91	90	63.6685	110.13	71.2268	144.496	164.989	128.318	-0.766389	0.0835597	0.595747	TRUE
ENSG00000207115	RNU6-364P	snRNA	43	96	43	160	211	202	114.073	251.726	105.612	285.424	382.557	288.003	-1.01956	0.0786165	0.595747	TRUE
ENSG00000207134	RNU6-106P	snRNA	48	95	42	139	178	178	127.337	249.104	103.156	247.962	322.725	253.785	-0.772734	0.120344	0.595747	TRUE
ENSG00000207156	RNU6-505P	snRNA	17	25	11	37	43	57	45.0985	65.5537	27.0171	66.0043	77.9618	81.2683	-0.690928	0.0849685	0.595747	TRUE
ENSG00000207162	RNU6-549P	snRNA	26	56	40	122	153	141	68.9742	146.84	98.2438	217.636	277.399	201.032	-1.09763	0.0643193	0.595747	TRUE
ENSG00000207167	RNU6-1340P	snRNA	36	86	34	145	182	169	95.5027	225.505	83.5072	258.665	329.978	240.953	-1.06662	0.0883405	0.595747	TRUE
ENSG00000207178	RNU6-1122P	snRNA	67	134	70	206	294	277	177.741	351.367	171.927	367.483	533.041	394.935	-0.844461	0.0957477	0.595747	TRUE
ENSG00000207180	RNU6-411P	snRNA	28	81	41	149	172	175	74.2799	212.394	100.7	265.801	311.847	249.508	-1.12894	0.096037	0.595747	TRUE
ENSG00000207276	RNU6-1160P	snRNA	21	55	25	91	111	103	57.3169	148.378	63.1736	167.018	207.055	151.089	-0.988702	0.115891	0.595747	TRUE
ENSG00000207289	RNU6-1235P	snRNA	66	92	61	152	196	185	175.088	241.237	149.822	271.153	355.361	263.765	-0.563419	0.0912947	0.595747	TRUE
ENSG00000207306	RNU6-1152P	snRNA	49	95	44	133	181	185	129.99	249.104	108.068	237.259	328.165	263.765	-0.745814	0.120078	0.595747	TRUE
ENSG00000207310	RNU6-1127P	snRNA	42	104	45	158	204	194	111.42	272.703	110.524	281.856	369.865	276.597	-0.928813	0.12097	0.595747	TRUE
ENSG00000207327	RNU6-883P	snRNA	42	93	43	157	195	196	111.42	243.86	105.612	280.072	353.548	279.449	-0.984617	0.0796744	0.595747	TRUE
ENSG00000207331	RNU6-1263P	snRNA	49	109	48	191	233	213	131.216	288.51	119.005	343.939	426.429	306.551	-1.00113	0.0868954	0.595747	TRUE
ENSG00000207332	RNU6-146P	snRNA	15	37	30	93	106	102	39.4244	96.1211	73.0006	164.367	190.405	144.081	-1.23707	0.0730216	0.595747	TRUE
ENSG00000207345	RNU6-1222P	snRNA	32	76	32	122	164	158	84.8913	199.283	78.595	217.636	297.343	225.27	-1.04636	0.0855168	0.595747	TRUE
ENSG00000207369	RNU6-665P	snRNA	18	11	5	3	4	13	47.7514	28.8437	12.2806	5.3518	7.25236	18.535	1.62364	0.0631547	0.595747	FALSE
ENSG00000207378	RNU6-748P	snRNA	50	90	43	147	188	194	132.643	235.993	105.612	262.233	340.856	276.597	-0.862377	0.0687047	0.595747	TRUE
ENSG00000207385	RNU6-310P	snRNA	50	89	45	138	182	188	132.643	233.371	110.524	246.178	329.978	268.043	-0.784798	0.0808859	0.595747	TRUE
ENSG00000207394	RNU6-1060P	snRNA	123	162	89	242	351	320	326.301	424.787	218.592	431.704	636.385	456.243	-0.577651	0.107039	0.595747	TRUE
ENSG00000207397	RNU6-1179P	snRNA	27	68	40	142	150	161	71.627	178.306	98.2438	253.314	271.96	229.547	-1.11338	0.0756266	0.595747	TRUE
ENSG00000207435	RNU6-114P	snRNA	23	58	27	107	129	130	62.1778	154.981	67.5777	194.513	238.34	188.879	-1.14452	0.0705644	0.595747	TRUE
ENSG00000207448	RNU6-520P	snRNA	13	45	14	79	85	77	35.482	121.4	35.3773	144.993	158.556	112.95	-1.25841	0.118166	0.595747	TRUE
ENSG00000207455	RNU6-331P	snRNA	38	92	48	158	192	186	100.808	241.237	117.892	281.856	348.108	265.191	-0.95546	0.103156	0.595747	TRUE
ENSG00000207457	RNU6-476P	snRNA	75	142	58	205	283	259	198.964	372.345	142.453	365.699	513.097	369.271	-0.799777	0.123132	0.595747	TRUE
ENSG00000207486	RNU6-1044P	snRNA	9	34	21	77	89	71	23.8757	89.153	51.578	137.36	161.363	101.229	-1.34583	0.121904	0.595747	TRUE
ENSG00000207515	RNU6-555P	snRNA	13	26	12	35	53	52	34.8125	68.819	29.7512	63.0256	96.999	74.8389	-0.788909	0.120254	0.595747	TRUE
ENSG00000207518	RNU6-59P	snRNA	42	70	34	106	139	143	111.42	183.55	83.5072	189.093	252.016	203.883	-0.730866	0.0884962	0.595747	TRUE
ENSG00000212147	RNU6-1106P	snRNA	34	87	40	149	185	182	90.197	228.127	98.2438	265.801	335.417	259.488	-1.06698	0.0885021	0.595747	TRUE
ENSG00000212156	RNU6-576P	snRNA	29	25	14	20	23	36	80.7039	68.7671	36.0709	37.427	43.7447	53.8434	0.499615	0.097958	0.595747	TRUE
ENSG00000212190	RNU6-298P	snRNA	40	99	43	168	192	188	118.273	289.337	117.713	334.035	387.996	298.756	-0.983083	0.105458	0.595747	TRUE
ENSG00000212226	RNU6-907P	snRNA	33	85	37	141	181	186	91.8355	233.808	95.3302	263.86	344.251	278.191	-1.10342	0.0817446	0.595747	TRUE
ENSG00000212292	RNU6-239P	snRNA	19	13	20	18	13	23	54.4773	36.8426	53.0914	34.705	25.4746	35.4424	0.693811	0.0738589	0.595747	FALSE
ENSG00000212374	RNU6-401P	snRNA	12	12	7	2	6	14	35.482	35.0713	19.1627	3.97671	12.125	22.2479	1.59666	0.078594	0.595747	FALSE
ENSG00000212382	RNU6-159P	snRNA	2	0	2	0	0	0	5.35585	0.0001	4.95862	0.0001	0.0001	0.0001	10.5407	0.114011	0.595747	FALSE
ENSG00000212398	RNU6-1248P	snRNA	38	95	40	152	187	188	168.539	416.47	164.251	453.333	566.837	448.134	-1.00154	0.101054	0.595747	TRUE
ENSG00000212466	RNU6-952P	snRNA	17	49	29	112	117	121	44.681	127.295	70.5672	197.947	210.164	170.919	-1.27712	0.0741869	0.595747	TRUE
ENSG00000212469	RNU6-1158P	snRNA	41	96	38	161	215	199	108.767	251.726	93.3316	287.208	389.809	283.726	-1.10674	0.0778896	0.595747	TRUE
ENSG00000212496	RNU6-1093P	snRNA	10	6	7	2	6	12	26.5286	15.733	17.1927	3.5679	10.8785	17.1092	1.24978	0.115567	0.595747	FALSE
ENSG00000212541	RNU6-510P	snRNA	44	99	41	161	204	204	115.645	257.189	99.7674	284.548	366.44	288.162	-1.00812	0.0839035	0.595747	TRUE
ENSG00000212564	RNU6-1326P	snRNA	8	2	2	0	0	8	21.2229	5.24439	4.91228	0.0001	0.0001	11.4062	10.8247	0.123845	0.595747	FALSE
ENSG00000212623	RNU6-493P	snRNA	8	9	5	8	4	10	21.0264	23.3809	12.1668	14.1391	7.1852	14.1257	0.791659	0.109834	0.595747	FALSE
ENSG00000222122	RNU6-648P	snRNA	0	0	0	0	1	4	0.0001	0.0001	0.0001	0.0001	1.81316	5.70313	-9.87669	0.116773	0.595747	FALSE
ENSG00000222266	RNU6-757P	snRNA	53	92	43	140	174	186	150.443	258.124	113.005	267.228	337.556	283.754	-0.742856	0.0926553	0.595747	TRUE
ENSG00000222267	RNU6-892P	snRNA	8	6	9	2	6	12	22.9379	17.0043	23.8912	3.8562	11.7575	18.4917	1.26333	0.121938	0.595747	FALSE
ENSG00000222320	RNU6-1050P	snRNA	38	93	43	155	199	195	100.808	243.86	105.612	276.504	360.8	278.023	-1.03389	0.0877839	0.595747	TRUE
ENSG00000222431	RNU6-141P	snRNA	8	10	2	2	2	6	21.6271	26.721	5.00585	3.63586	3.6953	8.71759	1.64733	0.0884694	0.595747	FALSE
ENSG00000222449	RNU6-1140P	snRNA	48	99	43	161	194	187	128.538	262.041	106.608	289.917	355.053	269.132	-0.877357	0.101235	0.595747	TRUE
ENSG00000222490	RNU6-712P	snRNA	3	11	4	16	17	26	8.51575	30.8627	10.5122	30.5404	32.9797	39.6647	-1.17947	0.124654	0.595747	FALSE
ENSG00000222558	RNU6-1064P	snRNA	3	8	2	18	11	20	8.18822	21.5824	5.05398	33.0365	20.5191	29.3378	-1.38707	0.0896838	0.595747	FALSE
ENSG00000222607	RNU6-628P	snRNA	9	12	7	18	18	39	23.8757	31.4658	17.1927	32.1103	32.6352	55.6047	-0.619311	0.0969226	0.595747	FALSE
ENSG00000222635	RNU6-1203P	snRNA	9	6	3	2	4	8	23.2246	15.3039	7.16742	3.47059	7.05457	11.0951	1.18163	0.096127	0.595747	FALSE
ENSG00000222761	RNU6-684P	snRNA	17	53	28	109	125	125	45.524	140.285	69.4194	196.279	228.771	179.901	-1.29065	0.0811222	0.595747	TRUE
ENSG00000222895	RNU6-1133P	snRNA	16	8	11	5	8	18	45.4169	22.4457	28.9083	9.54396	15.5199	27.4602	1.05754	0.0752374	0.595747	FALSE
ENSG00000222960	RNU6-272P	snRNA	16	39	15	54	79	75	43.6701	105.214	37.9042	99.1094	147.364	110.017	-0.963374	0.118226	0.595747	TRUE
ENSG00000223179	RNU6-373P	snRNA	48	93	41	151	197	196	140.464	269	111.081	297.139	393.996	308.258	-0.929474	0.0746815	0.595747	TRUE
ENSG00000223215	RNU6-607P	snRNA	10	6	3	2	2	8	26.283	15.5873	7.30015	3.53486	3.59265	11.3006	1.56562	0.0680808	0.595747	FALSE
ENSG00000223306	RNU6-1304P	snRNA	44	110	50	178	208	206	117.827	291.157	123.963	320.53	380.675	296.477	-0.924319	0.120015	0.595747	TRUE
ENSG00000223313	RNU6-516P	snRNA	9	25	14	45	72	47	24.5645	67.4447	35.3773	82.5912	134.306	68.9437	-1.13005	0.123538	0.595747	TRUE
ENSG00000223335	RNU6-603P	snRNA	39	83	46	132	174	185	103.461	217.638	112.98	235.475	315.473	263.765	-0.876548	0.0890219	0.595747	TRUE
ENSG00000238370	RNU7-103P	snRNA	0	0	0	4	4	0	0.0001	0.0001	0.0001	12.7252	12.9333	0.0001	-11.2075	0.121564	0.595747	FALSE
ENSG00000238406	RNU7-171P	snRNA	2	3	1	13	8	6	9.15671	13.576	4.23884	40.0227	25.0321	14.7636	-1.49844	0.0769947	0.595747	FALSE
ENSG00000238417	RNU7-63P	snRNA	0	4	0	6	4	8	0.0001	18.1014	0.0001	18.4721	12.5161	19.6848	-11.4113	0.121392	0.595747	FALSE
ENSG00000238419	RNU7-186P	snRNA	0	0	0	2	2	0	0.0001	0.0001	0.0001	6.05969	6.15876	0.0001	-10.4939	0.121943	0.595747	FALSE
ENSG00000238446	RNU7-38P	snRNA	296	371	312	330	420	500	1400.35	1734.85	1366.57	1049.82	1357.98	1271.3	0.396282	0.09925	0.595747	TRUE
ENSG00000238523	RNU7-107P	snRNA	2	0	0	2	4	3	9.30682	0.0001	0.0001	6.25837	12.7213	7.50286	-10.7546	0.116653	0.595747	FALSE
ENSG00000238632	RNU7-126P	snRNA	0	0	0	0	2	2	0.0001	0.0001	0.0001	0.0001	6.25809	4.92126	-10.4015	0.115803	0.595747	FALSE
ENSG00000238669	RNU6-333P	snRNA	45	112	49	170	212	212	119.378	293.68	120.349	303.263	384.37	302.261	-0.915415	0.121717	0.595747	TRUE
ENSG00000238750	RNU7-27P	snRNA	0	1	0	4	4	2	0.0001	4.52541	0.0001	12.3148	12.5161	4.92126	-11.2163	0.0960092	0.595747	FALSE
ENSG00000238759	RNU7-155P	snRNA	0	0	0	2	6	0	0.0001	0.0001	0.0001	6.05969	18.4761	0.0001	-11.0222	0.122439	0.595747	FALSE
ENSG00000238778	RNU7-80P	snRNA	2	3	1	13	8	6	9.30682	13.7986	4.30833	40.6788	25.4424	15.0056	-1.49844	0.0769947	0.595747	FALSE
ENSG00000238808	RNU7-102P	snRNA	0	2	0	4	6	2	0.0001	9.05073	0.0001	12.3148	18.7741	4.92126	-11.0779	0.115035	0.595747	FALSE
ENSG00000238884	RNU7-85P	snRNA	0	2	0	8	2	4	0.0001	8.90707	0.0001	24.2385	6.15876	9.6862	-11.2009	0.111865	0.595747	FALSE
ENSG00000238913	RNU7-196P	snRNA	0	0	2	6	4	4	0.0001	0.0001	8.47758	18.4721	12.5161	9.84243	-11.4427	0.110475	0.595747	FALSE
ENSG00000238962	RNU7-176P	snRNA	0	1	0	5	4	5	0.0001	4.52541	0.0001	15.3934	12.5161	12.303	-11.7642	0.0844358	0.595747	FALSE
ENSG00000238998	RNU7-187P	snRNA	0	0	0	2	2	0	0.0001	0.0001	0.0001	5.61413	5.70592	0.0001	-10.4204	0.121985	0.595747	FALSE
ENSG00000239099	RNU7-23P	snRNA	29	51	25	78	84	114	132.771	230.791	105.969	240.136	262.836	280.506	-0.710426	0.087599	0.595747	TRUE
ENSG00000239115	RNU7-67P	snRNA	4	3	2	15	8	8	18.3133	13.576	8.47758	46.1801	25.0321	19.6848	-1.03895	0.0917308	0.595747	FALSE
ENSG00000239168	RNU7-197P	snRNA	0	0	0	4	0	2	0.0001	0.0001	0.0001	12.3148	0.0001	4.92126	-10.7271	0.119887	0.595747	FALSE
ENSG00000239189	RNU6-634P	snRNA	11	48	27	108	123	123	29.4567	127.05	66.9402	194.479	225.111	177.023	-1.54519	0.0954486	0.595747	TRUE
ENSG00000251763	RNU6-470P	snRNA	28	74	33	141	173	174	76.4226	199.636	83.3891	258.785	322.708	255.238	-1.25028	0.0621846	0.595747	TRUE
ENSG00000251843	RNU6-803P	snRNA	0	0	2	4	2	7	0.0001	0.0001	5.15308	7.48548	3.80398	10.4696	-10.7047	0.116772	0.595747	FALSE
ENSG00000251859	RNU6-1288P	snRNA	5242	4057	2414	2852	4978	3477	14307.4	10944.9	6100.03	5234.44	9285.78	5100.36	0.75388	0.10725	0.595747	TRUE
ENSG00000251883	RNU6ATAC17P	snRNA	0	0	0	4	6	0	0.0001	0.0001	0.0001	10.7537	16.3943	0.0001	-11.2406	0.121623	0.595747	FALSE
ENSG00000251887	RNU6-760P	snRNA	21	56	33	107	118	123	61.4532	161.978	89.4069	210.555	235.997	193.448	-1.03916	0.10265	0.595747	TRUE
ENSG00000251895	RNU6-976P	snRNA	15	40	18	74	91	83	38.3589	101.106	42.6166	127.252	159.043	114.074	-1.16282	0.0820448	0.595747	TRUE
ENSG00000251908	RNU6-491P	snRNA	11	32	19	80	86	73	28.3856	81.6203	45.3931	138.82	151.671	101.242	-1.34186	0.0767857	0.595747	TRUE
ENSG00000251934	RNU6-1143P	snRNA	8	6	3	2	2	8	21.8351	16.1868	7.58092	3.67081	3.73083	11.7352	1.45831	0.0674042	0.595747	FALSE
ENSG00000251981	RNU7-52P	snRNA	2	0	0	2	4	3	9.01137	0.0001	0.0001	6.05969	12.3174	7.26468	-10.7236	0.116656	0.595747	FALSE
ENSG00000251991	RNU7-49P	snRNA	0	0	0	0	2	1	0.0001	0.0001	0.0001	0.0001	6.25809	2.46068	-10.0682	0.116638	0.595747	FALSE
ENSG00000252026	RNU6-1262P	snRNA	18	54	32	125	147	143	53.2229	157.82	87.6007	248.538	297.059	227.245	-1.39848	0.0640164	0.595747	TRUE
ENSG00000252073	RNU6-947P	snRNA	8	10	6	2	6	10	21.4231	26.4689	14.8757	3.60156	10.9811	14.3922	1.40168	0.0709332	0.595747	FALSE
ENSG00000252105	RNU1-143P	snRNA	2	1	0	0	0	0	3.88852	1.92181	0.0001	0.0001	0.0001	0.0001	9.93091	0.106698	0.595747	FALSE
ENSG00000252145	RNU6-1225P	snRNA	52	111	59	177	214	215	227.084	479.126	238.543	519.773	638.701	504.609	-0.791566	0.118959	0.595747	TRUE
ENSG00000252155	RNU6-941P	snRNA	15	37	28	95	106	104	39.4244	96.1211	68.1339	167.901	190.405	146.906	-1.28981	0.0604482	0.595747	TRUE
ENSG00000252156	RNU6-155P	snRNA	8	35	12	63	76	66	22.7085	98.1994	31.5363	120.253	147.438	100.687	-1.45009	0.109626	0.595747	TRUE
ENSG00000252183	RNU6-948P	snRNA	12	38	15	69	77	67	31.8343	99.6416	36.8415	123.089	139.606	95.5259	-1.16551	0.117425	0.595747	TRUE
ENSG00000252214	RNU6-542P	snRNA	1	0	0	4	2	4	2.75597	0.0001	0.0001	7.4128	3.76705	5.92461	-10.7225	0.0894865	0.595747	FALSE
ENSG00000252220	RNU6-977P	snRNA	0	0	0	0	1	2	0.0001	0.0001	0.0001	0.0001	1.88357	2.96235	-9.58001	0.115831	0.595747	FALSE
ENSG00000252242	RNU7-115P	snRNA	0	1	0	6	2	2	0.0001	5.10136	0.0001	20.8231	7.05457	5.54759	-11.1932	0.0998419	0.595747	FALSE
ENSG00000252273	RNU6-426P	snRNA	0	4	5	0	0	0	0.0001	11.57	13.5466	0.0001	0.0001	0.0001	11.3944	0.119487	0.595747	FALSE
ENSG00000252279	RNU6-406P	snRNA	17	55	29	121	131	133	45.0985	144.218	71.2268	215.852	237.511	189.626	-1.35856	0.0767678	0.595747	TRUE
ENSG00000252294	RNU6-589P	snRNA	61	120	59	181	241	233	161.824	314.657	144.91	322.886	436.948	332.202	-0.78386	0.10947	0.595747	TRUE
ENSG00000252320	RNU6-320P	snRNA	1	1	1	0	0	2	2.67798	2.64698	2.47936	0.0001	0.0001	2.87852	9.83372	0.114088	0.595747	FALSE
ENSG00000252348	RNU6-1256P	snRNA	11	28	12	52	69	61	30.3147	76.2714	30.6178	96.3653	129.96	90.3489	-1.22763	0.0677491	0.595747	TRUE
ENSG00000252373	RNU6-358P	snRNA	59	114	59	186	229	225	223.299	426.466	206.738	473.375	592.34	457.668	-0.796299	0.0970013	0.595747	TRUE
ENSG00000252391	RNU6-638P	snRNA	2	352	1	0	0	3	5.45885	949.62	2.52704	0.0001	0.0001	4.40076	12.8102	0.0893355	0.595747	TRUE
ENSG00000252401	RNU4ATAC6P	snRNA	2	0	0	7	4	6	4.50573	0.0001	0.0001	10.6044	6.15876	7.26468	-10.9927	0.0946039	0.595747	FALSE
ENSG00000252423	RNU6-229P	snRNA	0	0	0	0	4	2	0.0001	0.0001	0.0001	0.0001	7.60786	2.9914	-10.256	0.116609	0.595747	FALSE
ENSG00000252482	RNU7-22P	snRNA	4	3	2	11	8	8	18.6135	13.7986	8.61655	34.4206	25.4424	20.0075	-0.889794	0.0618694	0.595747	FALSE
ENSG00000252514	RNU7-53P	snRNA	4	3	2	15	8	8	18.9238	14.0286	8.76016	47.7194	25.8665	20.3409	-1.03895	0.0917308	0.595747	FALSE
ENSG00000252519	RNU6-783P	snRNA	5	10	3	19	15	19	13.517	26.721	7.50872	34.5398	27.7141	27.6055	-0.989613	0.119603	0.595747	FALSE
ENSG00000252552	RNU6-307P	snRNA	0	1	2	0	0	0	0.0001	2.64698	4.95862	0.0001	0.0001	0.0001	10.2018	0.12038	0.595747	FALSE
ENSG00000252562	RNU6-922P	snRNA	11	28	14	58	79	63	31.5395	79.3531	37.164	111.827	154.806	97.0812	-1.28661	0.0633051	0.595747	TRUE
ENSG00000252578	RNU6-135P	snRNA	9	6	3	2	2	8	25.2941	16.6676	7.80609	3.77985	3.84164	12.0838	1.51495	0.0672008	0.595747	FALSE
ENSG00000252597	RNU7-137P	snRNA	4	3	2	11	6	8	18.3133	13.576	8.47758	33.8654	18.7741	19.6848	-0.751449	0.118467	0.595747	FALSE
ENSG00000252627	RNU6-122P	snRNA	26	73	35	136	171	169	68.9742	191.417	85.9633	242.61	310.034	240.953	-1.22719	0.0737908	0.595747	TRUE
ENSG00000252651	RNU6-557P	snRNA	13	51	29	105	119	119	33.5466	130.082	69.2842	182.201	209.87	165.038	-1.35599	0.110758	0.595747	TRUE
ENSG00000252654	RNU7-6P	snRNA	7	11	6	25	26	21	32.0482	49.7785	25.4325	76.9667	81.354	51.6723	-0.893263	0.0751864	0.595747	TRUE
ENSG00000252684	RNU6ATAC36P	snRNA	4	4	4	0	2	0	14.1928	14.0286	13.1402	0.0001	4.85005	0.0001	11.9888	0.0819452	0.595747	FALSE
ENSG00000252702	RNU7-158P	snRNA	2	0	0	2	4	4	8.11024	0.0001	0.0001	5.45373	11.0857	8.71759	-10.7606	0.113163	0.595747	FALSE
ENSG00000252776	RNU4ATAC10P	snRNA	11	8	8	15	18	20	25.5936	18.3981	17.233	23.4686	28.6227	25.0093	-0.244746	0.10365	0.595747	FALSE
ENSG00000252807	RNU6-1006P	snRNA	5	2	1	0	0	4	13.7795	5.44805	2.55157	0.0001	0.0001	5.92461	10.6353	0.112985	0.595747	FALSE
ENSG00000252872	RNU7-188P	snRNA	0	0	0	2	0	2	0.0001	0.0001	0.0001	5.96501	0.0001	4.76748	-10.3632	0.119184	0.595747	FALSE
ENSG00000252903	RNU6-894P	snRNA	0	0	0	0	2	2	0.0001	0.0001	0.0001	0.0001	3.6953	2.90593	-9.89484	0.115798	0.595747	FALSE
ENSG00000252908	RNU6-1003P	snRNA	11	35	18	72	82	71	29.7373	93.5232	45.0518	130.887	151.503	103.157	-1.23784	0.101792	0.595747	TRUE
ENSG00000252914	RNU6-789P	snRNA	1	2	2	0	0	4	2.78299	5.50146	5.15308	0.0001	0.0001	5.98269	10.204	0.123752	0.595747	FALSE
ENSG00000252930	RNU6-1015P	snRNA	0	2	6	0	0	0	0.0001	5.66817	15.9275	0.0001	0.0001	0.0001	11.1291	0.120589	0.595747	FALSE
ENSG00000252948	RNU6-1314P	snRNA	15	37	18	58	70	74	40.9407	99.8181	45.485	106.451	130.576	108.55	-0.901792	0.116553	0.595747	TRUE
ENSG00000252953	RNU6-232P	snRNA	17	50	19	85	97	87	75.3991	219.195	78.0194	253.509	294.028	207.381	-1.08931	0.121816	0.595747	TRUE
ENSG00000252971	RNU6-1057P	snRNA	2	2	2	0	0	2	5.56588	5.50146	5.15308	0.0001	0.0001	2.9914	10.8707	0.0906562	0.595747	FALSE
ENSG00000252988	RNU6-111P	snRNA	17	56	29	117	131	141	45.9576	149.637	72.5835	212.692	242.035	204.861	-1.36182	0.0759219	0.595747	TRUE
ENSG00000252996	RNU6-1315P	snRNA	20	25	12	41	76	53	57.3445	70.851	31.8549	79.0502	148.928	81.6715	-0.859193	0.0939723	0.595747	TRUE
ENSG00000252998	RNU6-889P	snRNA	2	1	2	0	0	2	5.51185	2.72408	5.10305	0.0001	0.0001	2.96235	10.528	0.0983346	0.595747	FALSE
ENSG00000253084	RNU6-840P	snRNA	44	101	49	172	200	192	195.15	442.774	201.208	512.982	606.243	457.668	-0.905887	0.108275	0.595747	TRUE
ENSG00000253098	RNU7-161P	snRNA	0	0	0	1	2	0	0.0001	0.0001	0.0001	3.07876	6.25809	0.0001	-10.176	0.122461	0.595747	FALSE
ENSG00000271819	U6	snRNA	25	73	35	131	169	153	66.3213	191.417	85.9633	233.691	306.408	218.141	-1.17455	0.093736	0.595747	TRUE
ENSG00000271932	U6	snRNA	15	50	29	107	119	116	39.7928	131.107	71.2268	190.877	215.755	165.388	-1.29349	0.096301	0.595747	TRUE
ENSG00000275635	U7	snRNA	2	0	0	2	6	3	9.46193	0.0001	0.0001	6.36267	19.3999	7.6279	-10.9655	0.112624	0.595747	FALSE
ENSG00000277029	U6	snRNA	9	8	3	3	2	8	23.8757	20.9773	7.36837	5.3518	3.62623	11.4062	1.45832	0.0720183	0.595747	FALSE
ENSG00000277642	U6	snRNA	149	191	104	279	390	367	395.275	500.83	255.434	497.708	707.095	523.253	-0.516327	0.125846	0.595747	TRUE
ENSG00000281414	U7	snRNA	0	0	0	4	2	0	0.0001	0.0001	0.0001	12.3148	6.25809	0.0001	-10.8426	0.122203	0.595747	FALSE
ENSG00000281581	U7	snRNA	2	3	1	13	8	5	13.2027	19.5747	6.11177	57.7071	36.0927	17.7392	-1.41077	0.112212	0.595747	FALSE
ENSG00000200903	RNU1-42P	snRNA	11394	10057	6799	9096	12753	8858	20214	17635.5	11167.4	10851.4	15462.8	8445.89	0.601915	0.126022	0.59579	TRUE
ENSG00000199728	RNU6-655P	snRNA	15	5	9	8	6	11	39.7928	13.1108	22.1049	14.2713	10.8785	15.6834	0.853136	0.126316	0.596228	FALSE
ENSG00000200217	RNU6-839P	snRNA	21	56	27	95	119	101	55.1941	145.481	65.7005	167.901	213.757	142.668	-0.987751	0.126385	0.596229	TRUE
ENSG00000206772	RNU6-44P	snRNA	154	200	120	291	422	389	408.539	524.429	294.731	519.115	765.113	554.62	-0.495666	0.126347	0.596229	TRUE
ENSG00000252900	RNU6-303P	snRNA	5	22	8	35	45	42	13.3895	58.2315	19.8342	63.0256	82.3577	60.4469	-1.34234	0.126687	0.596635	FALSE
ENSG00000207355	RNU6-1257P	snRNA	15	27	8	42	48	50	38.7076	68.8671	19.113	72.8805	84.6537	69.3438	-0.918094	0.127103	0.596897	TRUE
ENSG00000212510	RNU6-972P	snRNA	56	102	47	158	189	182	148.56	267.459	115.436	281.856	342.669	259.488	-0.71146	0.127012	0.596897	TRUE
ENSG00000252823	RNU6-148P	snRNA	27	53	20	81	92	95	81.5329	158.194	55.9154	164.479	189.87	154.179	-0.80782	0.127085	0.596897	TRUE
ENSG00000253056	RNU7-128P	snRNA	0	2	0	2	4	2	0.0001	9.05073	0.0001	6.15743	12.5161	4.92126	-10.5496	0.127451	0.59725	FALSE
ENSG00000253092	SNORA81	snoRNA	24	16	14	7	21	25	34.4068	22.6724	18.582	6.74828	20.5756	19.2622	0.917947	0.12756	0.59744	FALSE
ENSG00000210191	MT-TL2	Mt_tRNA	796	861	890	1666	1878	1990	3182.37	3402.4	3294.28	4478.89	5131.38	4275.87	-0.382161	0.127661	0.597681	TRUE
ENSG00000200987	SNORD115-30	snoRNA	0	2	0	2	4	2	0.0001	6.84326	0.0001	4.65564	9.46341	3.72098	-10.2807	0.127774	0.597912	FALSE
ENSG00000199260	RNU6-874P	snRNA	13	44	14	62	83	81	35.144	117.572	35.0403	112.709	153.351	117.686	-1.1656	0.127806	0.597912	TRUE
ENSG00000200051	SNORD45	snoRNA	38	75	48	139	130	152	140.084	273.282	163.825	344.571	327.529	301.15	-0.707486	0.128002	0.597986	TRUE
ENSG00000223294	SNORD83	snoRNA	0	2	0	4	2	2	0.0001	7.28762	0.0001	9.9158	5.039	3.9626	-10.3412	0.127872	0.597986	FALSE
ENSG00000200753	SNORD56	snoRNA	3	0	0	4	2	4	11.994	0.0001	0.0001	10.7537	5.46483	8.59481	-10.552	0.128067	0.59802	FALSE
ENSG00000201662	RNU6-60P	snRNA	89	162	74	222	340	305	245.273	441.284	188.809	411.405	640.381	451.744	-0.742122	0.128644	0.599004	TRUE
ENSG00000207003	RNU6-611P	snRNA	23	52	23	91	96	89	62.7757	140.285	58.1197	167.018	179.075	130.553	-0.871952	0.128698	0.599004	TRUE
ENSG00000229686	SNORD56	snoRNA	372	320	257	378	359	646	1487.24	1264.54	951.269	1016.22	980.919	1388.05	0.228769	0.129391	0.599799	TRUE
ENSG00000200942	RNU6-501P	snRNA	39	75	39	120	140	136	110.704	210.427	102.493	229.053	271.597	207.476	-0.706314	0.129742	0.600557	TRUE
ENSG00000251954	RNU6-496P	snRNA	52	119	56	192	216	216	149.096	337.25	148.656	370.186	423.268	332.85	-0.829018	0.129731	0.600557	TRUE
ENSG00000251802	SNORA31	snoRNA	0	0	1	1	3	1	0.0001	0.0001	1.97605	1.43527	4.37599	1.14714	-9.37539	0.129783	0.600563	FALSE
ENSG00000252718	RNU6-612P	snRNA	23	57	25	91	117	99	64.0066	156.789	64.4123	170.292	222.527	148.069	-0.934045	0.129931	0.600824	TRUE
ENSG00000212304	SNORD12	snoRNA	8803	10443	8804	24489	37101	20609	27764.2	32555.4	25707.9	51937.7	79972.4	34933.7	-0.775655	0.130041	0.601073	TRUE
ENSG00000207336	RNU6-658P	snRNA	54	113	58	179	208	209	144.605	299.098	143.797	322.33	380.675	300.795	-0.751166	0.130401	0.601154	TRUE
ENSG00000251733	SCARNA8	scaRNA	20	6	15	4	14	9	43.3367	12.8506	30.0919	5.82841	20.7327	10.4811	1.34718	0.130523	0.601191	FALSE
ENSG00000199308	RNU6-222P	snRNA	147	190	102	277	382	361	389.969	498.208	250.521	494.14	692.59	514.699	-0.513335	0.13056	0.601191	TRUE
ENSG00000212498	SNORD86	snoRNA	41	29	30	41	5	22	135.326	94.6107	91.6751	90.9997	11.279	39.0261	1.72952	0.13082	0.601716	TRUE
ENSG00000238987	RNU7-133P	snRNA	4	0	0	2	6	5	18.3133	0.0001	0.0001	6.15743	18.7741	12.303	-10.8463	0.130887	0.601827	FALSE
ENSG00000252046	RNU6-150P	snRNA	5	26	10	43	67	48	14.9398	76.7875	27.6634	86.3971	136.82	77.0811	-1.50931	0.130943	0.601864	TRUE
ENSG00000252804	RNU6-958P	snRNA	27	63	31	106	119	113	72.3028	166.754	76.8572	190.877	217.79	162.631	-0.850494	0.130997	0.601903	TRUE
ENSG00000252540	RNU6-919P	snRNA	13	40	12	59	75	68	35.482	107.911	30.3234	108.286	139.902	99.7483	-1.12884	0.131101	0.601911	TRUE
ENSG00000253027	SNORA70	snoRNA	2	0	0	2	2	2	3.75977	0.0001	0.0001	2.52827	2.56961	2.02071	-9.35458	0.131626	0.602893	FALSE
ENSG00000201499	RNU6-312P	snRNA	9	18	7	29	24	38	23.8757	47.1987	17.1927	51.7332	43.5136	54.1789	-0.77953	0.131947	0.603604	FALSE
ENSG00000252032	RNU6-1281P	snRNA	0	0	2	2	2	4	0.0001	0.0001	5.00585	3.63586	3.6953	5.81176	-10.0744	0.13217	0.603921	FALSE
ENSG00000239195	SNORD5	snoRNA	12422	15582	10037	34728	31991	27740	48302	59888.1	36133.4	90805.2	85016.2	57971.3	-0.594186	0.132641	0.604611	TRUE
ENSG00000276577	U6	snRNA	6	28	14	52	67	57	15.4831	71.4178	33.4476	90.2329	118.162	79.0519	-1.39822	0.133058	0.605309	TRUE
ENSG00000201021	RNU6-743P	snRNA	44	107	52	171	202	196	117.827	283.216	128.922	307.925	369.694	282.085	-0.861455	0.133123	0.605502	TRUE
ENSG00000200917	RNU6-553P	snRNA	93	167	85	228	357	320	274.985	488.074	232.689	453.333	721.43	508.52	-0.699092	0.133146	0.605503	TRUE
ENSG00000207198	RNU6-1195P	snRNA	13	11	10	10	15	22	35.482	29.6757	25.2695	18.3537	27.9806	32.2716	0.332872	0.133336	0.605643	FALSE
ENSG00000201388	SNORA68	snoRNA	0	4	0	2	5	8	0.0001	8.43828	0.0001	2.87043	7.29325	9.17641	-10.2562	0.133849	0.606451	FALSE
ENSG00000252040	snoU109	snoRNA	0	6	0	4	4	16	0.0001	12.7533	0.0001	5.78426	5.87882	18.4917	-10.6278	0.134056	0.606622	FALSE
ENSG00000207192	RNU6-649P	snRNA	8	2	6	4	2	4	21.2229	5.24439	14.7366	7.13569	3.62623	5.70313	1.26333	0.134174	0.606622	FALSE
ENSG00000200105	RNU6-251P	snRNA	13	45	14	64	87	78	35.482	121.4	35.3773	117.463	162.287	114.417	-1.17454	0.134428	0.606785	TRUE
ENSG00000202300	RNU6-487P	snRNA	33	61	28	104	112	103	90.0694	164.565	70.7544	190.877	208.921	151.089	-0.735579	0.134802	0.607258	TRUE
ENSG00000223280	RNU6-57P	snRNA	0	0	2	2	1	8	0.0001	0.0001	5.10305	3.70645	1.88357	11.8491	-10.0929	0.134714	0.607258	FALSE
ENSG00000238902	snoU13	snoRNA	21	27	16	42	96	56	57.3169	72.8402	40.4311	77.0851	179.075	82.1457	-0.810786	0.135091	0.60746	TRUE
ENSG00000222561	RNU6-1025P	snRNA	13	43	16	64	80	78	35.482	116.005	40.4311	117.463	149.229	114.417	-1.09185	0.135043	0.60746	TRUE
ENSG00000200563	RNU6-640P	snRNA	13	48	21	84	97	87	35.144	128.26	52.5605	152.702	179.217	126.404	-1.18413	0.135423	0.607751	TRUE
ENSG00000206827	RNU6-1032P	snRNA	9	32	17	56	68	65	23.8757	83.9087	41.7537	99.8984	123.288	92.6744	-1.15157	0.135341	0.607751	TRUE
ENSG00000239185	RNU7-190P	snRNA	0	2	0	2	2	2	0.0001	9.1991	0.0001	6.25837	6.36068	5.00194	-10.2319	0.135929	0.608715	FALSE
ENSG00000252884	RNU6-1213P	snRNA	5	32	10	49	75	58	15.0988	95.5131	27.9577	99.4999	154.786	94.1305	-1.61752	0.13599	0.608921	TRUE
ENSG00000206730	RNU6-468P	snRNA	57	127	53	192	233	221	148.438	326.902	127.784	336.224	414.693	309.311	-0.827495	0.136224	0.609114	TRUE
ENSG00000199390	SNORD114-7	snoRNA	0	2	0	2	2	2	0.0001	7.28762	0.0001	4.95795	5.039	3.9626	-10.0079	0.136384	0.609201	FALSE
ENSG00000252128	SNORD27	snoRNA	84	74	60	155	187	150	331.164	288.363	219.002	410.916	503.856	317.825	-0.446036	0.136526	0.609309	TRUE
ENSG00000253094	SNORD36	snoRNA	14	10	6	31	44	21	49.6747	35.0713	19.7102	73.965	106.699	40.0461	-0.962208	0.136915	0.610039	TRUE
ENSG00000199327	RNU6-230P	snRNA	25	21	13	19	24	33	68.2344	56.6535	32.8503	34.8719	44.7688	48.4073	0.354799	0.137828	0.610967	FALSE
ENSG00000207278	RNU6-831P	snRNA	34	22	27	13	37	36	90.197	57.6873	66.3146	23.1908	67.0835	51.3274	0.809009	0.1379	0.610967	TRUE
ENSG00000222691	RNU6-733P	snRNA	7	32	12	56	70	54	19.1057	86.3292	30.3234	102.78	130.576	79.2119	-1.36471	0.137964	0.610967	TRUE
ENSG00000252082	RNU6-547P	snRNA	0	2	0	2	1	4	0.0001	5.50146	0.0001	3.74279	1.90204	5.98269	-9.73749	0.13792	0.610967	FALSE
ENSG00000200176	RNU1-19P	snRNA	7252	6805	4342	5469	8591	5459	12475.9	11571.4	6915.67	6326.71	10100.8	5047.3	0.648554	0.138056	0.611041	TRUE
ENSG00000251774	RNU6-377P	snRNA	11	36	20	78	86	63	30.6119	99.0246	51.5299	145.965	163.567	94.2259	-1.17753	0.138372	0.611715	TRUE
ENSG00000199520	RNU6-386P	snRNA	13	14	5	9	3	12	34.4871	36.7101	12.2806	16.0552	5.43929	17.1092	1.23164	0.138478	0.611856	FALSE
ENSG00000252247	RNU6-70P	snRNA	52	113	58	178	208	206	246.008	528.406	254.042	566.269	672.526	523.776	-0.759668	0.138524	0.611856	TRUE
ENSG00000201435	RNU4-24P	snRNA	0	6	0	4	6	7	0.0001	12.111	0.0001	5.49297	8.37411	7.68278	-10.3756	0.138776	0.612165	FALSE
ENSG00000207144	RNU6-1297P	snRNA	15	49	20	78	90	88	40.9407	132.191	50.5389	143.158	167.883	129.086	-1.0627	0.138796	0.612165	TRUE
ENSG00000201701	SNORA25	snoRNA	0	2	0	1	4	2	0.0001	4.384	0.0001	1.49133	6.06253	2.38379	-9.51912	0.139114	0.612792	FALSE
ENSG00000252297	RNU6-875P	snRNA	13	42	17	64	81	75	34.8125	111.169	42.1476	115.247	148.244	107.941	-1.06112	0.139467	0.613515	TRUE
ENSG00000252483	RNU6-1178P	snRNA	6	28	14	50	67	56	15.9172	73.4201	34.3854	89.195	121.475	79.8425	-1.37085	0.139487	0.613515	TRUE
ENSG00000202039	RNU6-215P	snRNA	2	3	2	0	0	9	5.56588	8.25214	5.15308	0.0001	0.0001	13.4609	10.3424	0.13978	0.613925	FALSE
ENSG00000222588	SNORA19	snoRNA	0	0	4	6	4	3	0.0001	0.0001	8.14899	8.87811	6.01554	3.54792	-10.2664	0.140069	0.614234	FALSE
ENSG00000207256	RNU6-880P	snRNA	102	157	79	235	297	279	270.591	411.677	194.031	419.216	538.48	397.787	-0.579687	0.140873	0.615797	TRUE
ENSG00000212533	SNORA75	snoRNA	16	8	8	30	18	32	30.278	14.9638	14.0162	38.1755	23.2798	32.5454	-0.623912	0.141483	0.616424	FALSE
ENSG00000221716	SNORA11	snoRNA	77	42	44	52	61	31	170.757	92.0619	90.3382	77.5439	92.4522	36.9473	0.912742	0.141491	0.616424	TRUE
ENSG00000212259	RNU6-308P	snRNA	4	4	2	4	2	4	10.6115	10.4887	4.91228	7.13569	3.62623	5.70313	0.735013	0.141452	0.616424	FALSE
ENSG00000222924	RNU6-1148P	snRNA	6	29	12	51	71	50	16.3763	78.2358	30.3234	93.6033	132.441	73.3444	-1.41101	0.141605	0.616424	TRUE
ENSG00000252332	RNU6-911P	snRNA	15	48	14	70	83	80	40.9407	129.494	35.3773	128.475	154.825	117.351	-1.10732	0.141715	0.616424	TRUE
ENSG00000207138	RNU6-869P	snRNA	137	189	101	264	401	357	363.44	495.585	248.065	470.949	727.039	508.996	-0.549359	0.142139	0.616944	TRUE
ENSG00000222092	RNU6-908P	snRNA	17	29	15	37	60	58	51.3356	86.5588	41.9366	75.1326	123.828	94.1305	-0.638973	0.142257	0.617133	TRUE
ENSG00000223119	RNU6-1139P	snRNA	58	121	55	182	212	214	155.317	320.273	136.36	327.733	387.996	307.991	-0.73797	0.142333	0.61718	TRUE
ENSG00000199468	RNU6-556P	snRNA	1	8	2	15	10	18	2.70348	21.3768	5.00585	27.2683	18.4761	26.1526	-1.7312	0.142695	0.617623	FALSE
ENSG00000201382	RNU6-558P	snRNA	28	50	24	72	90	90	76.4226	134.889	60.6467	132.146	167.883	132.02	-0.637462	0.142844	0.617623	TRUE
ENSG00000202245	RNU6-728P	snRNA	13	37	12	49	66	66	35.482	99.8181	30.3234	89.9326	123.114	96.8145	-1.00119	0.142685	0.617623	TRUE
ENSG00000252659	RNU6-1088P	snRNA	13	43	14	61	83	72	35.482	116.005	35.3773	111.957	154.825	105.616	-1.11219	0.142867	0.617666	TRUE
ENSG00000201516	SNORA51	snoRNA	20	24	10	15	17	26	46.1554	54.7454	21.3661	23.2778	26.8128	32.2477	0.579697	0.14291	0.617683	FALSE
ENSG00000223217	RNU6-938P	snRNA	15	45	14	64	85	74	41.3382	122.579	35.7207	118.603	160.095	109.604	-1.06922	0.142912	0.617683	TRUE
ENSG00000202242	RNU6-1276P	snRNA	15	50	31	90	112	105	40.9407	134.889	78.3353	165.182	208.921	154.023	-1.10115	0.143157	0.618086	TRUE
ENSG00000202285	RNU6-117P	snRNA	16	7	7	10	3	11	42.4457	18.3551	17.1927	17.8391	5.43929	15.6834	1.15114	0.143158	0.618086	FALSE
ENSG00000199697	RNU6-446P	snRNA	12	6	7	2	6	14	32.1346	15.8814	17.3549	3.60156	10.9811	20.149	1.26333	0.143566	0.618549	FALSE
ENSG00000253060	SCARNA20	scaRNA	0	0	1	1	1	1	0.0001	0.0001	2.47936	1.80083	1.83027	1.43931	-9.06531	0.144081	0.61965	FALSE
ENSG00000207412	RNU6-455P	snRNA	6	15	13	32	31	38	15.9172	39.3323	31.9293	57.0849	56.2051	54.1789	-0.934918	0.144115	0.61965	FALSE
ENSG00000212567	SNORA57	snoRNA	8	3	8	15	19	20	17.741	6.57595	16.4252	22.3685	28.7967	23.837	-0.895565	0.144369	0.619774	FALSE
ENSG00000238372	snoU13	snoRNA	6	13	11	22	35	31	16.2204	34.7373	27.5317	39.9934	64.666	45.0405	-0.864333	0.144533	0.619943	FALSE
ENSG00000252282	RNU6-1089P	snRNA	17	45	22	72	85	81	46.3995	121.4	55.5928	132.146	158.556	118.818	-0.891782	0.144649	0.620017	TRUE
ENSG00000207170	RNU6-1215P	snRNA	7	29	13	53	56	53	19.4803	79.7698	33.4944	99.1814	106.509	79.2694	-1.23078	0.144768	0.620113	TRUE
ENSG00000212359	RNU6-550P	snRNA	8	2	2	2	2	4	22.4837	5.55593	5.2041	3.77985	3.84164	6.04193	1.06834	0.14515	0.62077	FALSE
ENSG00000201675	SNORD32A	snoRNA	1253	1444	1291	2815	4153	2951	4234.17	4823.12	4039.01	6396.66	9591.34	5359.44	-0.559826	0.145612	0.620999	TRUE
ENSG00000201273	RNU6-776P	snRNA	7	8	3	13	12	20	19.1057	21.5824	7.58092	23.8597	22.3845	29.3378	-0.669976	0.145521	0.620999	FALSE
ENSG00000251819	RNU6-322P	snRNA	8	4	3	5	2	6	22.0471	10.896	7.65452	9.26598	3.76705	8.88686	0.961036	0.145586	0.620999	FALSE
ENSG00000280834	U6	snRNA	7	32	12	49	69	56	20.4845	92.5591	32.5117	96.4226	137.999	88.0737	-1.31106	0.146018	0.621412	TRUE
ENSG00000207118	SNORD14D	snoRNA	566	459	340	940	1187	947	1846.69	1480.25	1027.04	2062.35	2646.84	1660.58	-0.458458	0.146267	0.621503	TRUE
ENSG00000264346	SNORA77	snoRNA	153	72	105	110	118	146	347.438	161.608	220.754	167.972	183.134	178.186	0.4976	0.146072	0.621503	TRUE
ENSG00000207312	RNU6-429P	snRNA	22	58	27	99	109	98	57.8224	150.676	65.7005	174.971	195.794	138.431	-0.911626	0.146576	0.621882	TRUE
ENSG00000222067	RNU4-86P	snRNA	4	2	10	20	15	21	5.18466	2.56238	12.0002	17.4318	13.2876	14.6288	-1.36469	0.146863	0.622397	FALSE
ENSG00000207307	RNU6-145P	snRNA	38	68	36	123	125	114	101.759	179.988	89.2535	221.49	228.771	164.07	-0.676934	0.147002	0.622481	TRUE
ENSG00000252178	RNU7-69P	snRNA	4	5	2	17	8	10	18.3133	22.6267	8.47758	52.3374	25.0321	24.6059	-0.960793	0.147236	0.622677	FALSE
ENSG00000199824	RNU6-199P	snRNA	25	13	9	11	6	25	66.3213	34.088	22.1049	19.623	10.8785	35.644	1.01034	0.147291	0.622813	FALSE
ENSG00000199289	RNU6-502P	snRNA	14	6	5	2	6	12	36.7961	15.5873	12.1668	3.53486	10.7778	16.9508	1.24978	0.147639	0.623383	FALSE
ENSG00000207081	RNU6-616P	snRNA	9	10	13	10	6	18	23.8757	26.2215	31.9293	17.8391	10.8785	25.6637	0.773512	0.14798	0.624218	FALSE
ENSG00000252544	RNU6-1282P	snRNA	8	30	10	41	60	51	23.6547	87.6781	27.3753	81.5205	121.249	81.0455	-1.16766	0.148762	0.625174	TRUE
ENSG00000221539	SNORD99	snoRNA	5149	4235	2530	4488	4685	4740	19750.9	16056.9	8984.98	11576.4	12282.2	9771.84	0.450617	0.149176	0.625423	TRUE
ENSG00000201672	SNORD113-4	snoRNA	43	66	31	91	103	128	162.744	246.901	108.625	231.598	266.424	260.362	-0.521457	0.1494	0.625662	TRUE
ENSG00000238423	SNORD42B	snoRNA	2891	3277	3037	7014	8371	6571	12248.1	13722.8	11912.4	19982.3	24238.1	14961.9	-0.513364	0.149564	0.625806	TRUE
ENSG00000200683	RNU6-379P	snRNA	17	47	20	68	86	83	46.3995	126.796	50.5389	124.804	160.421	121.752	-0.906572	0.150797	0.627813	TRUE
ENSG00000252472	RNU6-521P	snRNA	6	6	3	14	8	17	16.2204	16.0326	7.50872	25.4504	14.7809	24.6997	-0.644949	0.150842	0.62785	FALSE
ENSG00000200779	RNU6-105P	snRNA	26	44	26	62	98	83	70.9638	118.703	65.7005	113.792	182.806	121.752	-0.626188	0.150897	0.627895	TRUE
ENSG00000251750	RNU5F-8P	snRNA	80	48	27	49	47	56	204.58	121.327	63.9249	84.2612	82.1433	76.9653	0.630064	0.150988	0.628123	TRUE
ENSG00000222966	SNORA40	snoRNA	4	0	0	2	4	2	9.01137	0.0001	0.0001	3.0299	6.15876	2.42163	-9.52865	0.151325	0.628885	FALSE
ENSG00000212443	SNORA53	snoRNA	62	75	32	45	68	39	70.6788	84.509	33.7738	34.496	52.9794	23.8944	0.84112	0.151601	0.629385	TRUE
ENSG00000222724	RNU2-63P	snRNA	467	375	237	280	506	257	683.3	542.338	321.052	275.493	505.994	202.098	0.797978	0.15251	0.631269	TRUE
ENSG00000238680	RNU6-1037P	snRNA	16	10	9	2	8	20	42.4457	26.2215	22.1049	3.5679	14.5046	28.5153	1.45832	0.152657	0.631337	FALSE
ENSG00000222282	RNU6-584P	snRNA	16	39	14	49	71	70	47.8072	115.181	38.7288	98.4525	144.988	112.41	-0.865303	0.153764	0.633435	TRUE
ENSG00000200816	SNORA38	snoRNA	36	21	17	22	32	20	77.4151	44.6361	33.8458	31.813	47.0299	23.1147	0.691137	0.154111	0.634286	FALSE
ENSG00000207347	RNU6-306P	snRNA	11	6	3	1	4	9	29.1814	15.733	7.36837	1.784	7.25236	12.8319	1.55481	0.154259	0.63449	FALSE
ENSG00000222370	SNORA36B	snoRNA	12	14	17	26	29	48	26.0021	29.9846	34.1042	37.8841	42.9462	55.8985	-0.486177	0.154665	0.635173	FALSE
ENSG00000239102	RNU7-185P	snRNA	0	4	0	4	2	2	0.0001	18.7047	0.0001	12.7252	6.46669	5.0853	-10.2478	0.15465	0.635173	FALSE
ENSG00000273788	U3	snoRNA	29	9	15	38	38	61	38.1102	11.6905	18.2502	33.5803	34.1293	43.0831	-0.762238	0.15511	0.6355	FALSE
ENSG00000206992	RNU6-574P	snRNA	84	159	76	221	315	278	222.839	416.921	186.663	394.242	571.115	396.361	-0.682618	0.155467	0.636029	TRUE
ENSG00000252693	SNORA40	snoRNA	4	0	0	1	3	4	10.6115	0.0001	0.0001	1.784	5.43929	5.70313	-9.54752	0.155542	0.636239	FALSE
ENSG00000201992	SNORD115-35	snoRNA	0	4	0	2	4	2	0.0001	13.6864	0.0001	4.65564	9.46341	3.72098	-9.94739	0.155691	0.636503	FALSE
ENSG00000207360	RNU6-14P	snRNA	61	136	75	225	246	242	163.351	359.976	185.945	405.164	450.221	348.289	-0.741024	0.156321	0.637052	TRUE
ENSG00000251741	RNU4ATAC13P	snRNA	99	136	62	111	95	115	223.029	302.837	129.315	168.154	146.268	139.238	0.555441	0.156738	0.637964	TRUE
ENSG00000252898	RNU6-1096P	snRNA	7	26	11	41	52	44	19.4803	71.5178	28.3415	76.7252	98.901	65.8086	-1.11504	0.157089	0.638409	TRUE
ENSG00000252606	RNU6-1150P	snRNA	6	2	3	2	2	6	17.2034	5.66817	7.96379	3.8562	3.91925	9.24592	0.929998	0.157245	0.638698	FALSE
ENSG00000212163	SNORD91A	snoRNA	531	620	485	1076	1358	1174	789.146	910.749	667.324	1075.31	1379.31	937.701	-0.406782	0.157304	0.638767	TRUE
ENSG00000251727	RNU6-488P	snRNA	2	10	2	16	13	16	5.73454	28.3404	5.30923	30.8489	25.4746	24.6556	-1.39113	0.15876	0.641259	FALSE
ENSG00000252243	RNU6-412P	snRNA	10	4	3	2	2	10	26.7789	10.5876	7.43789	3.60156	3.66044	14.3922	1.26333	0.15923	0.642016	FALSE
ENSG00000207109	SNORD38	snoRNA	164	105	71	121	94	180	674.67	426.954	270.419	334.727	264.287	397.973	0.487103	0.159768	0.643351	TRUE
ENSG00000212388	RNU6-796P	snRNA	18	14	4	7	6	13	47.7514	36.7101	9.82447	12.4874	10.8785	18.535	1.02986	0.16014	0.644011	FALSE
ENSG00000212539	U3	snoRNA	6	2	1	12	6	10	8.51575	2.80579	1.31411	11.4527	5.82003	7.6279	-1.2339	0.16174	0.647242	FALSE
ENSG00000251929	RNU6-189P	snRNA	13	47	14	60	83	78	36.5359	130.562	36.4281	113.392	159.424	117.816	-1.09996	0.161888	0.647336	TRUE
ENSG00000206598	RNU6-1286P	snRNA	8	33	19	59	72	65	21.2229	86.5309	46.6658	105.25	130.541	92.6744	-1.19251	0.162329	0.648027	TRUE
ENSG00000199497	RNU1-94P	snRNA	712	608	366	1392	1587	1147	1168.24	986.048	555.985	1535.84	1779.62	1011.46	-0.598083	0.162744	0.648652	TRUE
ENSG00000265754	SNORA38	snoRNA	38	21	18	22	34	20	81.7159	44.6361	35.8367	31.813	49.9692	23.1147	0.71547	0.162785	0.648717	FALSE
ENSG00000252839	RNU6-419P	snRNA	27	71	28	113	128	110	121.652	316.197	116.801	342.367	394.154	266.368	-0.894826	0.163185	0.649141	TRUE
ENSG00000238316	snoU13	snoRNA	0	4	0	1	6	2	0.0001	10.7912	0.0001	1.83546	11.1923	2.93387	-9.58047	0.163358	0.649169	FALSE
ENSG00000252619	RNU6-1149P	snRNA	10	10	3	2	2	14	29.2635	28.9248	8.12799	3.93571	4.00006	22.0185	1.54216	0.163905	0.650479	FALSE
ENSG00000252705	RNU6-175P	snRNA	12	17	3	34	25	40	31.8343	44.5766	7.36837	60.6526	45.3267	57.0304	-1.19692	0.164022	0.650597	FALSE
ENSG00000200726	SNORD115-8	snoRNA	0	4	0	2	2	2	0.0001	13.6864	0.0001	4.65564	4.73175	3.72098	-9.61406	0.165963	0.654724	FALSE
ENSG00000252762	SNORA31	snoRNA	0	0	5	4	3	2	0.0001	0.0001	10.3466	6.01198	4.58273	2.40256	-9.64578	0.166052	0.654963	FALSE
ENSG00000274802	SNORD91A	snoRNA	528	620	483	1068	1352	1162	1577.64	1831.08	1336.14	2145.86	2760.9	1866	-0.400834	0.166535	0.655788	TRUE
ENSG00000201919	RNU6-1022P	snRNA	7	8	3	13	12	18	19.1057	21.5824	7.58092	23.8597	22.3845	26.404	-0.619309	0.167054	0.657063	FALSE
ENSG00000221500	SNORD100	snoRNA	12816	9608	9039	15252	11006	14806	47866.9	35469.9	31256.1	38306	28093.9	29720.3	0.348696	0.167393	0.657646	TRUE
ENSG00000252457	RNU7-65P	snRNA	4	5	2	13	10	8	18.3133	22.6267	8.47758	40.0227	31.2901	19.6848	-0.831785	0.167645	0.657919	FALSE
ENSG00000206963	RNU6-675P	snRNA	14	50	18	71	97	78	38.2113	134.889	45.485	130.31	180.94	114.417	-1.06962	0.169048	0.660703	TRUE
ENSG00000252118	RNU6ATAC39P	snRNA	0	4	0	2	2	2	0.0001	7.53217	0.0001	2.56221	2.6041	2.04783	-9.03967	0.169203	0.661017	FALSE
ENSG00000201550	RNU6-726P	snRNA	30	73	25	103	131	113	79.5856	191.417	61.4024	183.742	237.511	161.111	-0.86482	0.169246	0.661041	TRUE
ENSG00000201815	RNU6-526P	snRNA	10	7	5	8	3	11	26.7789	18.5283	12.3964	14.4059	5.4906	15.8314	0.870622	0.169482	0.661589	FALSE
ENSG00000252508	RNU4ATAC3P	snRNA	0	0	4	3	4	1	0.0001	0.0001	8.34301	4.54479	6.15876	1.21086	-9.42738	0.169623	0.661726	FALSE
ENSG00000272262	U6	snRNA	21	44	20	56	78	80	59.6096	123.451	52.5605	106.891	151.318	122.045	-0.678646	0.16979	0.661905	TRUE
ENSG00000275996	SNORD27	snoRNA	9228	11878	9649	22007	22469	22696	36380.7	46286.2	35219.1	58342.1	60540.8	48089.1	-0.400812	0.170061	0.662428	TRUE
ENSG00000200495	RNU6-1205P	snRNA	21	48	26	94	96	75	56.2355	127.05	64.4609	169.269	175.696	107.941	-0.828526	0.170091	0.662428	TRUE
ENSG00000226572	SNORD57	snoRNA	1931	1516	1209	2865	3119	3196	7612.83	5907.55	4412.88	7595.32	8403.88	6771.8	-0.269128	0.170206	0.662729	TRUE
ENSG00000202070	RNU6-1175P	snRNA	108	156	91	221	291	281	286.508	409.055	223.504	394.242	527.602	400.638	-0.45135	0.170451	0.663143	TRUE
ENSG00000210174	MT-TR	Mt_tRNA	43	59	45	93	82	180	187.781	254.671	181.94	273.101	244.736	422.463	-0.460911	0.171727	0.665359	TRUE
ENSG00000200295	RNU6-527P	snRNA	7	39	14	63	75	61	19.1057	105.214	35.3773	115.628	139.902	89.4801	-1.34388	0.172614	0.667446	TRUE
ENSG00000252415	RNU6-1012P	snRNA	4	0	0	1	2	2	10.4168	0.0001	0.0001	1.75127	3.55969	2.79929	-9.0014	0.17336	0.669035	FALSE
ENSG00000251942	SCARNA16	scaRNA	18	29	21	42	54	59	27.9203	44.4619	30.1577	43.808	57.2454	49.1849	-0.468184	0.174529	0.671434	FALSE
ENSG00000201176	RNU6-853P	snRNA	16	8	9	4	6	24	42.4457	20.9773	22.1049	7.13569	10.8785	34.2183	1.06835	0.175496	0.673729	FALSE
ENSG00000238854	SNORD5	snoRNA	138	214	150	368	349	406	522.293	800.558	525.604	936.571	902.737	825.837	-0.450701	0.176366	0.675621	TRUE
ENSG00000238311	snoU13	snoRNA	18	23	19	35	108	56	49.1288	62.0491	48.012	64.2376	201.459	82.1457	-0.848346	0.177736	0.678236	TRUE
ENSG00000206780	SNORA75	snoRNA	16	13	12	17	18	29	33.151	26.6235	23.0192	23.6856	25.4889	32.293	0.125034	0.178665	0.680254	FALSE
ENSG00000212493	SNORD19	snoRNA	16	13	7	12	14	8	66.7895	53.6384	27.0532	33.6843	39.9408	17.9479	0.773513	0.180176	0.682904	FALSE
ENSG00000200303	RNU6-940P	snRNA	19	40	28	60	91	78	51.8582	107.911	70.7544	110.122	169.748	114.417	-0.705935	0.180616	0.683611	TRUE
ENSG00000206952	SNORA76A	snoRNA	22	19	24	17	30	36	46.6031	39.7823	47.0691	24.2159	43.4324	40.9853	0.44437	0.18103	0.684123	FALSE
ENSG00000281910	SNORA76A	snoRNA	22	19	24	17	30	36	45.9178	39.1973	46.3769	23.8597	42.7937	40.3826	0.44437	0.18103	0.684123	FALSE
ENSG00000202029	RNU6-580P	snRNA	22	11	7	6	8	24	58.3628	28.8437	17.1927	10.7035	14.5046	34.2183	0.92045	0.18091	0.684123	FALSE
ENSG00000274428	U1	snRNA	4	16	4	26	33	19	7.09647	28.057	6.57014	31.0176	40.0122	18.1161	-1.26255	0.181809	0.684859	FALSE
ENSG00000200875	RNU6-340P	snRNA	15	20	13	32	26	46	39.7928	52.443	31.9293	57.0849	47.1398	65.585	-0.363224	0.182358	0.685698	FALSE
ENSG00000207280	SNORD20	snoRNA	237	221	153	595	716	382	840.92	775.073	502.609	1419.65	1736.28	728.455	-0.712963	0.183239	0.687306	TRUE
ENSG00000238804	snoU13	snoRNA	23	31	25	45	128	73	62.7757	83.6314	63.1736	82.5912	238.767	107.083	-0.784997	0.183185	0.687306	TRUE
ENSG00000206603	SNORA22	snoRNA	2	5	4	8	10	12	4.11394	10.1657	7.61754	11.0654	14.0579	13.2658	-0.793287	0.183977	0.689094	FALSE
ENSG00000212249	U8	snoRNA	53	51	37	52	70	84	112.271	106.784	72.5648	74.0718	101.342	95.6323	0.197609	0.184352	0.689617	TRUE
ENSG00000207352	RNU6-540P	snRNA	23	44	26	71	94	72	64.6403	122.228	67.652	134.181	180.553	108.753	-0.661919	0.184596	0.690284	TRUE
ENSG00000221475	SNORA11D	snoRNA	61	24	36	40	41	22	135.275	52.6069	73.9131	59.6492	62.14	26.2207	0.917259	0.184912	0.690941	TRUE
ENSG00000199248	RNU6-28P	snRNA	72	68	58	95	140	156	191.005	178.306	142.453	169.47	253.829	222.418	-0.221368	0.185212	0.691031	TRUE
ENSG00000199286	RNU6-1094P	snRNA	32	65	28	98	112	101	87.3401	175.356	70.7544	179.865	208.921	148.156	-0.681828	0.185195	0.691031	TRUE
ENSG00000207169	RNU6-24P	snRNA	136	202	133	270	443	391	360.788	529.673	326.66	481.653	803.187	557.471	-0.490993	0.185217	0.691031	TRUE
ENSG00000238500	RNU7-87P	snRNA	2	1	1	3	2	5	9.15671	4.52541	4.23884	9.23609	6.25809	12.303	-0.567264	0.18537	0.691242	FALSE
ENSG00000199672	RNU4-21P	snRNA	26	23	6	37	48	65	58.5733	51.2152	12.5145	56.0513	73.904	78.6997	-0.934247	0.185463	0.69147	TRUE
ENSG00000207204	RNU6-393P	snRNA	146	209	113	261	412	397	387.316	548.028	277.538	465.598	746.982	566.026	-0.47499	0.185571	0.691806	TRUE
ENSG00000199894	snoU2_19	snoRNA	8	4	8	6	2	10	28.3856	14.0286	26.2803	14.3159	4.85005	19.0696	1.09938	0.185687	0.692062	FALSE
ENSG00000201744	RNU6-34P	snRNA	145	190	154	275	439	396	384.663	498.208	378.238	490.572	795.935	564.6	-0.429701	0.185708	0.692092	TRUE
ENSG00000207016	SNORA36C	snoRNA	8	21	12	7	14	16	17.2034	44.6361	23.8912	10.1224	20.5756	18.4917	0.855876	0.185762	0.692195	FALSE
ENSG00000207251	RNU6-342P	snRNA	6	22	10	33	50	34	16.3763	59.3513	25.2695	60.5669	93.2683	49.8742	-1.0681	0.186357	0.693283	TRUE
ENSG00000238795	SCARNA12	snoRNA	1	4	1	5	5	7	1.05141	4.15668	0.97344	3.53486	3.59265	3.95526	-1.08198	0.187358	0.695369	FALSE
ENSG00000238444	RNU6-893P	snRNA	35	62	25	84	103	103	99.3493	173.953	65.7005	160.337	199.818	157.133	-0.610971	0.18761	0.695885	TRUE
ENSG00000238653	RNU7-62P	snRNA	227	280	211	276	333	394	1039.28	1267.09	894.374	849.711	1041.96	969.469	0.257348	0.188364	0.697358	TRUE
ENSG00000222365	SNORD12B	snoRNA	1460	1523	1018	3014	2977	2690	4554.16	4695.68	2939.91	6322.02	6346.5	4509.63	-0.403151	0.188406	0.697397	TRUE
ENSG00000201641	RNU6-1187P	snRNA	12	8	8	5	6	22	30.9661	20.4052	19.113	8.67633	10.5818	30.5113	0.807898	0.188773	0.698189	FALSE
ENSG00000212581	U8	snoRNA	187	122	73	110	162	141	399.104	257.365	144.245	157.868	236.298	161.732	0.537254	0.189245	0.69938	TRUE
ENSG00000276788	SNORD26	snoRNA	3486	4067	2098	8392	11031	6322	13193.6	15214.3	7351.44	21357.9	28533.2	12859.5	-0.697756	0.190122	0.701202	TRUE
ENSG00000263666	SNORA70D	snoRNA	21	22	8	21	9	14	44.1553	45.7225	15.5735	29.6921	12.9333	15.8207	0.895737	0.190221	0.701233	FALSE
ENSG00000222679	RNU6-1267P	snRNA	10	4	2	2	2	8	26.5286	10.4887	4.91228	3.5679	3.62623	11.4062	1.17565	0.190423	0.701586	FALSE
ENSG00000251702	RNU6-857P	snRNA	1	1	0	12	9	10	2.5806	2.55073	0.0001	20.8231	15.8726	13.8688	-7.47195	0.191376	0.703621	FALSE
ENSG00000274581	U3	snoRNA	12	12	8	16	3	10	15.7698	15.5873	9.7335	14.1391	2.69451	7.06288	1.15602	0.191847	0.705029	FALSE
ENSG00000202444	RNU5E-6P	snRNA	6622	8365	4612	8028	7596	8682	16345.1	20408.4	10539.5	13324.9	12814	11517.3	0.384595	0.191852	0.705029	TRUE
ENSG00000206611	SNORD24	snoRNA	505	463	507	922	940	1071	1911.29	1732.05	1776.54	2346.52	2431.44	2178.5	-0.254655	0.191966	0.705365	TRUE
ENSG00000207029	RNU6-43P	snRNA	176	233	148	315	480	435	466.902	610.96	363.502	561.928	870.271	620.205	-0.410943	0.193205	0.707782	TRUE
ENSG00000252994	RNU6-1231P	snRNA	11	32	12	43	62	47	30.3147	87.1673	30.6178	79.6867	116.775	69.6131	-0.895194	0.194779	0.71044	TRUE
ENSG00000251939	RNU6-1278P	snRNA	5	22	10	28	41	42	13.2643	57.6873	24.561	49.9493	74.3357	59.8819	-1.08295	0.195256	0.711281	FALSE
ENSG00000251720	RNU7-123P	snRNA	2	3	2	12	6	5	9.46193	14.0286	8.76016	38.1755	19.3999	12.7131	-0.900601	0.195363	0.71154	FALSE
ENSG00000251788	RNU5A-7P	snRNA	11	16	7	11	11	3	26.9174	38.6993	15.8588	18.1005	18.3964	3.94552	1.32267	0.195669	0.712164	FALSE
ENSG00000252263	RNU6-659P	snRNA	4	6	2	6	10	27	10.9176	16.1868	5.05398	11.0122	18.6537	39.606	-0.95724	0.195896	0.71265	FALSE
ENSG00000200528	RNU6-1331P	snRNA	15	49	26	72	89	88	40.1682	129.697	64.4609	129.652	162.885	126.65	-0.892659	0.196117	0.713056	TRUE
ENSG00000202498	SNORD116	snoRNA	8	15	6	8	11	10	24.6831	45.7451	17.1393	16.5981	23.1955	16.5823	0.638519	0.197688	0.71599	FALSE
ENSG00000221043	U3	snoRNA	128	101	81	162	161	246	171.384	133.668	100.41	145.859	147.329	177.023	-0.136717	0.197585	0.71599	TRUE
ENSG00000207454	RNU6-1104P	snRNA	31	79	28	115	128	115	84.6107	213.125	70.7544	211.066	238.767	168.692	-0.806859	0.197522	0.71599	TRUE
ENSG00000252569	RNU6-1153P	snRNA	23	50	27	81	92	79	62.1778	133.605	67.5777	147.248	169.979	114.78	-0.679939	0.197644	0.71599	TRUE
ENSG00000212363	SNORA40	snoRNA	9	8	1	2	2	4	19.9586	17.5357	2.05324	2.98256	3.03132	4.76748	1.45832	0.197903	0.716361	FALSE
ENSG00000252205	RNU6-764P	snRNA	3	6	5	14	8	17	8.11024	16.0326	12.5145	25.4504	14.7809	24.6997	-0.732626	0.198066	0.716734	FALSE
ENSG00000238904	RNU7-34P	snRNA	33	46	35	46	30	66	146.363	201.659	143.72	137.193	90.9366	157.324	0.47582	0.199931	0.719608	TRUE
ENSG00000207375	SNORD116-23	snoRNA	789	845	556	1659	2052	1423	2434.36	2576.97	1588.24	3442.01	4327	2359.64	-0.500978	0.200291	0.720053	TRUE
ENSG00000207492	RNU6-713P	snRNA	12	18	5	23	29	35	31.8343	47.1987	12.2806	41.0298	52.5789	49.9016	-0.742977	0.200293	0.720053	FALSE
ENSG00000207508	RNU6-1237P	snRNA	4	8	5	4	8	4	10.6115	20.9773	12.2806	7.13569	14.5046	5.70313	0.842324	0.201571	0.722695	FALSE
ENSG00000207194	RNU6-1026P	snRNA	17	22	10	12	22	21	44.681	57.1531	24.3336	21.2087	39.5182	29.6638	0.545725	0.202018	0.723791	FALSE
ENSG00000252449	RNU6-139P	snRNA	15	42	11	50	72	61	38.7076	107.127	26.2803	86.7624	126.98	84.5994	-0.926935	0.202622	0.724821	TRUE
ENSG00000207013	RNU6-804P	snRNA	21	26	19	31	50	65	55.7099	68.1759	46.6658	55.301	90.6533	92.6744	-0.358222	0.203147	0.72547	TRUE
ENSG00000200084	SNORD68	snoRNA	82	60	90	131	212	191	277.097	200.407	281.573	297.678	489.614	346.884	-0.459136	0.204565	0.72807	TRUE
ENSG00000202490	RNU6-597P	snRNA	11	22	6	35	28	36	30.6119	60.5151	15.459	65.4972	53.2544	53.8434	-0.79922	0.204559	0.72807	FALSE
ENSG00000200913	SNORD46	snoRNA	6210	8611	5455	17477	22174	13139	16949.4	23230.6	13784.5	32076.5	41362.6	19273.4	-0.640182	0.205167	0.729258	TRUE
ENSG00000199529	RNU6-462P	snRNA	16	22	5	4	12	16	43.2542	58.7861	12.5145	7.27161	22.1713	23.2467	1.13382	0.205304	0.729421	FALSE
ENSG00000201028	RNU6-151P	snRNA	5	12	3	5	2	8	13.2643	31.4658	7.36837	8.91959	3.62623	11.4062	1.12499	0.205642	0.729844	FALSE
ENSG00000275108	U7	snRNA	6	4	3	14	9	9	27.0339	17.814	12.5145	42.4172	27.7141	21.7938	-0.590734	0.207061	0.73231	FALSE
ENSG00000206760	SNORA6	snoRNA	100	108	61	80	134	67	187.983	200.672	106.165	101.127	172.157	67.6906	0.69348	0.207272	0.73274	TRUE
ENSG00000207203	RNU6-71P	snRNA	15	30	15	33	54	60	39.7928	78.6644	36.8415	58.8688	97.9055	85.5456	-0.593476	0.208878	0.735731	TRUE
ENSG00000252166	RNU1-95P	snRNA	98	99	87	80	158	72	173.861	173.602	142.899	95.4387	191.573	68.6503	0.698814	0.20916	0.736177	TRUE
ENSG00000212599	RNU6-279P	snRNA	2	10	2	11	13	15	5.62099	27.7793	5.2041	20.7887	24.9701	22.6569	-1.17991	0.209495	0.736822	FALSE
ENSG00000278374	U4	snRNA	2	3	2	9	3	14	4.47026	6.62772	4.13871	13.5268	4.58273	16.8173	-0.924058	0.210273	0.738132	FALSE
ENSG00000221705	SNORA11E	snoRNA	61	24	36	40	45	24	135.275	52.6069	73.9131	59.6492	68.2025	28.6044	0.830649	0.210578	0.738592	TRUE
ENSG00000222489	SNORA79	snoRNA	8	11	5	8	10	9	15.3436	20.8532	8.87854	10.3178	13.1081	9.27716	0.498189	0.210639	0.738629	FALSE
ENSG00000200152	RNU6-216P	snRNA	21	38	11	57	49	65	57.3169	102.516	27.7964	104.615	91.4029	95.3477	-0.721739	0.211324	0.739364	TRUE
ENSG00000271922	snoU13	snoRNA	16	23	12	27	65	45	43.6701	62.0491	30.3234	49.5547	121.249	66.0099	-0.651837	0.211543	0.739491	TRUE
ENSG00000212283	SNORD89	snoRNA	17	23	8	31	34	45	42.3293	56.6062	18.4423	51.9053	57.8591	60.2196	-0.572471	0.212638	0.741453	FALSE
ENSG00000212422	U3	snoRNA	2	3	8	0	2	1	2.64061	3.91502	9.77877	0.0001	1.80473	0.709663	6.63529	0.214508	0.745015	FALSE
ENSG00000221332	U3	snoRNA	138	109	74	189	179	249	188.327	147.029	93.4969	173.441	166.95	182.627	-0.238276	0.215003	0.746097	TRUE
ENSG00000212232	SNORD17	snoRNA	103	61	48	71	95	55	123.363	72.2142	53.2258	57.1827	77.7629	35.4034	0.635435	0.215219	0.746319	TRUE
ENSG00000252252	RNU6-687P	snRNA	5	28	8	30	52	41	15.947	88.2691	23.6227	64.3407	113.347	70.2787	-1.21017	0.21525	0.746319	TRUE
ENSG00000207197	SNORD116-12	snoRNA	604	680	443	1336	1593	1105	1863.57	2073.77	1265.45	2771.87	3359.11	1832.33	-0.495679	0.215286	0.746346	TRUE
ENSG00000238862	SNORD19B	snoRNA	948	1142	847	2175	2682	1921	3203.51	3814.41	2649.92	4942.35	6194.07	3488.81	-0.468719	0.215551	0.746679	TRUE
ENSG00000277194	SNORD22	snoRNA	518	447	247	357	581	484	1166.96	995.354	515.175	540.819	894.546	586.009	0.464446	0.215532	0.746679	TRUE
ENSG00000200029	RNU6-642P	snRNA	5	15	3	23	19	20	13.647	40.4668	7.58092	42.2133	35.442	29.3378	-1.02485	0.216363	0.748307	FALSE
ENSG00000201810	U8	snoRNA	96	150	72	228	356	223	200.368	309.452	139.13	320	507.818	250.147	-0.640249	0.216388	0.748347	TRUE
ENSG00000199368	RNU6-1084P	snRNA	41	90	33	112	145	140	108.767	235.993	81.0511	199.797	262.894	199.606	-0.672559	0.217061	0.748999	TRUE
ENSG00000199370	U3	snoRNA	131	100	74	168	163	244	172.954	130.498	90.4528	149.151	147.078	173.134	-0.193327	0.217284	0.74937	TRUE
ENSG00000277205	U3	snoRNA	131	100	74	168	163	244	176.232	132.971	92.1676	151.978	149.866	176.416	-0.193327	0.217284	0.74937	TRUE
ENSG00000206597	SNORA57	snoRNA	13	19	15	41	40	32	24.766	35.7774	26.4567	52.5233	52.0801	32.7638	-0.539716	0.217583	0.749971	FALSE
ENSG00000206787	RNU6-76P	snRNA	19	55	23	77	90	82	51.8582	148.378	58.1197	141.323	167.883	120.285	-0.78609	0.218784	0.751851	TRUE
ENSG00000202479	SNORD14	snoRNA	296	149	120	212	204	198	933.567	464.498	350.402	449.622	439.729	335.624	0.503626	0.220598	0.7545	TRUE
ENSG00000207476	RNU6-286P	snRNA	13	25	10	28	37	47	34.4871	65.5537	24.561	49.9493	67.0835	67.0107	-0.5667	0.220967	0.755121	TRUE
ENSG00000202400	SNORD82	snoRNA	4203	4945	4007	9232	11786	8697	17043.5	19820.2	15043.5	25174	32663.7	18954	-0.433727	0.221524	0.756011	TRUE
ENSG00000200575	RNU6-414P	snRNA	29	63	19	78	103	93	79.1519	169.96	48.012	143.158	192.133	136.42	-0.740934	0.222704	0.758065	TRUE
ENSG00000201182	RNU6-670P	snRNA	11	43	12	50	65	61	30.0232	116.005	30.3234	91.768	121.249	89.4801	-0.973743	0.222828	0.758293	TRUE
ENSG00000207275	RNU6-441P	snRNA	7	16	4	25	18	26	18.7452	42.3502	9.91715	45.0183	32.9431	37.4195	-0.833928	0.223084	0.758411	FALSE
ENSG00000252590	RNU7-143P	snRNA	2	2	1	7	5	3	8.7341	8.63301	4.0432	20.5561	14.923	7.04115	-0.836382	0.223035	0.758411	FALSE
ENSG00000206949	RNU6-1324P	snRNA	16	7	9	2	8	21	42.4457	18.3551	22.1049	3.5679	14.5046	29.941	1.26333	0.223628	0.759155	FALSE
ENSG00000206903	SNORA24	snoRNA	33	22	10	41	54	53	71.5055	47.1186	20.0613	59.7403	79.9687	61.7213	-0.603177	0.223714	0.759251	TRUE
ENSG00000252712	SCARNA14	scaRNA	27	25	23	15	40	38	56.3536	51.5754	44.4445	21.0527	57.0583	42.6261	0.550208	0.223949	0.759854	FALSE
ENSG00000278715	SNORD116-20	snoRNA	964	1092	679	2073	2526	1746	2974.31	3330.24	1939.59	4300.96	5326.51	2895.25	-0.490666	0.224195	0.760347	TRUE
ENSG00000199961	SNORD1B	snoRNA	518	590	502	730	709	776	1750.44	1970.67	1570.55	1658.81	1637.43	1409.33	0.272228	0.224276	0.760476	TRUE
ENSG00000206944	RNU6-708P	snRNA	33	19	15	17	23	43	87.5441	49.8208	36.8415	30.3264	41.7006	61.3077	0.455663	0.22441	0.76057	TRUE
ENSG00000207174	SNORD116-15	snoRNA	964	1094	682	2080	2519	1748	2974.31	3336.34	1948.16	4315.48	5311.74	2898.57	-0.488503	0.224784	0.76073	TRUE
ENSG00000206621	SNORD116-14	snoRNA	960	1096	679	2072	2517	1746	2961.96	3342.44	1939.59	4298.89	5307.53	2895.25	-0.488959	0.225527	0.761757	TRUE
ENSG00000277785	SNORD116-21	snoRNA	960	1082	675	2055	2501	1731	2961.96	3299.74	1928.17	4263.61	5273.79	2870.38	-0.486805	0.225895	0.762487	TRUE
ENSG00000238721	RNU7-194P	snRNA	4	3	1	14	8	5	18.0226	13.3605	4.17156	42.4172	24.6347	12.1077	-1.11307	0.226217	0.763037	FALSE
ENSG00000206839	RNU6-746P	snRNA	7	34	18	47	67	60	18.2293	87.5172	43.3986	82.3049	119.246	83.9759	-1.08592	0.226819	0.764252	TRUE
ENSG00000206688	SNORD116-18	snoRNA	960	1081	673	2052	2501	1727	2961.96	3296.69	1922.45	4257.39	5273.79	2863.74	-0.486861	0.226972	0.764509	TRUE
ENSG00000238606	RNU7-7P	snRNA	307	395	344	383	482	571	1405.54	1787.5	1458.13	1179.13	1508.18	1404.99	0.289233	0.227369	0.765019	TRUE
ENSG00000238610	RNU7-26P	snRNA	265	336	280	329	414	481	1193.99	1496.37	1168.01	996.803	1274.84	1164.75	0.270398	0.227596	0.765292	TRUE
ENSG00000206871	RNU6-533P	snRNA	14	25	9	10	16	24	37.14	65.5537	22.1049	17.8391	29.0091	34.2183	0.63977	0.227693	0.765421	FALSE
ENSG00000238578	SNORD4A	snoRNA	1812	1876	1676	2396	2521	3242	7143.68	7310.39	6117.44	6351.97	6792.62	6869.26	0.141275	0.227779	0.765514	TRUE
ENSG00000275127	SNORD116-22	snoRNA	964	1086	678	2056	2501	1736	2974.31	3311.94	1936.74	4265.69	5273.79	2878.67	-0.482519	0.227825	0.765621	TRUE
ENSG00000207460	SNORD116-19	snoRNA	970	1114	691	2110	2550	1766	2992.82	3397.33	1973.87	4377.73	5377.11	2928.41	-0.488198	0.228056	0.765772	TRUE
ENSG00000273544	SNORA44	snoRNA	77	81	54	78	106	70	165.582	172.168	107.51	112.791	155.786	80.9011	0.474662	0.228915	0.76699	TRUE
ENSG00000206656	SNORD116-17	snoRNA	970	1114	691	2110	2550	1764	2992.82	3397.33	1973.87	4377.73	5377.11	2925.1	-0.487653	0.229022	0.767104	TRUE
ENSG00000206725	RNU6-1027P	snRNA	3	6	5	4	6	2	7.95865	15.733	12.2806	7.13569	10.8785	2.85162	1.0373	0.229172	0.767314	FALSE
ENSG00000275900	U3	snoRNA	126	97	72	159	155	242	167.13	127.174	88.4194	141.82	140.513	172.517	-0.185228	0.231453	0.771086	TRUE
ENSG00000239043	SNORD127	snoRNA	487	663	409	1490	2668	925	1607.41	2162.99	1249.84	3307.06	6018.44	1640.87	-0.86476	0.231814	0.771663	TRUE
ENSG00000251861	SCARNA20	scaRNA	0	0	0	1	0	0	0.0001	0.0001	0.0001	1.64559	0.0001	0.0001	-4.56357	0.38961	0.772264	FALSE
ENSG00000252193	SCARNA15	scaRNA	6	14	8	10	8	16	13.6251	31.4239	16.8194	15.2703	12.416	19.5273	0.425151	0.394583	0.772264	FALSE
ENSG00000252274	SCARNA24	scaRNA	0	0	0	0	0	2	0.0001	0.0001	0.0001	0.0001	0.0001	2.2272	-4.70911	0.378221	0.772264	FALSE
ENSG00000252409	SCARNA21	scaRNA	0	0	0	0	2	0	0.0001	0.0001	0.0001	0.0001	2.33742	0.0001	-4.73234	0.383357	0.772264	FALSE
ENSG00000252577	SCARNA20	scaRNA	49	63	24	118	307	82	106.175	134.93	48.147	171.935	454.636	95.4932	-1.04009	0.246738	0.772264	TRUE
ENSG00000252778	SCARNA20	scaRNA	0	0	0	0	2	0	0.0001	0.0001	0.0001	0.0001	2.9619	0.0001	-4.84621	0.383132	0.772264	FALSE
ENSG00000252798	SCARNA6	scaRNA	0	0	0	0	2	0	0.0001	0.0001	0.0001	0.0001	1.63033	0.0001	-4.55909	0.383722	0.772264	FALSE
ENSG00000252835	SCARNA21	scaRNA	2	4	7	0	2	4	4.08434	8.07404	13.2347	0.0001	2.79144	4.3902	6.25256	0.280286	0.772264	FALSE
ENSG00000252947	SCARNA1	scaRNA	13	4	6	24	24	12	22.2297	6.76081	9.49896	27.5968	28.048	11.0283	-0.754799	0.31921	0.772264	FALSE
ENSG00000253085	SCARNA11	scaRNA	0	0	1	0	0	0	0.0001	0.0001	2.02165	0.0001	0.0001	0.0001	4.87295	0.376288	0.772264	FALSE
ENSG00000275143	SCARNA16	scaRNA	31	41	21	49	66	68	47.0563	61.5153	29.5126	50.016	68.4699	55.475	-0.279143	0.357477	0.772264	TRUE
ENSG00000281159	SCARNA15	scaRNA	18	6	6	6	10	17	41.8803	13.7986	12.9248	9.3875	15.9016	21.2579	0.516853	0.368937	0.772264	FALSE
ENSG00000281516	SCARNA4	scaRNA	18	6	6	6	10	17	41.5398	13.6864	12.8197	9.31118	15.7723	21.0851	0.516853	0.368937	0.772264	FALSE
ENSG00000199266	SNORA60	snoRNA	8	9	10	0	10	6	16.9467	18.8443	19.6122	0.0001	14.4775	6.83097	6.52938	0.299796	0.772264	FALSE
ENSG00000199311	SNORD115-34	snoRNA	2	4	0	6	6	2	6.92339	13.6864	0.0001	13.9667	14.1951	3.72098	-5.31096	0.384894	0.772264	FALSE
ENSG00000199363	SNORA63	snoRNA	8	6	2	5	3	6	17.3347	12.8506	4.01234	7.28549	4.4428	6.9874	0.766053	0.243796	0.772264	FALSE
ENSG00000199405	SNORA1	snoRNA	26	22	12	33	32	63	55.4905	46.4101	23.7115	47.3606	46.6763	72.2635	-0.357256	0.271284	0.772264	FALSE
ENSG00000199474	SNORA27	snoRNA	8	4	6	0	8	3	18.3133	9.05073	12.7163	0.0001	12.5161	3.69097	6.37169	0.297342	0.772264	FALSE
ENSG00000199477	SNORA31	snoRNA	92	88	37	137	193	147	200.882	189.924	74.7975	201.155	288.012	172.506	-0.497548	0.296229	0.772264	TRUE
ENSG00000199571	SNORA22	snoRNA	0	2	0	0	0	0	0.0001	4.1877	0.0001	0.0001	0.0001	0.0001	5.22316	0.364635	0.772264	FALSE
ENSG00000199744	SNORD36A	snoRNA	149	156	86	281	387	221	579.375	599.573	309.602	734.746	1028.45	461.848	-0.460871	0.339872	0.772264	TRUE
ENSG00000199753	SNORD104	snoRNA	9251	7044	3843	13092	12521	14822	37513.4	28233.3	14427.8	35699.5	34700.7	32302.7	-0.357751	0.282053	0.772264	TRUE
ENSG00000199798	SNORD114-5	snoRNA	73	80	29	114	136	137	296.02	320.651	108.875	310.857	376.91	298.574	-0.481194	0.299725	0.772264	TRUE
ENSG00000199815	SNORA17	snoRNA	1	0	1	2	2	2	2.25292	0.0001	2.08583	3.0299	3.07943	2.42163	-5.0792	0.350963	0.772264	FALSE
ENSG00000199970	SNORD115-3	snoRNA	3	8	0	7	10	8	10.385	27.3727	0.0001	16.2945	23.6584	14.8836	-5.76908	0.367241	0.772264	FALSE
ENSG00000200026	U8	snoRNA	261	226	172	263	362	346	552.882	473.199	337.328	374.632	524.084	393.914	0.168675	0.376316	0.772264	TRUE
ENSG00000200075	SNORA25	snoRNA	0	0	0	0	0	2	0.0001	0.0001	0.0001	0.0001	0.0001	2.40256	-4.74556	0.378186	0.772264	FALSE
ENSG00000200089	SNORD114-31	snoRNA	22	15	7	19	42	35	83.2642	56.114	24.5283	48.3556	108.639	71.1929	-0.463593	0.392912	0.772264	TRUE
ENSG00000200113	SNORA51	snoRNA	4	10	12	0	3	4	8.11024	20.0408	22.526	0.0001	4.1572	4.35885	7.0873	0.23688	0.772264	FALSE
ENSG00000200130	SNORA63	snoRNA	0	1	2	1	4	4	0.0001	3.59714	6.73861	2.44724	9.94871	7.82349	-5.31543	0.37746	0.772264	FALSE
ENSG00000200215	SNORD113-6	snoRNA	1317	1245	1045	2145	1916	2485	4984.49	4657.45	3661.71	5459.09	4956	5054.69	-0.12345	0.338036	0.772264	TRUE
ENSG00000200259	SNORD35A	snoRNA	37	39	16	52	71	67	122.124	127.235	48.8935	115.414	160.161	118.852	-0.40545	0.329653	0.772264	TRUE
ENSG00000200294	SNORA36	snoRNA	4	3	2	2	0	2	8.60176	6.37668	3.98195	2.89218	0.0001	2.31156	6.21107	0.273267	0.772264	FALSE
ENSG00000200320	SNORA63	snoRNA	84	99	83	122	104	157	180.635	210.427	165.247	176.417	152.847	181.449	0.225328	0.256218	0.772264	TRUE
ENSG00000200385	SNORA42	snoRNA	4	10	12	27	51	17	8.28783	20.4796	23.0192	37.6182	72.2183	18.9304	-1.13427	0.250563	0.772264	FALSE
ENSG00000200398	SNORD115-24	snoRNA	0	2	0	0	0	0	0.0001	6.84326	0.0001	0.0001	0.0001	0.0001	5.45933	0.365031	0.772264	FALSE
ENSG00000200530	SNORD35B	snoRNA	29	14	22	26	29	25	94.6184	45.1492	66.4557	57.0438	64.666	43.8381	0.375853	0.348497	0.772264	TRUE
ENSG00000200623	SNORD18A	snoRNA	4697	6422	5326	13305	18639	9154	18517.6	25025.2	19440	35272.5	50221.2	19395.8	-0.538556	0.335442	0.772264	TRUE
ENSG00000200632	SNORD113-7	snoRNA	2102	2201	1704	3054	4968	3970	7748.87	8019.91	5815.77	7570.63	12516.6	7865.55	-0.242863	0.386448	0.772264	TRUE
ENSG00000200636	SNORD114-27	snoRNA	54	45	9	67	86	86	218.974	180.366	33.7889	182.697	238.34	187.426	-0.765627	0.355255	0.772264	TRUE
ENSG00000200638	SNORD115-37	snoRNA	0	0	0	0	4	0	0.0001	0.0001	0.0001	0.0001	9.46341	0.0001	-5.40482	0.382166	0.772264	FALSE
ENSG00000200652	SNORA25	snoRNA	0	0	0	0	2	0	0.0001	0.0001	0.0001	0.0001	3.07943	0.0001	-4.86492	0.383096	0.772264	FALSE
ENSG00000200801	SNORD115-28	snoRNA	0	2	0	0	0	0	0.0001	6.92774	0.0001	0.0001	0.0001	0.0001	5.46523	0.36504	0.772264	FALSE
ENSG00000200823	SNORD114-2	snoRNA	0	0	0	1	0	0	0.0001	0.0001	0.0001	2.44724	0.0001	0.0001	-4.75442	0.388982	0.772264	FALSE
ENSG00000200832	SNORD114-4	snoRNA	20	11	4	19	21	33	75.6947	41.1503	14.0162	48.3556	54.3195	67.1248	-0.566068	0.376668	0.772264	TRUE
ENSG00000200879	SNORD14E	snoRNA	196	132	104	154	221	197	654.536	435.708	321.546	345.825	504.394	353.571	0.295957	0.284312	0.772264	TRUE
ENSG00000200891	SNORD74	snoRNA	26698	28945	25206	48490	56546	50655	97158.4	104116	84925.4	118662	140638	99073.4	-0.209645	0.39152	0.772264	TRUE
ENSG00000201025	SNORD74	snoRNA	5	2	12	0	3	2	19.4422	7.68693	43.2004	0.0001	7.97261	4.17972	7.06712	0.251778	0.772264	FALSE
ENSG00000201036	SNORD113	snoRNA	0	0	0	0	0	1	0.0001	0.0001	0.0001	0.0001	0.0001	1.71421	-4.58322	0.378345	0.772264	FALSE
ENSG00000201133	SNORA4	snoRNA	0	0	0	0	1	0	0.0001	0.0001	0.0001	0.0001	1.34731	0.0001	-4.46739	0.383927	0.772264	FALSE
ENSG00000201302	SNORA65	snoRNA	103	120	88	93	190	52	224.901	258.987	177.897	136.551	283.535	61.0225	0.816145	0.301889	0.772264	TRUE
ENSG00000201318	SNORD114-30	snoRNA	33	32	18	24	41	40	130.1	124.698	65.7005	63.6258	110.471	84.7535	0.384981	0.238082	0.772264	TRUE
ENSG00000201326	SNORD115-22	snoRNA	4	16	0	11	14	9	13.8467	54.7454	0.0001	25.6056	33.1217	16.7441	-5.73321	0.388819	0.772264	FALSE
ENSG00000201329	U3	snoRNA	128	99	74	168	151	250	169.782	129.796	90.8755	149.848	136.886	178.22	-0.184209	0.270421	0.772264	TRUE
ENSG00000201393	SNORA71	snoRNA	0	0	0	0	2	0	0.0001	0.0001	0.0001	0.0001	3.3163	0.0001	-4.90056	0.383028	0.772264	FALSE
ENSG00000201403	SNORD14B	snoRNA	353	195	165	275	306	288	1113.34	607.901	481.803	583.236	659.593	488.18	0.370548	0.263996	0.772264	TRUE
ENSG00000201448	SNORA63	snoRNA	52	71	51	79	65	96	114.422	154.422	103.898	116.894	97.7509	113.53	0.27219	0.290181	0.772264	TRUE
ENSG00000201634	SNORD115-48	snoRNA	2	2	0	6	2	4	7.46997	7.38351	0.0001	15.0693	5.10531	8.02937	-5.48584	0.357976	0.772264	FALSE
ENSG00000201660	SNORA20	snoRNA	4	0	2	14	7	7	8.7341	0.0001	4.0432	20.5561	10.4461	8.21466	-6.20485	0.308157	0.772264	FALSE
ENSG00000201674	U3	snoRNA	128	102	74	163	153	242	169.782	133.729	90.8755	145.388	138.699	172.517	-0.14601	0.338076	0.772264	TRUE
ENSG00000201823	SNORD48	snoRNA	9735	10652	9040	19028	24798	19092	43177	46697.3	37120.8	56750.2	75168.1	45509.4	-0.353159	0.25899	0.772264	TRUE
ENSG00000201827	SNORA33	snoRNA	2	4	4	4	14	14	4.3671	8.63301	8.08631	5.87324	20.8922	16.4292	-0.803205	0.297023	0.772264	FALSE
ENSG00000201863	SNORA51	snoRNA	8	16	4	6	7	15	18.3133	36.2026	8.47758	9.23609	10.9516	18.4545	0.635284	0.336702	0.772264	FALSE
ENSG00000201945	SNORA70	snoRNA	20	20	7	20	11	20	43.0084	42.5106	13.9366	28.9209	16.1666	23.1147	0.517663	0.358117	0.772264	FALSE
ENSG00000201950	SNORD113-9	snoRNA	1917	2035	1578	2797	4611	3678	7557.64	7929.98	5759.74	7415.05	12423.9	7793.07	-0.246946	0.386143	0.772264	TRUE
ENSG00000202059	SNORA1	snoRNA	16	12	8	24	18	32	33.8932	25.1257	15.6898	34.1871	26.0595	36.4314	-0.321617	0.243427	0.772264	FALSE
ENSG00000202191	SNORD113-1	snoRNA	0	0	0	0	2	0	0.0001	0.0001	0.0001	0.0001	5.62323	0.0001	-5.1545	0.382573	0.772264	FALSE
ENSG00000202252	SNORD14C	snoRNA	602	479	362	756	918	984	1941.83	1527.19	1081.07	1639.81	2023.75	1705.85	-0.16823	0.306533	0.772264	TRUE
ENSG00000202275	SNORD51	snoRNA	6	4	3	12	6	10	22.1187	14.5751	10.2391	29.7472	15.1168	19.8126	-0.372284	0.378493	0.772264	FALSE
ENSG00000202343	SNORA2	snoRNA	13	21	4	10	19	2	27.3343	43.6442	7.78682	14.1391	27.3035	2.26019	1.24264	0.391461	0.772264	FALSE
ENSG00000202389	SNORA70	snoRNA	20	22	7	20	10	19	42.0527	45.7225	13.6269	28.2782	14.3703	21.471	0.633998	0.310393	0.772264	FALSE
ENSG00000202440	SNORD42	snoRNA	1087	1206	1228	2590	3084	2198	4471.74	4903.87	4677.11	7164.81	8670.86	4859.69	-0.413995	0.28969	0.772264	TRUE
ENSG00000202517	SNORA64	snoRNA	0	0	0	2	0	0	0.0001	0.0001	0.0001	2.84901	0.0001	0.0001	-4.82752	0.388755	0.772264	FALSE
ENSG00000206609	SNORD116-11	snoRNA	45	44	41	71	117	84	138.842	134.185	117.118	147.307	246.715	139.29	-0.299508	0.354269	0.772264	TRUE
ENSG00000206650	SNORA70G	snoRNA	19	18	6	15	11	14	37.9807	35.5652	11.1044	20.1632	15.0281	15.0408	0.678067	0.239601	0.772264	FALSE
ENSG00000206661	SNORA70	snoRNA	21	20	7	22	10	19	44.4848	41.8761	13.7286	31.3381	14.4775	21.6312	0.565793	0.366543	0.772264	FALSE
ENSG00000206754	SNORD101	snoRNA	4645	7910	8349	16620	26033	12962	18061.7	30401.4	30056.6	43457.2	69182.8	27088.1	-0.662435	0.310801	0.772264	TRUE
ENSG00000206799	SNORA32	snoRNA	67	31	30	53	99	116	157.176	71.8815	65.1576	83.6074	158.726	146.252	-0.361004	0.380133	0.772264	TRUE
ENSG00000206838	SNORA5A	snoRNA	2	2	0	2	4	3	4.23674	4.1877	0.0001	2.84901	5.79108	3.41553	-4.8798	0.384211	0.772264	FALSE
ENSG00000206909	SNORA70	snoRNA	36	40	12	30	32	30	75.6947	83.1318	23.3603	42.4172	45.9848	33.9015	0.489367	0.386855	0.772264	TRUE
ENSG00000206910	SNORA29	snoRNA	1	0	0	0	0	0	2.02763	0.0001	0.0001	0.0001	0.0001	0.0001	4.87437	0.35349	0.772264	FALSE
ENSG00000206947	SNORA20	snoRNA	205	256	134	453	648	308	440.835	544.135	266.784	655.056	952.353	355.964	-0.493122	0.388091	0.772264	TRUE
ENSG00000206948	SNORA36A	snoRNA	12	25	10	15	22	16	25.8051	53.1383	19.9093	21.6907	32.3331	18.4917	0.463163	0.391492	0.772264	FALSE
ENSG00000206958	SNORA70	snoRNA	18	18	5	13	12	14	37.5691	37.1343	9.66193	18.2457	17.1176	15.7044	0.591362	0.334272	0.772264	FALSE
ENSG00000206977	SNORA8	snoRNA	0	2	1	6	15	12	0.0001	4.00823	1.87726	8.18055	20.7856	13.0763	-7.0597	0.235049	0.772264	FALSE
ENSG00000206987	U8	snoRNA	9	0	5	14	8	13	19.2083	0.0001	9.87987	20.0924	11.6691	14.9116	-5.72517	0.37258	0.772264	FALSE
ENSG00000207100	SNORA8	snoRNA	4	7	5	7	20	17	8.16859	14.1295	9.4534	9.61262	27.9135	18.658	-0.62746	0.282993	0.772264	FALSE
ENSG00000207147	SNORA51	snoRNA	0	2	0	0	0	0	0.0001	4.12612	0.0001	0.0001	0.0001	0.0001	5.21604	0.364622	0.772264	FALSE
ENSG00000207168	SNORA15	snoRNA	2	4	10	4	4	4	4.26859	8.43828	19.7596	5.74077	5.83462	4.58825	0.842324	0.354693	0.772264	FALSE
ENSG00000207217	SNORA42	snoRNA	0	4	2	9	6	2	0.0001	8.31327	3.89346	12.7252	8.62223	2.26019	-5.30325	0.386028	0.772264	FALSE
ENSG00000207245	SNORD116-29	snoRNA	692	757	496	1399	1717	1213	2366.6	2558.93	1570.48	3217.31	4013.18	2229.52	-0.427392	0.254868	0.772264	TRUE
ENSG00000207263	SNORD116-16	snoRNA	1042	1168	712	2195	2656	1804	3214.97	3562.01	2033.86	4554.08	5600.63	2991.43	-0.465421	0.257094	0.772264	TRUE
ENSG00000207279	SNORD116-24	snoRNA	994	1119	694	2073	2548	1723	3066.87	3412.58	1982.44	4300.96	5372.9	2857.11	-0.451468	0.266121	0.772264	TRUE
ENSG00000207299	SNORD56	snoRNA	6	8	4	4	0	2	23.9878	31.6136	14.8058	10.7537	0.0001	4.29745	7.17596	0.253011	0.772264	FALSE
ENSG00000207304	SNORA8	snoRNA	25	19	33	42	87	63	51.0531	38.3513	62.3919	57.6752	121.423	69.1442	-0.557097	0.268365	0.772264	TRUE
ENSG00000207392	SNORA20	snoRNA	224	279	137	511	702	333	481.693	593.022	272.757	738.926	1031.72	384.858	-0.532436	0.368472	0.772264	TRUE
ENSG00000207407	SNORA1	snoRNA	8	6	2	7	10	23	16.6974	12.3782	3.86483	9.82466	14.2646	25.8	-0.620929	0.36313	0.772264	FALSE
ENSG00000207502	SNORA42	snoRNA	3	0	0	0	0	0	6.35506	0.0001	0.0001	0.0001	0.0001	0.0001	5.42374	0.35559	0.772264	FALSE
ENSG00000208839	SNORA35	snoRNA	0	0	0	0	2	0	0.0001	0.0001	0.0001	0.0001	3.03132	0.0001	-4.85735	0.383111	0.772264	FALSE
ENSG00000212134	SNORA40	snoRNA	4	4	1	0	4	4	8.87056	8.7679	2.05324	0.0001	6.06253	4.76748	5.35644	0.361908	0.772264	FALSE
ENSG00000212195	U3	snoRNA	28	36	14	28	29	25	40.5508	51.5333	18.7717	27.2683	28.7039	19.4588	0.560169	0.24656	0.772264	FALSE
ENSG00000212214	SNORA48	snoRNA	10	8	8	18	24	16	21.0264	16.6264	15.5735	25.4504	34.4886	18.0808	-0.409295	0.26389	0.772264	FALSE
ENSG00000212266	SNORA40	snoRNA	0	2	0	0	0	0	0.0001	4.5996	0.0001	0.0001	0.0001	0.0001	5.26828	0.364713	0.772264	FALSE
ENSG00000212270	SNORD37	snoRNA	0	0	0	0	2	0	0.0001	0.0001	0.0001	0.0001	5.96926	0.0001	-5.18322	0.382524	0.772264	FALSE
ENSG00000212279	SNORD77	snoRNA	1	2	2	1	0	1	4.05517	8.01637	7.50872	2.72692	0.0001	2.17947	6.32112	0.265141	0.772264	FALSE
ENSG00000212293	SNORA16	snoRNA	0	0	1	0	0	0	0.0001	0.0001	2.06941	0.0001	0.0001	0.0001	4.88418	0.376282	0.772264	FALSE
ENSG00000212371	SNORA46	snoRNA	7	5	3	0	9	8	12.9869	9.16904	5.15308	0.0001	11.4117	7.97689	5.45208	0.374513	0.772264	FALSE
ENSG00000212384	SNORD113-2	snoRNA	0	0	0	0	0	1	0.0001	0.0001	0.0001	0.0001	0.0001	2.11893	-4.68515	0.378244	0.772264	FALSE
ENSG00000212391	SNORA48	snoRNA	0	0	0	0	0	2	0.0001	0.0001	0.0001	0.0001	0.0001	2.27706	-4.71976	0.378211	0.772264	FALSE
ENSG00000212445	SNORA48	snoRNA	0	0	0	0	3	0	0.0001	0.0001	0.0001	0.0001	4.31116	0.0001	-5.02673	0.382796	0.772264	FALSE
ENSG00000212458	SNORA48	snoRNA	4	6	4	0	16	4	8.7341	12.9495	8.08631	0.0001	23.8768	4.69413	5.54396	0.374514	0.772264	FALSE
ENSG00000212553	SNORD116	snoRNA	7	6	4	8	15	14	21.3655	18.1014	11.3034	16.4196	31.2901	22.9655	-0.372284	0.244139	0.772264	FALSE
ENSG00000221060	SNORA11	snoRNA	0	4	0	0	0	0	0.0001	8.69993	0.0001	0.0001	0.0001	0.0001	5.57477	0.365212	0.772264	FALSE
ENSG00000221066	SNORD111	snoRNA	117	169	89	350	464	217	353.309	504.428	248.823	710.713	957.606	352.177	-0.706232	0.258947	0.772264	TRUE
ENSG00000221102	SNORA11B	snoRNA	62	14	33	27	38	26	136.426	30.4495	67.2285	39.9511	57.1467	30.7478	0.769252	0.301869	0.772264	TRUE
ENSG00000221125	U3	snoRNA	0	0	0	0	2	0	0.0001	0.0001	0.0001	0.0001	1.83027	0.0001	-4.61472	0.383602	0.772264	FALSE
ENSG00000221164	SNORA11	snoRNA	40	22	24	40	39	22	88.7047	48.223	49.2754	59.6492	59.1088	26.2207	0.501542	0.365997	0.772264	TRUE
ENSG00000221303	SNORA79	snoRNA	24	18	13	26	17	8	48.6609	36.0733	24.4031	35.4487	23.557	8.71759	0.957493	0.234229	0.772264	FALSE
ENSG00000221398	SNORA11	snoRNA	0	0	0	0	1	0	0.0001	0.0001	0.0001	0.0001	1.51571	0.0001	-4.52403	0.383799	0.772264	FALSE
ENSG00000221400	U3	snoRNA	3	0	2	11	9	3	4.48202	0.0001	2.76643	11.0509	9.18947	2.40888	-5.75812	0.32203	0.772264	FALSE
ENSG00000221459	SNORA11C	snoRNA	58	14	33	27	38	24	127.625	30.4495	67.2285	39.9511	57.1467	28.3826	0.775673	0.29703	0.772264	TRUE
ENSG00000221491	SNORA34	snoRNA	65	95	52	200	384	98	134.676	194.556	99.7497	278.653	543.76	109.128	-0.781932	0.357771	0.772264	TRUE
ENSG00000221496	U3	snoRNA	5	2	6	3	6	3	5.93849	2.34796	6.59763	2.39605	4.87034	1.91503	0.785671	0.305611	0.772264	FALSE
ENSG00000221711	SNORD75	snoRNA	0	0	0	0	0	2	0.0001	0.0001	0.0001	0.0001	0.0001	5.26065	-5.12245	0.377858	0.772264	FALSE
ENSG00000221740	SNORD93	snoRNA	344	434	364	646	750	808	1319.54	1645.5	1292.7	1666.31	1966.19	1665.75	-0.214556	0.346253	0.772264	TRUE
ENSG00000222666	U3	snoRNA	21	8	7	18	25	38	27.9858	10.5379	8.63678	16.1306	22.7698	27.2167	-0.552318	0.26189	0.772264	FALSE
ENSG00000238295	snoU13	snoRNA	179	246	213	334	646	456	488.558	663.655	538.238	613.009	1205.03	668.9	-0.395292	0.350759	0.772264	TRUE
ENSG00000238390	SNORA81	snoRNA	8	6	5	9	9	7	12.8297	9.51093	7.42388	9.70572	9.8644	6.03339	0.321582	0.35244	0.772264	FALSE
ENSG00000238498	snoU13	snoRNA	170	233	203	325	609	443	463.994	628.584	512.969	596.491	1136.01	649.83	-0.413925	0.317616	0.772264	TRUE
ENSG00000238531	SNORD105B	snoRNA	1413	1348	1033	2361	2725	2323	5077.05	4787.44	3436.38	5704.57	6691.7	4485.92	-0.240051	0.343785	0.772264	TRUE
ENSG00000238570	snoU13	snoRNA	2	4	6	7	20	9	5.51185	10.896	15.3089	12.9723	37.6696	13.3302	-0.836385	0.337302	0.772264	FALSE
ENSG00000238597	SNORD4B	snoRNA	312	385	398	628	883	761	1230.04	1500.27	1452.71	1664.87	2379.17	1612.43	-0.312278	0.349706	0.772264	TRUE
ENSG00000238622	SNORD97	snoRNA	23	32	20	62	182	45	45.9766	63.227	37.0144	83.3408	248.645	48.3453	-0.967761	0.264869	0.772264	TRUE
ENSG00000238645	snoU13	snoRNA	202	265	226	370	666	495	556.686	721.854	576.633	685.675	1254.39	733.158	-0.376246	0.32625	0.772264	TRUE
ENSG00000238707	SNORD2	snoRNA	269	295	229	318	409	397	1106.62	1199.54	872.197	879.695	1149.93	877.75	0.232824	0.256931	0.772264	TRUE
ENSG00000238761	snoU13	snoRNA	0	0	0	1	0	0	0.0001	0.0001	0.0001	1.83546	0.0001	0.0001	-4.61608	0.389432	0.772264	FALSE
ENSG00000238835	SCARNA18	snoRNA	4	4	2	4	4	5	8.47338	8.37531	3.92251	5.69793	5.79108	5.69249	0.294379	0.311067	0.772264	FALSE
ENSG00000238961	SNORA47	snoRNA	18	49	16	95	134	45	37.0246	99.6226	30.4699	131.401	188.375	49.7467	-1.04603	0.266621	0.772264	TRUE
ENSG00000239002	SCARNA10	snoRNA	2	3	2	0	5	1	1.72043	2.55073	1.59284	0.0001	2.93946	0.462391	5.32195	0.304154	0.772264	FALSE
ENSG00000239014	SNORD108	snoRNA	0	0	0	0	0	2	0.0001	0.0001	0.0001	0.0001	0.0001	4.29745	-5.0252	0.377938	0.772264	FALSE
ENSG00000239035	snoU13	snoRNA	15	27	20	42	97	45	40.9407	72.8402	50.5389	77.0851	180.94	66.0099	-0.765102	0.246758	0.772264	TRUE
ENSG00000239039	SNORD13	snoRNA	238	327	281	459	897	603	649.591	882.175	710.07	842.429	1673.23	884.532	-0.43329	0.32535	0.772264	TRUE
ENSG00000239080	snoU13	snoRNA	21	35	30	50	140	64	57.3169	94.4225	75.8083	91.768	261.151	93.8808	-0.713192	0.291299	0.772264	TRUE
ENSG00000239128	snoU13	snoRNA	114	176	120	204	504	286	311.149	474.81	303.233	374.413	940.143	419.529	-0.468432	0.383679	0.772264	TRUE
ENSG00000239142	U8	snoRNA	127	183	78	278	412	257	265.07	377.531	150.725	390.175	587.699	288.286	-0.605403	0.253232	0.772264	TRUE
ENSG00000251715	SNORA68	snoRNA	0	0	0	0	4	0	0.0001	0.0001	0.0001	0.0001	9.34939	0.0001	-5.39899	0.382175	0.772264	FALSE
ENSG00000251735	SNORA25	snoRNA	1	0	0	0	0	0	2.28925	0.0001	0.0001	0.0001	0.0001	0.0001	4.93273	0.353736	0.772264	FALSE
ENSG00000251744	SNORA25	snoRNA	0	0	0	0	0	4	0.0001	0.0001	0.0001	0.0001	0.0001	5.81176	-5.17036	0.37782	0.772264	FALSE
ENSG00000251858	SNORA31	snoRNA	0	0	2	0	0	0	0.0001	0.0001	4.07455	0.0001	0.0001	0.0001	5.20999	0.376129	0.772264	FALSE
ENSG00000251878	SNORD79	snoRNA	0	2	0	0	0	0	0.0001	6.68032	0.0001	0.0001	0.0001	0.0001	5.44775	0.365012	0.772264	FALSE
ENSG00000251893	SNORA70	snoRNA	2	2	0	2	4	4	3.71062	3.66767	0.0001	2.49523	5.07194	3.98849	-4.95438	0.372018	0.772264	FALSE
ENSG00000251896	SNORD116-27	snoRNA	702	748	491	1383	1705	1218	2165.94	2281.15	1402.56	2869.38	3595.29	2019.71	-0.42419	0.248912	0.772264	TRUE
ENSG00000251922	SNORA14	snoRNA	0	2	0	0	0	0	0.0001	3.97981	0.0001	0.0001	0.0001	0.0001	5.19867	0.364592	0.772264	FALSE
ENSG00000251940	SNORA15	snoRNA	2	4	6	4	2	0	6.03957	11.9392	16.7747	8.12253	4.12771	0.0001	6.25878	0.308916	0.772264	FALSE
ENSG00000252102	SNORA63	snoRNA	21	16	8	18	10	28	60.8261	45.8074	21.4533	35.0592	19.7958	43.5876	0.432725	0.39106	0.772264	FALSE
ENSG00000252122	SNORA76	snoRNA	2	0	0	0	0	0	4.20536	0.0001	0.0001	0.0001	0.0001	0.0001	5.22518	0.354883	0.772264	FALSE
ENSG00000252129	SNORA74	snoRNA	2	0	0	0	0	0	3.15404	0.0001	0.0001	0.0001	0.0001	0.0001	5.08684	0.354357	0.772264	FALSE
ENSG00000252200	snoZ6	snoRNA	2	0	0	0	0	0	7.56956	0.0001	0.0001	0.0001	0.0001	0.0001	5.50784	0.355873	0.772264	FALSE
ENSG00000252249	SNORA18	snoRNA	0	0	0	0	2	0	0.0001	0.0001	0.0001	0.0001	3.1291	0.0001	-4.87262	0.383082	0.772264	FALSE
ENSG00000252258	SNORA70	snoRNA	20	20	7	20	10	19	42.685	42.191	13.8318	28.7034	14.5864	21.7938	0.588164	0.32316	0.772264	FALSE
ENSG00000252326	SNORD116-25	snoRNA	822	885	559	1647	1968	1394	2536.18	2698.96	1596.81	3417.12	4149.87	2311.56	-0.422951	0.268129	0.772264	TRUE
ENSG00000252427	SNORD67	snoRNA	0	0	0	0	2	0	0.0001	0.0001	0.0001	0.0001	3.59265	0.0001	-4.93905	0.382956	0.772264	FALSE
ENSG00000252448	SNORA63	snoRNA	0	0	0	0	2	0	0.0001	0.0001	0.0001	0.0001	4.79017	0.0001	-5.07739	0.382706	0.772264	FALSE
ENSG00000252505	SNORA70	snoRNA	19	18	5	15	8	14	55.0332	51.5333	13.4084	29.216	15.8367	21.7938	0.743533	0.290247	0.772264	FALSE
ENSG00000252526	SNORA70	snoRNA	19	18	5	16	8	14	59.925	56.114	14.6002	33.9338	17.2444	23.731	0.712497	0.318216	0.772264	FALSE
ENSG00000252550	SNORA25	snoRNA	2	0	0	0	0	0	4.69192	0.0001	0.0001	0.0001	0.0001	0.0001	5.27783	0.355075	0.772264	FALSE
ENSG00000252580	SNORA31	snoRNA	0	1	0	0	0	0	0.0001	2.12563	0.0001	0.0001	0.0001	0.0001	4.89707	0.364027	0.772264	FALSE
ENSG00000252601	SNORA18	snoRNA	158	172	82	142	199	145	389.992	419.634	187.389	235.692	335.701	192.353	0.442128	0.298515	0.772264	TRUE
ENSG00000252657	SNORA70	snoRNA	11	10	5	11	8	12	24.7811	22.2675	10.4287	16.664	12.3174	14.5293	0.421319	0.247782	0.772264	FALSE
ENSG00000252689	SNORA20	snoRNA	4	0	4	8	8	11	8.60176	0.0001	7.96379	11.5684	11.7575	12.7131	-5.87663	0.342051	0.772264	FALSE
ENSG00000252692	SNORD60	snoRNA	0	0	0	0	2	0	0.0001	0.0001	0.0001	0.0001	4.51168	0.0001	-5.04859	0.382757	0.772264	FALSE
ENSG00000252774	SNORA48	snoRNA	5	0	2	9	5	8	8.87056	0.0001	3.28512	10.7369	6.06253	7.6279	-5.68762	0.340703	0.772264	FALSE
ENSG00000252824	SNORA48	snoRNA	0	0	0	0	3	0	0.0001	0.0001	0.0001	0.0001	6.53935	0.0001	-5.22708	0.382451	0.772264	FALSE
ENSG00000252985	SNORD116	snoRNA	4	4	5	0	9	7	14.5568	14.3883	16.8464	0.0001	22.3845	13.691	5.70951	0.377097	0.772264	FALSE
ENSG00000263864	SNORD48	snoRNA	10567	11487	9794	20249	26201	20426	47611	51157.2	40855.3	61350.3	80681.5	49462.1	-0.327758	0.28094	0.772264	TRUE
ENSG00000272034	SNORD14A	snoRNA	166	121	87	118	197	167	517.801	373.065	251.25	247.511	419.973	279.966	0.351172	0.26533	0.772264	TRUE
ENSG00000272474	SNORD113-5	snoRNA	2001	2050	1602	2871	4659	3740	7281.97	7373.94	5397.54	7025.75	11587.6	7314.87	-0.241108	0.38184	0.772264	TRUE
ENSG00000274091	SNORD1C	snoRNA	35	57	51	75	137	116	127.371	205.032	171.832	183.536	340.74	226.878	-0.448388	0.31881	0.772264	TRUE
ENSG00000274582	SNORA16A	snoRNA	35	40	31	97	115	54	72.5178	81.9182	59.4662	135.147	162.845	60.1317	-0.529938	0.356932	0.772264	TRUE
ENSG00000275394	U8	snoRNA	9	0	5	10	8	11	19.2083	0.0001	9.87987	14.3518	11.6691	12.6175	-5.48303	0.390767	0.772264	FALSE
ENSG00000275994	SNORA24	snoRNA	33	28	10	43	56	56	71.5055	59.9691	20.0613	62.6544	82.9305	65.2149	-0.554075	0.292636	0.772264	TRUE
ENSG00000276161	SNORA17	snoRNA	8	5	6	5	11	9	17.4681	10.7912	12.1294	7.34153	16.4153	10.5617	0.386889	0.323224	0.772264	FALSE
ENSG00000277184	SNORA9	snoRNA	2	4	4	11	26	5	4.26859	8.43828	7.90391	15.7869	37.9245	5.73529	-1.09223	0.307304	0.772264	FALSE
ENSG00000277370	SNORD49A	snoRNA	64946	98630	70137	177869	358806	149003	259651	389754	259607	478185	980388	320159	-0.732878	0.255618	0.772264	TRUE
ENSG00000278123	SNORD116-28	snoRNA	0	0	0	0	0	4	0.0001	0.0001	0.0001	0.0001	0.0001	6.70586	-5.23918	0.377766	0.772264	FALSE
ENSG00000280496	SNORA43	snoRNA	8	5	6	5	11	9	16.6974	10.3152	11.5943	7.01764	15.6911	10.0957	0.386888	0.323224	0.772264	FALSE
ENSG00000280498	SNORA16A	snoRNA	35	40	31	97	115	54	73.5921	83.1318	60.3472	137.149	165.258	61.0225	-0.529938	0.356932	0.772264	TRUE
ENSG00000280519	SNORA32	snoRNA	0	0	12	0	0	0	0.0001	0.0001	37.9955	0.0001	0.0001	0.0001	6.28369	0.375738	0.772264	FALSE
ENSG00000281551	snoMe28S-Am2634	snoRNA	2	2	0	8	4	4	7.27843	7.19419	0.0001	19.5772	9.94871	7.82349	-5.94502	0.322404	0.772264	FALSE
ENSG00000281863	SNORA43	snoRNA	1	0	1	2	2	2	2.05702	0.0001	1.90446	2.76644	2.81166	2.21106	-5.03545	0.350763	0.772264	FALSE
ENSG00000195024	RNU1-15P	snRNA	16	42	14	40	77	51	31.5395	81.8329	25.5503	53.0215	103.735	54.0304	-0.618798	0.35904	0.772264	TRUE
ENSG00000199326	RNU6-1298P	snRNA	35	44	18	51	73	80	98.3657	122.228	46.8361	96.3836	140.216	120.837	-0.406823	0.300431	0.772264	TRUE
ENSG00000199377	RNU5F-1	snRNA	6269	8274	4546	8192	8851	8154	15209.3	19841.3	10211.1	13364.7	14675.9	10632	0.292974	0.368086	0.772264	TRUE
ENSG00000199394	RNU6-600P	snRNA	23	62	14	75	77	80	65.9462	175.71	37.164	144.604	150.887	123.278	-0.775783	0.282422	0.772264	TRUE
ENSG00000199460	RNU6-1216P	snRNA	34	30	12	23	26	41	90.197	78.6644	29.4732	41.0298	47.1398	58.4562	0.400943	0.353178	0.772264	TRUE
ENSG00000199536	RNU6-315P	snRNA	20	49	15	52	57	66	53.0571	128.485	36.8415	92.7628	103.345	94.1001	-0.509708	0.374442	0.772264	TRUE
ENSG00000199598	RNU6-859P	snRNA	24	19	7	12	19	24	63.6685	49.8208	17.1927	21.4069	34.4483	34.2183	0.47582	0.3703	0.772264	FALSE
ENSG00000199674	RNU6-862P	snRNA	14	28	13	33	33	50	37.8474	74.8186	32.5375	59.9901	60.9708	72.6459	-0.404141	0.332909	0.772264	TRUE
ENSG00000199695	RNU6-1128P	snRNA	13	10	16	19	11	15	33.8544	25.7404	38.5765	33.2723	19.5779	20.9941	0.537727	0.250629	0.772264	FALSE
ENSG00000199702	RNU6-170P	snRNA	24	19	9	16	20	28	65.5051	51.258	22.7426	29.3658	37.3074	41.0729	0.359533	0.336314	0.772264	FALSE
ENSG00000199709	RNU4-23P	snRNA	16	28	10	44	42	32	32.4407	56.114	18.7717	59.9901	58.1994	34.8701	-0.505797	0.374524	0.772264	FALSE
ENSG00000199767	RNU6-78P	snRNA	2	2	0	4	4	8	5.3058	5.24439	0.0001	7.13569	7.25236	11.4062	-5.793	0.319492	0.772264	FALSE
ENSG00000199790	RNU6-836P	snRNA	19	6	5	7	6	16	50.4042	15.733	12.2806	12.4874	10.8785	22.8122	0.655854	0.314494	0.772264	FALSE
ENSG00000199805	RNU1-134P	snRNA	6171	6147	4029	5507	8907	5046	10616.2	10452.5	6417.14	6370.67	10472.4	4665.44	0.503177	0.266489	0.772264	TRUE
ENSG00000199855	RNU6-490P	snRNA	4	16	7	22	26	24	10.6115	41.9544	17.1927	39.2459	47.1398	34.2183	-0.910799	0.241048	0.772264	FALSE
ENSG00000199885	RNU6-330P	snRNA	8	4	4	0	6	8	21.2229	10.4887	9.82447	0.0001	10.8785	11.4062	5.91429	0.345174	0.772264	FALSE
ENSG00000199924	RNU6-1252P	snRNA	18	38	22	47	66	61	49.1288	102.516	55.5928	86.2619	123.114	89.4801	-0.482455	0.303299	0.772264	TRUE
ENSG00000200102	RNU6-252P	snRNA	15	4	2	1	2	11	39.7928	10.4887	4.91228	1.784	3.62623	15.6834	1.55081	0.2419	0.772264	FALSE
ENSG00000200132	RNU6-1021P	snRNA	15	29	8	36	34	37	39.7928	76.0423	19.6488	64.2204	61.6443	52.7531	-0.498965	0.390177	0.772264	TRUE
ENSG00000200175	RNU6-1309P	snRNA	17	32	25	47	68	61	44.681	83.1318	60.8338	83.067	122.147	86.166	-0.545466	0.238764	0.772264	TRUE
ENSG00000200250	RNU6-1147P	snRNA	44	93	25	93	131	137	116.725	243.86	61.4024	165.903	237.511	195.329	-0.607699	0.315976	0.772264	TRUE
ENSG00000200267	RNU6-66P	snRNA	14	14	10	19	13	22	38.2113	37.7691	25.2695	34.8719	24.2498	32.2716	0.244635	0.306551	0.772264	FALSE
ENSG00000200274	RNU4-32P	snRNA	9	9	8	16	25	17	18.1185	17.9088	14.9108	21.6599	34.3969	18.3934	-0.395465	0.261776	0.772264	FALSE
ENSG00000200407	RNU6-1169P	snRNA	10	13	12	17	12	14	27.5588	35.4118	30.6178	31.5041	22.6018	20.7359	0.444205	0.246965	0.772264	FALSE
ENSG00000200431	RNU4-81P	snRNA	15	16	10	12	24	19	29.5683	31.1745	18.2502	15.9065	32.3331	20.129	0.338677	0.346151	0.772264	FALSE
ENSG00000200483	RNU6-1017P	snRNA	0	2	4	5	7	5	0.0001	5.29386	9.91715	9.00374	12.8113	7.19614	-5.65165	0.363908	0.772264	FALSE
ENSG00000200648	RNU6-226P	snRNA	6	4	2	0	2	2	15.9172	10.4887	4.91228	0.0001	3.62623	2.85162	6.63758	0.250439	0.772264	FALSE
ENSG00000200670	RNU6-912P	snRNA	13	12	5	17	3	13	35.482	32.3735	12.6348	31.2012	5.59619	19.0696	0.813172	0.385928	0.772264	FALSE
ENSG00000200701	RNU6-674P	snRNA	7	9	6	12	3	12	18.57	23.5994	14.7366	21.4069	5.43929	17.1092	0.670802	0.361519	0.772264	FALSE
ENSG00000200790	RNU6-631P	snRNA	15	29	8	36	36	37	39.7928	76.0423	19.6488	64.2204	65.2704	52.7531	-0.526453	0.368859	0.772264	TRUE
ENSG00000200818	RNU6-1204P	snRNA	0	4	1	4	4	8	0.0001	10.4887	2.45619	7.13569	7.25236	11.4062	-5.83006	0.337967	0.772264	FALSE
ENSG00000200877	RNU6-560P	snRNA	29	39	22	36	39	36	76.2204	101.317	53.5338	63.6258	70.0549	50.8521	0.39421	0.240127	0.772264	TRUE
ENSG00000200972	RNU5A-8P	snRNA	6601	8473	4601	8231	8129	8538	16436.2	20853.2	10606.6	13781.7	13833.4	11425.6	0.35151	0.254305	0.772264	TRUE
ENSG00000200974	RNU4-87P	snRNA	0	0	0	2	0	0	0.0001	0.0001	0.0001	4.65564	0.0001	0.0001	-5.0637	0.388066	0.772264	FALSE
ENSG00000201015	RNU6-280P	snRNA	12	7	6	5	1	20	32.7526	18.8846	15.1617	9.17689	1.86546	29.3378	1.51281	0.256408	0.772264	FALSE
ENSG00000201016	RNU6-374P	snRNA	4	2	4	0	2	2	10.5132	5.19583	9.7335	0.0001	3.59265	2.82521	6.43812	0.262281	0.772264	FALSE
ENSG00000201153	RNU6-371P	snRNA	12	20	5	20	31	38	31.5395	51.9574	12.1668	35.3477	55.6847	53.6772	-0.696718	0.271137	0.772264	FALSE
ENSG00000201186	RNU4-33P	snRNA	0	0	0	2	0	0	0.0001	0.0001	0.0001	4.49133	0.0001	0.0001	-5.04642	0.388114	0.772264	FALSE
ENSG00000201231	RNU4-50P	snRNA	4	3	0	4	10	7	8.05272	5.96966	0.0001	5.41505	13.7588	7.57381	-5.50842	0.352675	0.772264	FALSE
ENSG00000201241	RNU6-978P	snRNA	0	0	0	0	0	2	0.0001	0.0001	0.0001	0.0001	0.0001	2.96235	-4.84628	0.378093	0.772264	FALSE
ENSG00000201296	RNU4-41P	snRNA	22	21	6	37	23	52	43.6701	41.2026	11.0267	49.3879	31.2025	55.475	-0.597222	0.358595	0.772264	FALSE
ENSG00000201317	RNU4-59P	snRNA	6	5	0	12	12	15	14.6822	12.0936	0.0001	19.746	20.0688	19.7272	-6.14414	0.329876	0.772264	FALSE
ENSG00000201324	RNU6-361P	snRNA	9	32	10	35	45	44	23.8757	83.9087	24.561	62.4365	81.588	62.7334	-0.794546	0.273238	0.772264	TRUE
ENSG00000201341	RNU6-421P	snRNA	15	30	19	31	50	56	39.7928	78.6644	46.6658	55.301	90.6533	79.8425	-0.379543	0.385911	0.772264	TRUE
ENSG00000201372	RNU6-1251P	snRNA	151	219	143	294	448	383	400.58	574.25	351.221	524.466	812.253	546.065	-0.403365	0.247654	0.772264	TRUE
ENSG00000201452	RNU6-1317P	snRNA	8	16	1	14	20	31	21.8351	43.1646	2.52704	25.6951	37.3074	45.4736	-1.29279	0.319444	0.772264	FALSE
ENSG00000201558	RNVU1-6	snRNA	4486	4458	3021	4393	7262	3702	7764.47	7626.7	4841	5112.95	8590.32	3443.67	0.412681	0.390617	0.772264	TRUE
ENSG00000201574	RNU1-93P	snRNA	39	44	25	35	54	24	65.5051	73.0478	38.8761	39.5309	61.9876	21.6649	0.708207	0.241026	0.772264	TRUE
ENSG00000201607	RNU4-16P	snRNA	0	0	0	1	0	0	0.0001	0.0001	0.0001	1.35384	0.0001	0.0001	-4.46972	0.389938	0.772264	FALSE
ENSG00000201761	RNU6-336P	snRNA	13	6	6	12	18	24	34.4871	15.733	14.7366	21.4069	32.6352	34.2183	-0.42147	0.252101	0.772264	FALSE
ENSG00000201801	RNU5E-4P	snRNA	9336	11741	6641	12402	11069	13011	22083.9	27451.4	14543.9	19727.2	17894.7	16540.9	0.303381	0.283342	0.772264	TRUE
ENSG00000201826	RNU6-867P	snRNA	1	4	0	7	4	8	2.65295	10.4887	0.0001	12.4874	7.25236	11.4062	-6.06211	0.303936	0.772264	FALSE
ENSG00000201894	RNU6-967P	snRNA	9	9	8	11	25	25	23.6547	23.3809	19.4669	19.4413	44.907	35.314	-0.40074	0.279421	0.772264	FALSE
ENSG00000202025	RNU6-1240P	snRNA	5	14	1	17	17	18	13.647	37.7691	2.52704	31.2012	31.7113	26.404	-1.33681	0.274378	0.772264	FALSE
ENSG00000202074	RNU6-715P	snRNA	12	8	3	6	6	10	33.0706	21.7919	7.65452	11.1192	11.3009	14.8114	0.627712	0.270097	0.772264	FALSE
ENSG00000202125	RNU1-100P	snRNA	1069	1100	779	1045	1838	968	1839.04	1870.46	1240.74	1208.89	2161.02	894.996	0.394603	0.391935	0.772264	TRUE
ENSG00000202157	RNU4-11P	snRNA	5	4	2	10	0	4	10.7522	8.5022	3.98195	14.4605	0.0001	4.62301	5.34944	0.384042	0.772264	FALSE
ENSG00000202184	RNU6-1283P	snRNA	7	8	2	0	2	6	18.9238	21.3768	5.00585	0.0001	3.6953	8.71759	6.52581	0.281014	0.772264	FALSE
ENSG00000202215	RNU1-51P	snRNA	134	126	82	111	207	108	216.117	200.862	122.442	120.383	228.168	93.6141	0.454399	0.345647	0.772264	TRUE
ENSG00000202259	RNU6-1318P	snRNA	12	14	15	10	14	31	33.0706	38.1358	38.2722	18.5319	26.3687	45.915	0.473598	0.275126	0.772264	FALSE
ENSG00000202341	RNU6-1051P	snRNA	0	6	3	6	4	14	0.0001	16.5042	7.72956	11.2282	7.60786	20.9392	-5.59388	0.384639	0.772264	FALSE
ENSG00000202429	RNU4-48P	snRNA	4	2	0	2	8	6	6.23867	3.08328	0.0001	2.09765	8.52748	5.02942	-5.0659	0.372016	0.772264	FALSE
ENSG00000202497	RNU6-898P	snRNA	8	13	3	10	20	27	21.8351	35.0713	7.58092	18.3537	37.3074	39.606	-0.636086	0.369481	0.772264	FALSE
ENSG00000202528	RNU6-650P	snRNA	44	57	27	45	58	62	112.519	144.076	63.9249	77.3827	101.368	85.2116	0.316082	0.326766	0.772264	TRUE
ENSG00000202532	RNU6-395P	snRNA	8	15	2	0	10	14	21.4231	39.7033	4.95862	0.0001	18.3018	20.149	5.70633	0.383943	0.772264	FALSE
ENSG00000206593	RNU6-47P	snRNA	155	247	150	302	474	421	411.192	647.67	368.414	538.737	859.392	600.244	-0.395482	0.289198	0.772264	TRUE
ENSG00000206595	RNU6-877P	snRNA	5	0	4	4	12	8	13.2643	0.0001	9.82447	7.13569	21.7569	11.4062	-5.57881	0.377542	0.772264	FALSE
ENSG00000206606	RNU6-1296P	snRNA	0	0	0	2	0	0	0.0001	0.0001	0.0001	3.5679	0.0001	0.0001	-4.93573	0.388431	0.772264	FALSE
ENSG00000206613	RNU6-1336P	snRNA	39	30	18	36	36	45	101.563	77.221	43.3986	63.0421	64.0728	62.982	0.245194	0.343682	0.772264	TRUE
ENSG00000206614	RNU6-477P	snRNA	22	16	14	26	18	28	58.3628	41.9544	34.3854	46.3815	32.6352	39.9213	0.264711	0.271706	0.772264	FALSE
ENSG00000206618	RNU6-1264P	snRNA	9	10	5	4	0	10	23.8757	26.2215	12.2806	7.13569	0.0001	14.2577	6.61435	0.299412	0.772264	FALSE
ENSG00000206644	RNU6-1279P	snRNA	17	26	13	43	28	46	46.8499	70.8235	33.1693	79.6867	52.7374	68.1319	-0.354589	0.36322	0.772264	TRUE
ENSG00000206658	RNU6-1039P	snRNA	2	8	0	6	4	8	5.3058	20.9773	0.0001	10.7035	7.25236	11.4062	-5.32133	0.385905	0.772264	FALSE
ENSG00000206686	RNU6-1036P	snRNA	6	10	4	0	12	14	16.3763	26.9779	10.1079	0.0001	22.3845	20.5365	5.62781	0.390647	0.772264	FALSE
ENSG00000206708	RNU6-1227P	snRNA	19	31	20	36	56	65	50.4042	81.2866	49.1219	64.2204	101.532	92.6744	-0.423508	0.238357	0.772264	TRUE
ENSG00000206744	RNU6-620P	snRNA	17	11	18	4	31	21	50.2661	32.1487	49.2754	7.95331	62.6452	33.3717	0.858453	0.380676	0.772264	FALSE
ENSG00000206782	RNU6-224P	snRNA	12	10	4	3	5	21	31.8343	26.2215	9.82447	5.3518	9.06542	29.941	0.937576	0.290875	0.772264	FALSE
ENSG00000206804	RNU6-1293P	snRNA	0	0	0	0	0	2	0.0001	0.0001	0.0001	0.0001	0.0001	2.85162	-4.82796	0.37811	0.772264	FALSE
ENSG00000206819	RNU6-260P	snRNA	8	4	2	0	2	2	21.2229	10.4887	4.91228	0.0001	3.62623	2.85162	6.77592	0.243024	0.772264	FALSE
ENSG00000206841	RNU6-409P	snRNA	5	11	3	15	10	24	13.647	29.6757	7.58092	27.5305	18.6537	35.2054	-0.747458	0.262245	0.772264	FALSE
ENSG00000206843	RNU6-206P	snRNA	6	12	1	17	17	18	16.3763	32.3735	2.52704	31.2012	31.7113	26.404	-1.32327	0.258479	0.772264	FALSE
ENSG00000206864	RNU6-207P	snRNA	37	24	29	15	48	49	98.1555	62.9316	71.2268	26.7586	87.0272	69.8622	0.583633	0.300268	0.772264	TRUE
ENSG00000206908	RNU1-136P	snRNA	5807	5469	3727	5342	9076	4579	10050.9	9356.31	5972.33	6217.47	10736.1	4259.48	0.432561	0.373756	0.772264	TRUE
ENSG00000206923	RNU6-432P	snRNA	4	2	13	2	0	2	10.4168	5.14816	31.3434	3.50243	0.0001	2.79929	7.0083	0.238068	0.772264	FALSE
ENSG00000206924	RNU6-689P	snRNA	15	8	7	3	0	14	39.7928	20.9773	17.1927	5.3518	0.0001	19.9607	6.89104	0.284454	0.772264	FALSE
ENSG00000206935	RNU6-514P	snRNA	0	6	2	10	6	21	0.0001	15.733	4.91228	17.8391	10.8785	29.941	-6.40147	0.318668	0.772264	FALSE
ENSG00000206974	RNU6-1144P	snRNA	33	63	14	80	83	97	90.0694	169.96	35.3773	146.829	154.825	142.288	-0.75426	0.26451	0.772264	TRUE
ENSG00000206980	RNU6-662P	snRNA	12	10	4	0	12	14	32.7526	26.9779	10.1079	0.0001	22.3845	20.5365	5.96114	0.366119	0.772264	FALSE
ENSG00000207004	RNU6-301P	snRNA	24	15	17	14	29	31	63.6685	39.3323	41.7537	24.9747	52.5789	44.1986	0.388283	0.277751	0.772264	FALSE
ENSG00000207071	RNU6-1207P	snRNA	3	2	0	16	13	18	7.95865	5.24439	0.0001	28.5425	23.5699	25.6637	-7.22146	0.237079	0.772264	FALSE
ENSG00000207077	RNU6-1119P	snRNA	25	19	7	13	11	33	65.7072	49.3595	17.0335	22.9761	19.7591	46.6145	0.566646	0.369612	0.772264	FALSE
ENSG00000207097	RNU6-614P	snRNA	2	0	0	0	0	0	5.3058	0.0001	0.0001	0.0001	0.0001	0.0001	5.33696	0.355287	0.772264	FALSE
ENSG00000207099	RNU6-166P	snRNA	70	104	45	127	170	167	185.7	272.703	110.524	226.555	308.221	238.102	-0.418378	0.285817	0.772264	TRUE
ENSG00000207128	RNU6-729P	snRNA	39	34	18	30	42	46	103.461	89.153	44.2097	53.5171	76.1488	65.585	0.308363	0.316212	0.772264	TRUE
ENSG00000207190	RNU6-809P	snRNA	19	12	11	10	24	14	50.4042	31.4658	27.0171	17.8391	43.5136	19.9607	0.59438	0.233929	0.772264	FALSE
ENSG00000207214	RNU6-102P	snRNA	1	7	2	11	6	14	2.72947	18.8846	5.05398	20.189	11.1923	20.5365	-1.27975	0.237096	0.772264	FALSE
ENSG00000207234	RNU6-125P	snRNA	28	26	16	19	31	47	74.2799	68.1759	39.2976	33.8942	56.2051	67.0107	0.318716	0.311906	0.772264	TRUE
ENSG00000207291	RNU6-30P	snRNA	161	177	114	223	348	321	427.109	464.12	279.995	397.809	630.946	457.668	-0.244597	0.347993	0.772264	TRUE
ENSG00000207381	RNU6-950P	snRNA	15	12	9	6	18	25	39.7928	31.4658	22.1049	10.7035	32.6352	35.644	0.489365	0.38726	0.772264	FALSE
ENSG00000207440	RNU6-541P	snRNA	32	19	14	15	29	38	82.5761	48.4621	33.4476	26.0288	51.145	52.7013	0.41585	0.309979	0.772264	FALSE
ENSG00000207452	RNU6-606P	snRNA	13	10	5	8	5	19	33.2444	25.2766	11.838	13.757	8.73874	26.1133	0.659833	0.273682	0.772264	FALSE
ENSG00000207453	RNU6-535P	snRNA	6	9	0	23	23	24	15.9172	23.5994	0.0001	41.0298	41.7006	34.2183	-6.75207	0.303964	0.772264	FALSE
ENSG00000207483	RNU6-1067P	snRNA	55	57	34	39	72	88	145.907	149.462	83.5072	69.5721	130.541	125.467	0.330674	0.311749	0.772264	TRUE
ENSG00000212133	RNU6-1168P	snRNA	6	6	2	0	2	6	16.3763	16.1868	5.05398	0.0001	3.73083	8.80141	6.31793	0.293932	0.772264	FALSE
ENSG00000212199	RNU6-127P	snRNA	9	12	1	13	16	23	23.8757	31.4658	2.45619	23.1908	29.0091	32.7925	-1.088	0.357489	0.772264	FALSE
ENSG00000212207	RNU6-1321P	snRNA	1	4	0	3	2	4	2.65295	10.4887	0.0001	5.3518	3.62623	5.70313	-4.988	0.386919	0.772264	FALSE
ENSG00000212248	RNU6-750P	snRNA	5	6	2	6	0	4	13.2643	15.733	4.91228	10.7035	0.0001	5.70313	5.89105	0.340243	0.772264	FALSE
ENSG00000212303	RNU6-1154P	snRNA	7	6	4	0	2	4	19.1057	16.1868	10.1079	0.0001	3.73083	5.86764	6.92038	0.247322	0.772264	FALSE
ENSG00000212305	RNU6-679P	snRNA	0	0	0	2	0	0	0.0001	0.0001	0.0001	3.60156	0.0001	0.0001	-4.94024	0.388418	0.772264	FALSE
ENSG00000212314	RNU6-1307P	snRNA	7	8	11	4	8	18	19.2912	21.7919	28.0663	7.4128	15.0679	26.6604	0.767305	0.238958	0.772264	FALSE
ENSG00000212329	RNU6-316P	snRNA	0	4	0	0	0	0	0.0001	10.4887	0.0001	0.0001	0.0001	0.0001	5.66469	0.365348	0.772264	FALSE
ENSG00000212330	RNU6-244P	snRNA	10	8	6	1	10	20	27.2938	21.5824	15.1617	1.83546	18.6537	29.3378	1.15601	0.381282	0.772264	FALSE
ENSG00000212348	RNU6-1300P	snRNA	13	29	6	32	34	36	34.1678	75.3382	14.6002	56.5563	61.0735	50.8521	-0.636309	0.366622	0.772264	FALSE
ENSG00000212368	RNU6-1000P	snRNA	7	8	3	15	12	12	18.7452	21.1752	7.43789	27.011	21.9621	17.2706	-0.493139	0.328673	0.772264	FALSE
ENSG00000212379	RNU6-269P	snRNA	0	0	0	2	0	0	0.0001	0.0001	0.0001	3.93571	0.0001	0.0001	-4.98291	0.388294	0.772264	FALSE
ENSG00000212385	RNU6-817P	snRNA	8	8	11	10	0	6	21.8351	21.5824	27.7964	18.3537	0.0001	8.80141	6.64826	0.306255	0.772264	FALSE
ENSG00000212441	RNU6-1269P	snRNA	0	2	0	0	0	0	0.0001	5.24439	0.0001	0.0001	0.0001	0.0001	5.33136	0.36482	0.772264	FALSE
ENSG00000212450	RNU6-241P	snRNA	6	2	4	6	3	3	16.3763	5.39567	10.1079	11.0122	5.59619	4.40076	0.678374	0.344739	0.772264	FALSE
ENSG00000212451	RNU11-4P	snRNA	1	0	2	3	5	2	2.13435	0.0001	3.95201	4.3056	7.29325	2.29418	-5.35549	0.343993	0.772264	FALSE
ENSG00000212460	RNU6-460P	snRNA	9	16	11	20	9	8	23.6547	41.5659	26.7669	35.3477	16.1666	11.3006	0.780854	0.285543	0.772264	FALSE
ENSG00000212468	RNU6-754P	snRNA	8	8	7	0	4	12	21.2229	20.9773	17.1927	0.0001	7.25236	17.1092	6.51673	0.304382	0.772264	FALSE
ENSG00000212485	RNU6-1197P	snRNA	6	4	3	0	2	4	15.9172	10.4887	7.36837	0.0001	3.62623	5.70313	6.49924	0.271575	0.772264	FALSE
ENSG00000212520	RNU6-1250P	snRNA	7	10	1	13	10	22	18.57	26.2215	2.45619	23.1908	18.1307	31.3668	-1.04913	0.339797	0.772264	FALSE
ENSG00000212597	RNU6-876P	snRNA	18	35	8	42	37	52	49.1288	94.4225	20.2156	77.0851	69.0186	76.2781	-0.599309	0.354051	0.772264	TRUE
ENSG00000221023	RNU6ATAC19P	snRNA	2	0	0	0	0	0	5.1611	0.0001	0.0001	0.0001	0.0001	0.0001	5.32367	0.35524	0.772264	FALSE
ENSG00000221038	RNU6ATAC7P	snRNA	16	19	12	16	29	5	35.7613	41.9751	24.8318	24.0476	44.2988	6.00625	0.952676	0.356072	0.772264	FALSE
ENSG00000221363	RNU6ATAC20P	snRNA	6	8	10	4	20	2	13.4106	17.6738	20.6932	6.01198	30.5509	2.40256	1.26332	0.331948	0.772264	FALSE
ENSG00000221375	RNU6ATAC23P	snRNA	0	2	0	0	0	0	0.0001	4.5622	0.0001	0.0001	0.0001	0.0001	5.26435	0.364706	0.772264	FALSE
ENSG00000221439	RNU4ATAC16P	snRNA	107	80	45	102	80	112	241.051	178.139	93.8579	154.52	123.173	135.606	0.319536	0.341945	0.772264	TRUE
ENSG00000221562	RNU6ATAC10P	snRNA	17	21	13	11	32	4	43.4734	53.0808	30.7787	18.9159	55.9274	5.49762	1.30861	0.268194	0.772264	FALSE
ENSG00000221574	RNU6ATAC33P	snRNA	0	6	2	8	8	4	0.0001	13.3605	4.17156	12.1193	12.3174	4.84315	-5.55647	0.373888	0.772264	FALSE
ENSG00000221725	RNU6ATAC25P	snRNA	10	6	8	4	23	1	24.2612	14.3883	17.9695	6.52581	38.1364	1.304	1.52943	0.351515	0.772264	FALSE
ENSG00000222051	RNU6-1165P	snRNA	4	4	2	2	0	6	10.6115	10.4887	4.91228	3.5679	0.0001	8.55465	5.92208	0.323809	0.772264	FALSE
ENSG00000222057	RNU4-62P	snRNA	23	14	16	24	47	42	50.2206	30.2153	32.3449	35.239	70.1378	49.2875	-0.33196	0.32878	0.772264	FALSE
ENSG00000222213	RNU6-588P	snRNA	0	1	2	6	1	2	0.0001	2.67219	5.00585	10.9074	1.8477	2.90593	-5.03414	0.392035	0.772264	FALSE
ENSG00000222238	RNU2-43P	snRNA	603	601	311	493	841	392	900.866	887.486	430.165	495.276	858.696	314.747	0.558986	0.33223	0.772264	TRUE
ENSG00000222249	RNU6-262P	snRNA	19	31	12	40	42	45	46.4936	74.9799	27.1865	65.8198	70.2407	59.1813	-0.404647	0.347143	0.772264	TRUE
ENSG00000222303	RNU6-935P	snRNA	0	0	0	0	0	2	0.0001	0.0001	0.0001	0.0001	0.0001	3.05122	-4.8605	0.378081	0.772264	FALSE
ENSG00000222327	RNU6-855P	snRNA	25	68	26	91	101	90	68.2344	183.449	65.7005	167.018	188.402	132.02	-0.673677	0.275159	0.772264	TRUE
ENSG00000222344	RNU6-613P	snRNA	3	2	4	2	0	2	7.88496	5.19583	9.7335	3.53486	0.0001	2.82521	6.30757	0.275684	0.772264	FALSE
ENSG00000222361	RNU6-1186P	snRNA	2	8	2	2	2	6	5.85278	23.1398	5.41869	3.93571	4.00006	9.43656	0.873358	0.3194	0.772264	FALSE
ENSG00000222364	RNU6-96P	snRNA	5	4	1	13	4	12	14.7842	11.6905	2.73762	25.848	8.08334	19.0696	-0.919454	0.323182	0.772264	FALSE
ENSG00000222560	RNU4-43P	snRNA	0	0	0	2	0	0	0.0001	0.0001	0.0001	2.78663	0.0001	0.0001	-4.81688	0.388788	0.772264	FALSE
ENSG00000222652	RNU6-248P	snRNA	8	4	1	9	6	16	21.2229	10.4887	2.45619	16.0552	10.8785	22.8122	-0.849923	0.359278	0.772264	FALSE
ENSG00000222663	RNU4-55P	snRNA	4	2	0	2	7	6	8.28783	4.096	0.0001	2.78663	9.9124	6.68139	-5.13827	0.37688	0.772264	FALSE
ENSG00000222727	RNU4-64P	snRNA	0	0	0	0	0	2	0.0001	0.0001	0.0001	0.0001	0.0001	2.3292	-4.73065	0.3782	0.772264	FALSE
ENSG00000222760	RNU4-53P	snRNA	4	2	0	4	3	12	8.11024	4.00823	0.0001	5.45373	4.1572	13.0763	-5.38705	0.355407	0.772264	FALSE
ENSG00000222765	RNU2-40P	snRNA	121	121	79	105	199	96	175.237	173.209	105.925	102.256	196.967	74.7215	0.470247	0.35925	0.772264	TRUE
ENSG00000222844	RNU6-321P	snRNA	12	10	6	13	9	14	32.1346	26.4689	14.8757	23.4096	16.4716	20.149	0.339733	0.277949	0.772264	FALSE
ENSG00000222869	RNU6-565P	snRNA	19	43	19	54	57	58	53.9325	120.645	49.9324	103.074	110.579	88.4826	-0.439523	0.373927	0.772264	TRUE
ENSG00000222870	RNU6-1328P	snRNA	2	6	2	3	2	4	5.35585	15.8814	4.95862	5.40228	3.66044	5.75693	0.735014	0.276273	0.772264	FALSE
ENSG00000222872	RNU4-78P	snRNA	12	22	14	12	24	22	27.0339	48.9884	29.2003	18.1789	36.9521	26.6369	0.475819	0.309497	0.772264	FALSE
ENSG00000222909	RNU6-193P	snRNA	0	0	0	0	0	4	0.0001	0.0001	0.0001	0.0001	0.0001	5.70313	-5.16129	0.377827	0.772264	FALSE
ENSG00000222972	RNU6-651P	snRNA	0	0	0	2	0	0	0.0001	0.0001	0.0001	3.63586	0.0001	0.0001	-4.9448	0.388405	0.772264	FALSE
ENSG00000223152	RNU4-88P	snRNA	0	0	0	2	0	0	0.0001	0.0001	0.0001	4.4391	0.0001	0.0001	-5.04079	0.38813	0.772264	FALSE
ENSG00000223245	RNU4-63P	snRNA	2	3	0	7	1	6	4.8112	7.13322	0.0001	11.3233	1.64415	7.75719	-5.01509	0.391582	0.772264	FALSE
ENSG00000238304	RNU7-50P	snRNA	6	17	12	28	34	25	27.4699	76.9304	50.865	86.2027	106.386	61.5147	-0.692071	0.309328	0.772264	TRUE
ENSG00000238357	RNU7-148P	snRNA	4	4	2	13	8	5	18.3133	18.1014	8.47758	40.0227	25.0321	12.303	-0.605763	0.380493	0.772264	FALSE
ENSG00000238431	RNU7-157P	snRNA	3	2	0	6	8	2	12.9026	8.5022	0.0001	17.3526	23.515	4.62301	-5.69203	0.357876	0.772264	FALSE
ENSG00000238452	RNU7-144P	snRNA	2	2	0	4	6	2	7.46997	7.38351	0.0001	10.0463	15.3157	4.01473	-5.48584	0.358995	0.772264	FALSE
ENSG00000238468	RNU7-14P	snRNA	0	5	3	12	4	6	0.0001	22.6267	12.7163	36.9441	12.5161	14.7636	-5.84683	0.380709	0.772264	FALSE
ENSG00000238482	RNU6-1208P	snRNA	0	0	0	0	2	0	0.0001	0.0001	0.0001	0.0001	3.62623	0.0001	-4.94353	0.382948	0.772264	FALSE
ENSG00000238562	RNU7-159P	snRNA	0	2	2	5	6	4	0.0001	9.05073	8.47758	15.3934	18.7741	9.84243	-6.06145	0.340352	0.772264	FALSE
ENSG00000238590	RNU7-54P	snRNA	0	0	0	2	0	0	0.0001	0.0001	0.0001	6.15743	0.0001	0.0001	-5.19814	0.387701	0.772264	FALSE
ENSG00000238709	RNU7-56P	snRNA	0	0	0	0	2	0	0.0001	0.0001	0.0001	0.0001	6.25809	0.0001	-5.20594	0.382486	0.772264	FALSE
ENSG00000238730	RNU7-164P	snRNA	0	0	0	0	0	1	0.0001	0.0001	0.0001	0.0001	0.0001	2.46068	-4.75705	0.378176	0.772264	FALSE
ENSG00000238731	RNU7-90P	snRNA	0	3	1	8	4	3	0.0001	13.576	4.23884	24.6294	12.5161	7.38185	-6.09248	0.335533	0.772264	FALSE
ENSG00000238782	RNU7-9P	snRNA	2	5	0	6	16	8	9.15671	22.6267	0.0001	18.4721	50.0641	19.6848	-6.47644	0.313117	0.772264	FALSE
ENSG00000238788	RNU7-182P	snRNA	2	5	6	15	7	11	9.15671	22.6267	25.4325	46.1801	21.9031	27.0665	-0.687235	0.386128	0.772264	FALSE
ENSG00000238789	RNU7-152P	snRNA	14	8	4	2	12	10	62.0934	35.0713	16.4252	5.96501	36.3747	23.837	1.03517	0.286104	0.772264	FALSE
ENSG00000238825	RNU1-13P	snRNA	9718	8889	6047	8834	14497	7818	17027.8	15394.9	9809.65	10408.7	17360.4	7362.24	0.42214	0.358048	0.772264	TRUE
ENSG00000238830	RNU7-46P	snRNA	6	13	6	23	21	16	27.4699	58.8292	25.4325	70.8094	65.709	39.3694	-0.61348	0.298649	0.772264	FALSE
ENSG00000238923	RNU7-1	snRNA	579	793	725	786	1054	1104	2608.76	3531.61	3024.31	2381.42	3245.61	2673.36	0.248978	0.394153	0.772264	TRUE
ENSG00000238924	RNU7-163P	snRNA	4	8	8	14	17	18	18.3133	36.2026	33.91	43.1014	53.1931	44.2906	-0.619889	0.241543	0.772264	FALSE
ENSG00000239030	RNU6-956P	snRNA	6	4	1	2	0	6	16.5353	10.896	2.55157	3.70645	0.0001	8.88686	5.80207	0.337001	0.772264	FALSE
ENSG00000239081	RNU7-24P	snRNA	327	416	383	400	527	618	1497.11	1882.53	1623.44	1231.47	1648.98	1520.64	0.294292	0.246546	0.772264	TRUE
ENSG00000251706	RNU7-61P	snRNA	2	11	5	21	13	12	9.30682	50.5946	21.5412	65.7119	41.3439	30.0111	-0.897092	0.364252	0.772264	FALSE
ENSG00000251707	RNU7-37P	snRNA	6	3	4	20	10	7	28.3856	14.0286	17.5202	63.6258	32.3331	17.7983	-0.69207	0.345086	0.772264	FALSE
ENSG00000251719	RNU6-408P	snRNA	0	0	0	0	0	4	0.0001	0.0001	0.0001	0.0001	0.0001	6.10234	-5.19382	0.377801	0.772264	FALSE
ENSG00000251726	RNU7-41P	snRNA	2	2	0	2	4	6	9.30682	9.1991	0.0001	6.25837	12.7213	15.0056	-5.59157	0.357162	0.772264	FALSE
ENSG00000251747	RNU7-60P	snRNA	2	2	0	4	8	4	9.15671	9.05073	0.0001	12.3148	25.0321	9.84243	-6.05543	0.323098	0.772264	FALSE
ENSG00000251748	RNU4ATAC11P	snRNA	13	4	10	18	26	21	29.2867	8.90707	20.8574	27.2683	40.0314	25.4261	-0.678411	0.282723	0.772264	FALSE
ENSG00000251752	RNU4-29P	snRNA	0	0	0	0	2	0	0.0001	0.0001	0.0001	0.0001	2.22996	0.0001	-4.70971	0.383404	0.772264	FALSE
ENSG00000251753	RNU6-75P	snRNA	0	0	2	0	0	0	0.0001	0.0001	5.05398	0.0001	0.0001	0.0001	5.31358	0.376084	0.772264	FALSE
ENSG00000251767	RNU7-8P	snRNA	6	24	6	27	29	24	27.4699	108.608	25.4325	83.124	90.741	59.0541	-0.745956	0.360666	0.772264	TRUE
ENSG00000251783	RNU6-1170P	snRNA	0	0	2	0	0	0	0.0001	0.0001	4.95862	0.0001	0.0001	0.0001	5.30442	0.376088	0.772264	FALSE
ENSG00000251787	RNU7-47P	snRNA	7	21	12	31	28	31	32.0482	95.0317	50.865	95.4387	87.612	76.2781	-0.575347	0.355707	0.772264	TRUE
ENSG00000251835	RNU6ATAC32P	snRNA	6	4	4	2	10	0	22.4097	14.7669	13.8318	5.02318	25.5261	0.0001	6.25369	0.333698	0.772264	FALSE
ENSG00000251839	RNU7-12P	snRNA	2	8	0	4	8	5	9.15671	36.2026	0.0001	12.3148	25.0321	12.303	-5.49607	0.39249	0.772264	FALSE
ENSG00000251841	RNU6-1334P	snRNA	0	0	2	0	0	0	0.0001	0.0001	5.00585	0.0001	0.0001	0.0001	5.30898	0.376086	0.772264	FALSE
ENSG00000251868	RNU7-71P	snRNA	2	5	1	14	4	7	9.46193	23.3809	4.38013	44.5381	12.9333	17.7983	-1.02923	0.300636	0.772264	FALSE
ENSG00000251880	RNU7-75P	snRNA	0	3	1	7	6	5	0.0001	13.576	4.23884	21.5507	18.7741	12.303	-6.46891	0.308525	0.772264	FALSE
ENSG00000251891	RNU7-79P	snRNA	2	2	0	4	6	4	9.15671	9.05073	0.0001	12.3148	18.7741	9.84243	-5.91708	0.332265	0.772264	FALSE
ENSG00000251923	RNU6-276P	snRNA	12	6	5	0	6	14	35.482	17.5357	13.6877	0.0001	12.125	22.2479	6.19462	0.340002	0.772264	FALSE
ENSG00000251946	RNU6-1023P	snRNA	0	0	0	0	0	2	0.0001	0.0001	0.0001	0.0001	0.0001	2.87852	-4.83248	0.378106	0.772264	FALSE
ENSG00000251952	RNU6-1219P	snRNA	11	15	5	6	15	10	27.8787	37.5764	11.7323	10.2257	25.982	13.6212	0.693176	0.279544	0.772264	FALSE
ENSG00000251971	RNU6-1333P	snRNA	8	10	3	0	2	10	24.4177	30.1689	8.47758	0.0001	4.1721	16.404	6.70502	0.284374	0.772264	FALSE
ENSG00000251973	RNU6-473P	snRNA	9	14	1	21	12	25	23.8757	36.7101	2.45619	37.462	21.7569	35.644	-1.14624	0.366177	0.772264	FALSE
ENSG00000251977	RNU6-991P	snRNA	12	24	8	24	35	37	31.8343	62.9316	19.6488	42.8137	63.4573	52.7531	-0.516233	0.32389	0.772264	FALSE
ENSG00000252003	RNU7-154P	snRNA	0	0	0	1	0	0	0.0001	0.0001	0.0001	3.07876	0.0001	0.0001	-4.86482	0.388642	0.772264	FALSE
ENSG00000252005	RNU4ATAC8P	snRNA	7	2	8	13	18	13	18.2293	5.14816	19.2883	22.7653	32.0364	18.1949	-0.852785	0.294243	0.772264	FALSE
ENSG00000252023	RNU6-581P	snRNA	0	0	0	0	0	2	0.0001	0.0001	0.0001	0.0001	0.0001	2.90593	-4.83704	0.378102	0.772264	FALSE
ENSG00000252030	RNU6-1196P	snRNA	0	1	2	6	1	2	0.0001	2.98488	5.59163	12.1837	2.06391	3.24597	-5.08736	0.391787	0.772264	FALSE
ENSG00000252033	RNU6-311P	snRNA	1	0	0	0	0	0	2.78299	0.0001	0.0001	0.0001	0.0001	0.0001	5.02665	0.354119	0.772264	FALSE
ENSG00000252037	RNU6-162P	snRNA	0	1	2	6	1	2	0.0001	2.72408	5.10305	11.1192	1.88357	2.96235	-5.04339	0.391991	0.772264	FALSE
ENSG00000252039	RNU6-287P	snRNA	9	27	4	32	35	33	26.0684	77.2998	10.7267	62.3273	69.285	51.371	-1.01459	0.263971	0.772264	FALSE
ENSG00000252053	RNU6-1101P	snRNA	2	0	2	4	12	7	7.00886	0.0001	6.48903	9.42613	28.7405	13.184	-6.42244	0.29828	0.772264	FALSE
ENSG00000252057	RNU7-174P	snRNA	2	2	0	6	8	5	9.6223	9.51093	0.0001	19.4113	26.3049	12.9286	-6.38157	0.302357	0.772264	FALSE
ENSG00000252062	RNU6-469P	snRNA	31	26	10	14	23	34	87.1239	72.2259	26.0201	26.4583	44.1778	51.3556	0.58775	0.272047	0.772264	TRUE
ENSG00000252089	RNU4ATAC7P	snRNA	5	1	0	3	6	8	11.3543	2.24466	0.0001	4.58115	9.312	9.76369	-5.66756	0.330497	0.772264	FALSE
ENSG00000252103	RNU6-917P	snRNA	0	0	0	0	0	2	0.0001	0.0001	0.0001	0.0001	0.0001	2.93387	-4.84164	0.378098	0.772264	FALSE
ENSG00000252108	RNU6-1232P	snRNA	5	11	10	30	20	18	16.5033	35.8869	30.5584	66.5851	45.1159	31.9304	-0.696793	0.305113	0.772264	FALSE
ENSG00000252113	RNU6-523P	snRNA	13	25	3	24	36	30	68.3355	129.893	14.6002	84.8344	129.332	84.7535	-0.842481	0.383363	0.772264	TRUE
ENSG00000252174	RNU7-18P	snRNA	8	22	7	28	33	24	36.6265	99.557	29.6713	86.2027	103.257	59.0541	-0.654951	0.335987	0.772264	TRUE
ENSG00000252222	RNU7-13P	snRNA	4	11	6	23	14	16	18.3133	49.7785	25.4325	70.8094	43.8061	39.3694	-0.693816	0.301492	0.772264	FALSE
ENSG00000252244	RNU7-3P	snRNA	339	457	395	426	553	642	1552.05	2068.07	1674.3	1311.51	1730.34	1579.69	0.299898	0.256769	0.772264	TRUE
ENSG00000252288	RNU6-966P	snRNA	18	9	18	2	22	23	49.1288	24.2801	45.485	3.67081	41.0381	33.7385	1.24394	0.326517	0.772264	FALSE
ENSG00000252334	RNU6-1337P	snRNA	0	1	4	6	1	6	0.0001	2.95346	11.0654	12.0555	2.04218	9.63522	-5.27725	0.390738	0.772264	FALSE
ENSG00000252338	RNU6-503P	snRNA	8	6	1	0	2	6	21.6271	16.0326	2.50297	0.0001	3.6953	8.71759	6.11835	0.310879	0.772264	FALSE
ENSG00000252353	RNU7-25P	snRNA	8	28	12	33	33	37	36.6265	126.709	50.865	101.596	103.257	91.0416	-0.566951	0.394538	0.772264	TRUE
ENSG00000252369	RNU7-51P	snRNA	0	3	2	11	8	7	0.0001	13.576	8.47758	33.8654	25.0321	17.2242	-6.65309	0.308323	0.772264	FALSE
ENSG00000252390	RNU5F-4P	snRNA	2439	3371	1596	2740	3667	2590	6073	8296.49	3679.23	4587.75	6240.26	3465.97	0.405756	0.357821	0.772264	TRUE
ENSG00000252395	RNU6-1007P	snRNA	48	85	41	123	148	127	127.337	222.882	100.7	219.42	268.334	181.071	-0.527892	0.238103	0.772264	TRUE
ENSG00000252413	RNU7-121P	snRNA	0	0	0	4	0	0	0.0001	0.0001	0.0001	12.3148	0.0001	0.0001	-5.53147	0.386873	0.772264	FALSE
ENSG00000252467	RNU6-347P	snRNA	13	27	8	37	39	35	35.144	72.1465	20.0231	67.2616	72.0564	50.8521	-0.654579	0.28025	0.772264	TRUE
ENSG00000252474	RNU6-539P	snRNA	11	27	13	52	32	40	30.3147	73.5474	33.1693	96.3653	60.2713	59.2452	-0.634179	0.295019	0.772264	TRUE
ENSG00000252491	RNU1-142P	snRNA	0	2	0	0	0	0	0.0001	3.87002	0.0001	0.0001	0.0001	0.0001	5.18522	0.364568	0.772264	FALSE
ENSG00000252506	RNU6-180P	snRNA	32	100	41	125	145	145	148.908	459.95	176.637	391.142	461.142	362.633	-0.706375	0.272877	0.772264	TRUE
ENSG00000252513	RNU1-128P	snRNA	100	86	83	80	154	64	177.409	150.806	136.329	95.4387	186.723	61.0225	0.687171	0.242048	0.772264	TRUE
ENSG00000252548	RNU7-149P	snRNA	0	3	1	11	6	5	0.0001	14.2663	4.45437	35.5874	19.7287	12.9286	-6.71012	0.295966	0.772264	FALSE
ENSG00000252568	RNU7-28P	snRNA	4	9	6	17	14	12	18.3133	40.7279	25.4325	52.3374	43.8061	29.5271	-0.506606	0.381751	0.772264	FALSE
ENSG00000252626	RNU6-1308P	snRNA	1	4	0	7	2	6	2.75597	10.896	0.0001	12.9723	3.76705	8.88686	-5.60876	0.340257	0.772264	FALSE
ENSG00000252636	RNU6-826P	snRNA	37	74	34	109	117	107	100.987	199.636	85.9161	200.054	218.248	156.957	-0.556192	0.252426	0.772264	TRUE
ENSG00000252641	RNU6-678P	snRNA	10	3	4	6	2	9	26.0418	7.72219	9.6442	10.5071	3.55969	12.5965	0.785682	0.336442	0.772264	FALSE
ENSG00000252643	RNU6-1136P	snRNA	1	6	0	8	4	13	2.72947	16.1868	0.0001	14.683	7.46155	19.0696	-6.1785	0.30733	0.772264	FALSE
ENSG00000252688	RNU6-579P	snRNA	4	2	2	0	2	4	11.1317	5.50146	5.15308	0.0001	3.80398	5.98269	5.79895	0.321164	0.772264	FALSE
ENSG00000252700	RNU7-110P	snRNA	2	3	2	12	4	5	9.15671	13.576	8.47758	36.9441	12.5161	12.303	-0.705614	0.326592	0.772264	FALSE
ENSG00000252721	RNU6-798P	snRNA	0	2	0	0	0	0	0.0001	5.44805	0.0001	0.0001	0.0001	0.0001	5.34969	0.364851	0.772264	FALSE
ENSG00000252725	RNU6-765P	snRNA	5	28	14	40	55	29	14.3362	79.3531	37.164	77.1222	107.777	44.6882	-0.939851	0.355301	0.772264	TRUE
ENSG00000252729	RNU6-971P	snRNA	11	16	5	20	17	36	29.4567	42.3502	12.3964	36.0147	31.113	51.8116	-0.53096	0.318643	0.772264	FALSE
ENSG00000252769	RNU6-943P	snRNA	7	4	3	0	2	8	20.2754	11.4519	8.04505	0.0001	3.95924	12.4537	6.28229	0.303718	0.772264	FALSE
ENSG00000252770	RNU7-4P	snRNA	0	4	1	11	10	6	0.0001	18.1014	4.23884	33.8654	31.2901	14.7636	-6.88125	0.289258	0.772264	FALSE
ENSG00000252782	RNU6-341P	snRNA	6	0	4	8	8	12	17.741	0.0001	10.9502	15.9065	16.1666	19.0696	-5.87663	0.361219	0.772264	FALSE
ENSG00000252795	RNU6-56P	snRNA	0	0	0	0	1	0	0.0001	0.0001	0.0001	0.0001	2.0861	0.0001	-4.67764	0.38347	0.772264	FALSE
ENSG00000252859	RNU6-375P	snRNA	0	0	4	0	0	0	0.0001	0.0001	10.5122	0.0001	0.0001	0.0001	5.66577	0.375944	0.772264	FALSE
ENSG00000252861	RNU6-448P	snRNA	7	16	6	19	20	22	18.57	41.9544	14.7366	33.8942	36.2614	31.3668	-0.477298	0.35426	0.772264	FALSE
ENSG00000252882	RNU6-1137P	snRNA	4	3	2	0	2	2	11.469	8.5022	5.30923	0.0001	3.91925	3.08204	6.34162	0.271079	0.772264	FALSE
ENSG00000252931	RNU6-231P	snRNA	0	0	3	0	0	0	0.0001	0.0001	7.65452	0.0001	0.0001	0.0001	5.51321	0.376003	0.772264	FALSE
ENSG00000252933	RNU6-1223P	snRNA	0	0	0	0	5	0	0.0001	0.0001	0.0001	0.0001	9.32692	0.0001	-5.39784	0.382177	0.772264	FALSE
ENSG00000252934	RNU7-172P	snRNA	0	0	1	0	0	0	0.0001	0.0001	4.10638	0.0001	0.0001	0.0001	5.21373	0.376127	0.772264	FALSE
ENSG00000252943	RNU6-264P	snRNA	9	18	4	17	19	32	24.5645	48.5602	10.1079	31.2012	35.442	46.9404	-0.59682	0.366814	0.772264	FALSE
ENSG00000252944	RNU6-897P	snRNA	8	14	6	18	19	22	21.6271	37.4094	15.0173	32.7219	35.1045	31.9642	-0.42663	0.294089	0.772264	FALSE
ENSG00000252952	RNU6-58P	snRNA	10	9	7	10	8	19	27.5588	24.5159	17.8604	18.5319	15.0679	28.1415	0.311473	0.252491	0.772264	FALSE
ENSG00000252984	RNU6-844P	snRNA	13	15	3	15	26	32	36.1777	41.2603	7.72956	28.0703	49.4505	47.8608	-0.736651	0.343144	0.772264	FALSE
ENSG00000252995	RNU6-667P	snRNA	13	14	8	13	18	18	36.1777	38.5096	20.612	24.3276	34.235	26.9218	0.224191	0.380524	0.772264	FALSE
ENSG00000253035	RNU4ATAC5P	snRNA	18	10	10	19	32	29	40.5508	22.2675	20.8574	28.7832	49.2694	35.1122	-0.362351	0.267627	0.772264	FALSE
ENSG00000253066	RNU6-709P	snRNA	0	1	0	0	0	0	0.0001	2.69788	0.0001	0.0001	0.0001	0.0001	5.01172	0.364249	0.772264	FALSE
ENSG00000253081	RNU4ATAC17P	snRNA	5	6	2	2	2	0	11.8274	14.0286	4.38013	3.18139	3.2334	0.0001	6.58198	0.263722	0.772264	FALSE
ENSG00000253086	RNU6-537P	snRNA	35	91	35	132	138	127	96.4556	247.882	89.3017	244.619	259.92	188.103	-0.723391	0.235173	0.772264	TRUE
ENSG00000263871	U1	snRNA	12	8	2	14	36	12	22.8609	15.0642	3.52764	17.9349	46.8721	12.2865	-0.924059	0.363004	0.772264	FALSE
ENSG00000264229	RNU4ATAC	snRNA	210	296	188	282	300	254	469.366	653.926	389.03	423.838	458.263	305.112	0.4421	0.232861	0.772264	TRUE
ENSG00000271841	U7	snRNA	80	99	104	146	199	233	360.451	440.895	433.832	442.35	612.787	564.215	-0.277947	0.326991	0.772264	TRUE
ENSG00000272215	U7	snRNA	0	0	0	2	0	0	0.0001	0.0001	0.0001	6.05969	0.0001	0.0001	-5.19045	0.387721	0.772264	FALSE
ENSG00000274210	U1	snRNA	9440	8266	5947	8326	13884	7275	16239.9	14055.7	9472.01	9631.78	16324	6726.34	0.449095	0.33869	0.772264	TRUE
ENSG00000274323	U6	snRNA	6	8	7	0	4	10	16.5353	21.7919	17.8604	0.0001	7.534	14.8114	6.48439	0.304499	0.772264	FALSE
ENSG00000275631	U1	snRNA	127	126	81	104	207	100	204.827	200.862	120.949	112.791	228.168	86.6797	0.491033	0.343521	0.772264	TRUE
ENSG00000276376	U7	snRNA	2	0	3	2	4	7	9.01137	0.0001	12.5145	6.05969	12.3174	16.9508	-5.48666	0.3822	0.772264	FALSE
ENSG00000277717	U6	snRNA	2	0	0	0	0	0	5.51185	0.0001	0.0001	0.0001	0.0001	0.0001	5.35528	0.355352	0.772264	FALSE
ENSG00000277986	U4	snRNA	4	5	0	7	4	11	9.23115	11.4054	0.0001	10.863	6.30897	13.6433	-5.37428	0.378258	0.772264	FALSE
ENSG00000281544	U6	snRNA	17	33	11	40	43	53	73.1142	140.285	43.8004	115.683	126.393	122.507	-0.559918	0.268549	0.772264	TRUE
ENSG00000201907	SNORD115-38	snoRNA	2	8	0	6	6	4	6.92339	27.3727	0.0001	13.9667	14.1951	7.44186	-5.31095	0.397204	0.774067	FALSE
ENSG00000223087	RNU6-602P	snRNA	8	4	2	6	0	12	21.6271	10.6885	5.00585	10.9074	0.0001	17.4351	5.40284	0.397904	0.774629	FALSE
ENSG00000238326	snoU13	snoRNA	31	40	24	46	76	68	84.6107	107.911	60.6467	84.4265	141.768	99.7483	-0.264265	0.398003	0.774663	TRUE
ENSG00000251778	SNORA3	snoRNA	1	7	0	3	8	2	2.95692	20.4583	0.0001	5.96501	16.1666	3.17835	-5.10438	0.398257	0.774755	FALSE
ENSG00000200033	RNU6-403P	snRNA	12	9	10	10	11	26	32.7526	24.2801	25.2695	18.3537	20.5191	38.1391	0.266694	0.398963	0.775214	FALSE
ENSG00000222457	RNU6-121P	snRNA	17	14	18	21	16	35	48.7429	39.6766	47.7822	40.4892	31.3533	53.9341	0.249403	0.399055	0.775238	FALSE
ENSG00000252136	SNORA31	snoRNA	8	6	2	4	5	8	21.0264	15.5873	4.8668	7.06962	8.98148	11.3006	0.489366	0.399109	0.775313	FALSE
ENSG00000202434	SNORA4	snoRNA	0	4	2	3	8	3	0.0001	8.19191	3.83662	4.17989	11.3284	3.34074	-5.10119	0.399463	0.775348	FALSE
ENSG00000202478	RNU6-81P	snRNA	5	4	1	8	0	4	13.647	10.7912	2.52704	14.683	0.0001	5.86764	5.23807	0.399252	0.775348	FALSE
ENSG00000253054	RNU7-77P	snRNA	3	2	0	8	2	2	14.1928	9.35241	0.0001	25.4504	6.46669	5.0853	-5.20955	0.399588	0.77536	FALSE
ENSG00000281130	U7	snRNA	2	2	0	2	4	2	9.7882	9.67491	0.0001	6.58207	13.3793	5.26065	-5.08751	0.400193	0.775705	FALSE
ENSG00000238704	RNU7-97P	snRNA	2	2	0	2	4	2	9.15671	9.05073	0.0001	6.15743	12.5161	4.92126	-5.05544	0.400362	0.775844	FALSE
ENSG00000206877	RNU6-1103P	snRNA	64	70	49	71	102	93	169.782	183.55	120.349	126.657	184.933	132.596	0.19591	0.400504	0.775949	TRUE
ENSG00000252858	RNU6-1271P	snRNA	24	45	15	39	59	79	64.8812	120.244	37.5432	70.8973	109.008	114.78	-0.427683	0.400564	0.775949	TRUE
ENSG00000202270	SNORD114-12	snoRNA	2504	2356	1586	3095	2986	3250	9476.97	8813.62	5557.38	7876.86	7723.7	6610.76	0.174147	0.401147	0.776443	TRUE
ENSG00000251875	RNU5F-2P	snRNA	95	120	66	170	273	164	328.856	410.59	211.523	395.721	645.871	305.112	-0.37783	0.401525	0.776565	TRUE
ENSG00000201541	SNORA1	snoRNA	10	6	2	10	8	26	21.3426	12.6574	3.95201	14.3518	11.6691	29.8231	-0.636794	0.401842	0.776957	FALSE
ENSG00000212568	RNU6-1254P	snRNA	11	11	5	17	1	13	30.0232	29.6757	12.6348	31.2012	1.86546	19.0696	1.2193	0.401887	0.776974	FALSE
ENSG00000212160	RNU6-205P	snRNA	16	41	6	41	45	44	42.4457	107.508	14.7366	73.1399	81.588	62.7334	-0.720415	0.401932	0.777021	TRUE
ENSG00000276367	U8	snoRNA	9	0	5	10	6	11	19.2083	0.0001	9.87987	14.3518	8.75188	12.6175	-5.34469	0.40197	0.777067	FALSE
ENSG00000206616	RNU6-741P	snRNA	6	11	5	15	13	16	15.9172	28.8437	12.2806	26.7586	23.5699	22.8122	-0.345311	0.402242	0.777123	FALSE
ENSG00000264294	SNORD55	snoRNA	224	273	162	371	649	399	794.794	957.443	532.174	885.193	1573.81	760.874	-0.357521	0.402588	0.777324	TRUE
ENSG00000252362	RNU6-506P	snRNA	30	19	12	12	24	44	90.5921	56.7109	33.5493	24.3674	49.5315	71.4093	0.438497	0.402717	0.777485	TRUE
ENSG00000199977	SNORA73	snoRNA	4	8	3	0	12	9	5.53873	10.9492	3.84598	0.0001	11.3561	6.69768	5.07331	0.402987	0.777772	FALSE
ENSG00000252755	RNU6-703P	snRNA	2	6	4	14	19	5	5.3058	15.733	9.82447	24.9747	34.4483	7.12889	-0.862386	0.403414	0.778092	FALSE
ENSG00000221216	RNU6ATAC27P	snRNA	13	10	14	18	18	9	31.0095	23.5774	30.918	28.8723	29.3443	11.538	0.508336	0.403522	0.778215	FALSE
ENSG00000201687	RNU6-1107P	snRNA	6	12	0	6	11	16	16.3763	32.3735	0.0001	11.0122	20.5191	23.4703	-5.43151	0.403742	0.778296	FALSE
ENSG00000201754	SNORD52	snoRNA	2855	3114	2601	5315	5796	5295	12095.6	13040.2	10202.2	15142	16782.3	12056.5	-0.204454	0.404248	0.778624	TRUE
ENSG00000207475	SNORA80E	snoRNA	28	12	18	17	36	14	58.0142	24.5755	34.5288	23.6856	50.9776	15.5898	0.567521	0.404169	0.778624	FALSE
ENSG00000201519	RNU6-645P	snRNA	18	10	3	5	7	17	48.2019	26.4689	7.43789	9.00374	12.8113	24.4666	0.688378	0.404678	0.778934	FALSE
ENSG00000207225	RNU6-692P	snRNA	13	22	12	22	42	36	34.4871	57.6873	29.4732	39.2459	76.1488	51.3274	-0.357256	0.405536	0.77945	FALSE
ENSG00000201136	RNU6-353P	snRNA	6	10	2	0	10	14	15.7698	25.9788	4.8668	0.0001	17.9629	19.7759	5.36401	0.408262	0.780649	FALSE
ENSG00000206647	SNORA2	snoRNA	15	23	4	10	23	2	31.5395	47.8008	7.78682	14.1391	33.0516	2.26019	1.26333	0.409127	0.781313	FALSE
ENSG00000252126	RNU6-313P	snRNA	4	6	0	2	8	12	10.1378	15.0306	0.0001	3.40862	13.8571	16.3454	-5.10439	0.409745	0.781653	FALSE
ENSG00000252749	RNU7-116P	snRNA	0	2	2	3	2	3	0.0001	9.05073	8.47758	9.23609	6.25809	7.38185	-5.14914	0.409845	0.781698	FALSE
ENSG00000207451	RNU6-291P	snRNA	8	1	5	2	2	7	21.2229	2.62224	12.2806	3.5679	3.62623	9.98041	0.90654	0.410031	0.781823	FALSE
ENSG00000252452	RNU6-107P	snRNA	31	74	21	91	84	84	86.2697	203.55	54.1064	170.292	159.763	125.635	-0.510464	0.410535	0.782069	TRUE
ENSG00000207058	RNU6-784P	snRNA	19	42	20	46	51	67	50.8797	111.169	49.5853	82.8336	93.3387	96.4271	-0.364944	0.410614	0.782144	TRUE
ENSG00000202093	SNORD58C	snoRNA	4304	4629	2929	7105	9734	6993	19089.2	20293.1	12027.3	21190.3	29505.9	16669.1	-0.281975	0.410882	0.782217	TRUE
ENSG00000252091	RNU6-1146P	snRNA	17	20	6	15	12	21	47.3092	55.0137	15.459	28.0703	22.8234	31.4087	0.438417	0.412119	0.782947	FALSE
ENSG00000201839	SNORD114-3	snoRNA	728	641	414	927	1095	1213	2755.28	2397.93	1450.67	2359.24	2832.37	2467.34	-0.155658	0.412236	0.782952	TRUE
ENSG00000212475	RNU6-400P	snRNA	12	19	8	24	24	28	32.1346	50.2908	19.8342	43.2176	43.9241	40.2979	-0.313106	0.41254	0.783088	FALSE
ENSG00000265706	SNORD53_SNORD92	snoRNA	4318	4592	2965	7074	9580	7021	15713.9	16517.6	9989.84	17311.1	23826.9	13732	-0.270547	0.413004	0.783242	TRUE
ENSG00000200812	SNORD115-6	snoRNA	4	15	0	8	10	8	13.8467	51.3238	0.0001	18.6223	23.6584	14.8836	-5.39266	0.41336	0.783403	FALSE
ENSG00000209702	SNORD41	snoRNA	16	17	18	33	22	57	64.8812	68.1384	67.5777	89.985	60.9708	124.224	-0.291419	0.413643	0.783446	TRUE
ENSG00000206731	SNORA36	snoRNA	4	0	2	2	5	4	8.94041	0.0001	4.13871	3.00604	7.63781	4.80502	-4.84938	0.413672	0.783472	FALSE
ENSG00000207255	RNU6-1117P	snRNA	38	52	29	58	103	83	103.716	140.285	73.2814	106.451	192.133	121.752	-0.302701	0.41424	0.78377	TRUE
ENSG00000239093	snoU13	snoRNA	133	105	57	99	148	140	359.55	280.57	142.664	179.97	273.445	203.408	0.279798	0.414626	0.783817	TRUE
ENSG00000201502	SNORD74	snoRNA	46462	51106	41927	82943	99687	85717	164856	179235	137731	197899	241738	163458	-0.208872	0.414818	0.783898	TRUE
ENSG00000206722	RNU6-1074P	snRNA	29	33	15	57	42	53	79.1519	89.0269	37.9042	104.615	78.3454	77.745	-0.312931	0.415283	0.784077	TRUE
ENSG00000200949	SNORD115-32	snoRNA	1	4	0	2	3	2	3.46174	13.6864	0.0001	4.65564	7.09758	3.72098	-4.78264	0.415704	0.78414	FALSE
ENSG00000200456	RNU6-1097P	snRNA	9	5	0	0	0	2	23.8757	13.1108	0.0001	0.0001	0.0001	2.85162	6.7939	0.415447	0.78414	FALSE
ENSG00000207393	RNU6-136P	snRNA	5	10	5	18	0	14	13.2643	26.2215	12.2806	32.1103	0.0001	19.9607	5.44658	0.415518	0.78414	FALSE
ENSG00000212586	SNORA8	snoRNA	2	2	4	0	10	4	5.79306	5.72601	10.7267	0.0001	19.7958	6.22688	5.04423	0.415998	0.784352	FALSE
ENSG00000201433	RNU6-335P	snRNA	12	2	4	3	4	9	30.144	4.96593	9.30282	5.06763	6.86728	12.1506	0.678377	0.416108	0.784421	FALSE
ENSG00000252913	RNU6-158P	snRNA	4	2	3	2	7	2	11.3543	5.61149	7.88415	3.81764	13.5799	3.05122	0.660879	0.416265	0.784503	FALSE
ENSG00000252441	SNORA64	snoRNA	3	3	0	0	0	1	10.5132	10.3916	0.0001	0.0001	0.0001	1.88351	6.48712	0.416285	0.784505	FALSE
ENSG00000278089	SNORD115-7	snoRNA	2	1	0	1	2	2	6.92339	3.42168	0.0001	2.32787	4.73175	3.72098	-4.58766	0.416756	0.78482	FALSE
ENSG00000201709	RNU6-686P	snRNA	20	47	15	52	53	60	53.0571	123.241	36.8415	92.7628	96.0925	85.5456	-0.448924	0.416944	0.78482	TRUE
ENSG00000238880	RNU7-59P	snRNA	6	4	0	4	7	5	27.9203	18.3981	0.0001	12.5166	22.2621	12.5047	-5.24469	0.417477	0.785155	FALSE
ENSG00000202231	SNORA9	snoRNA	2	4	4	7	21	5	4.26859	8.43828	7.90391	10.0463	30.6313	5.73529	-0.772169	0.417499	0.785169	FALSE
ENSG00000206776	SNORA32	snoRNA	12	6	10	10	12	16	27.9203	13.7986	21.5412	15.6458	19.0819	20.0075	0.263343	0.41781	0.78539	FALSE
ENSG00000251711	RNU6-632P	snRNA	5	6	1	15	6	8	22.1763	26.3035	4.10638	44.7369	18.1874	19.0696	-0.793289	0.417772	0.78539	FALSE
ENSG00000212455	SNORA40	snoRNA	4	2	0	2	3	5	8.87056	4.384	0.0001	2.98256	4.54692	5.95932	-4.67581	0.418381	0.785735	FALSE
ENSG00000200169	RNU5D-1	snRNA	9395	12309	6876	12950	13356	12146	22989.8	29771.8	15577.8	21309.1	22336.5	15973.7	0.267822	0.418379	0.785735	TRUE
ENSG00000207493	SNORA46	snoRNA	45	75	50	107	166	100	94.6184	155.872	97.3341	151.288	238.546	113.005	-0.396922	0.419007	0.786108	TRUE
ENSG00000252920	SNORA31	snoRNA	0	2	5	4	3	5	0.0001	4.21919	9.87987	5.74077	4.37599	5.73529	-4.92046	0.419076	0.786108	FALSE
ENSG00000201816	SNORA73	snoRNA	14	27	32	46	59	53	19.7711	37.6885	41.8392	43.6834	56.9447	40.2263	-0.455603	0.419733	0.786323	FALSE
ENSG00000207098	SNORA70	snoRNA	22	22	8	24	13	23	46.2579	45.7225	15.5735	33.9338	18.6814	25.9911	0.438322	0.420746	0.786708	FALSE
ENSG00000200882	RNU6-681P	snRNA	4	6	0	2	6	12	10.9176	16.1868	0.0001	3.67081	11.1923	17.6027	-5.00168	0.42069	0.786708	FALSE
ENSG00000201255	RNU6-990P	snRNA	9	3	2	6	7	20	24.5645	8.09345	5.05398	11.0122	13.0576	29.3378	-0.584755	0.421291	0.786768	FALSE
ENSG00000207023	RNU6-975P	snRNA	0	3	3	6	2	4	0.0001	8.01637	7.50872	10.9074	3.6953	5.81176	-4.9775	0.421241	0.786768	FALSE
ENSG00000263971	U1	snRNA	15	7	6	9	17	5	28.0121	12.9211	10.3739	11.302	21.6972	5.01839	0.641648	0.421833	0.786891	FALSE
ENSG00000266081	U1	snRNA	15	7	6	9	17	5	29.5683	13.6389	10.9502	11.9299	22.9026	5.29719	0.641648	0.421833	0.786891	FALSE
ENSG00000200757	SNORD115-16	snoRNA	2	12	0	8	10	2	6.92339	41.059	0.0001	18.6223	23.6584	3.72098	-5.16664	0.422139	0.787079	FALSE
ENSG00000276643	SNORD45	snoRNA	0	8	8	4	16	12	0.0001	31.1745	29.2003	10.6044	43.1107	25.4261	-5.5489	0.422373	0.787252	FALSE
ENSG00000253047	SNORA40	snoRNA	6	0	1	4	1	6	14.0755	0.0001	2.17202	6.31009	1.60339	7.56486	-4.76535	0.423018	0.787731	FALSE
ENSG00000221148	SNORA3	snoRNA	8	22	11	9	24	12	18.1668	49.3803	23.1267	13.7433	37.2477	14.6455	0.594692	0.424224	0.788096	FALSE
ENSG00000251851	RNU6-772P	snRNA	4	0	2	0	0	1	10.8136	0.0001	5.00585	0.0001	0.0001	1.45302	6.27422	0.424456	0.788197	FALSE
ENSG00000223189	RNU6-177P	snRNA	4	0	2	0	0	1	10.9176	0.0001	5.05398	0.0001	0.0001	1.46699	6.27882	0.424534	0.788221	FALSE
ENSG00000206828	U1	snRNA	1102	633	345	622	1037	727	1907.37	1082.93	552.845	723.937	1226.68	676.27	0.414236	0.425008	0.788345	TRUE
ENSG00000252735	RNU6-528P	snRNA	8	14	0	4	16	18	22.7085	39.2798	0.0001	7.63519	31.0398	27.4602	-5.27974	0.426282	0.789117	FALSE
ENSG00000206960	RNU6-793P	snRNA	6	2	2	10	0	6	16.3763	5.39567	5.05398	18.3537	0.0001	8.80141	5.02345	0.426678	0.789423	FALSE
ENSG00000252008	RNU6-927P	snRNA	2	6	4	14	7	8	5.6772	16.8343	10.5122	26.7229	13.5799	12.2046	-0.60822	0.426663	0.789423	FALSE
ENSG00000252533	RNU6-572P	snRNA	4	0	2	0	0	1	14.1928	0.0001	6.57014	0.0001	0.0001	1.90705	6.405	0.426632	0.789423	FALSE
ENSG00000212358	RNU6-837P	snRNA	8	8	0	6	8	10	21.0264	20.783	0.0001	10.6044	14.3703	14.1257	-5.09083	0.426769	0.789435	FALSE
ENSG00000249020	SNORA58	snoRNA	49	49	39	66	69	69	101.525	100.35	74.8123	91.9555	97.707	76.8349	0.152816	0.42681	0.789444	TRUE
ENSG00000207491	RNU6-423P	snRNA	4	8	2	0	8	16	10.9176	21.5824	5.05398	0.0001	14.923	23.4703	5.12296	0.427131	0.789454	FALSE
ENSG00000239003	RNU7-88P	snRNA	2	4	0	2	6	2	9.01137	17.814	0.0001	6.05969	18.4761	4.84315	-4.9094	0.427386	0.789553	FALSE
ENSG00000202317	RNU1-84P	snRNA	459	428	296	397	828	258	794.448	732.218	474.325	462.062	979.453	239.997	0.553543	0.428176	0.789852	TRUE
ENSG00000201569	SNORD114-17	snoRNA	2164	1917	1339	2632	2525	2787	8190.16	7171.36	4691.89	6698.52	6531.26	5668.98	0.155873	0.428384	0.790013	TRUE
ENSG00000221093	SNORA3	snoRNA	0	4	4	7	7	2	0.0001	10.1107	9.47044	12.0374	12.2342	2.74886	-5.01733	0.42857	0.790192	FALSE
ENSG00000201579	RNU6-343P	snRNA	37	64	24	72	84	89	100.987	172.658	60.6467	132.146	156.691	130.553	-0.346163	0.428819	0.790297	TRUE
ENSG00000206612	SNORA2A	snoRNA	17	26	6	14	28	4	35.7448	54.0357	11.6802	19.7948	40.2367	4.52028	0.987733	0.429236	0.790403	FALSE
ENSG00000238427	RNU7-136P	snRNA	4	4	0	2	6	5	16.4555	16.265	0.0001	5.53277	16.8695	11.0549	-4.97296	0.429094	0.790403	FALSE
ENSG00000202261	SNORD115-44	snoRNA	2	12	0	8	8	2	6.92339	41.059	0.0001	18.6223	18.9267	3.72098	-5.05933	0.430439	0.790567	FALSE
ENSG00000201221	RNU4-40P	snRNA	0	2	2	2	2	3	0.0001	3.92415	3.67565	2.66971	2.71336	3.20058	-4.55227	0.430258	0.790567	FALSE
ENSG00000212269	RNU6-788P	snRNA	9	12	10	19	11	10	24.5645	32.3735	25.2695	34.8719	20.5191	14.669	0.417531	0.430601	0.790567	FALSE
ENSG00000252431	RNU6-1247P	snRNA	0	5	5	9	3	6	0.0001	14.3149	13.4084	17.5296	5.93881	9.34027	-5.10432	0.431253	0.790775	FALSE
ENSG00000201457	SNORA55	snoRNA	4	8	0	12	8	2	8.41061	16.6264	0.0001	16.967	11.4963	2.26019	-4.87623	0.431478	0.790936	FALSE
ENSG00000201560	RNU6-973P	snRNA	8	16	10	20	9	12	21.2229	41.9544	24.561	35.6781	16.3177	17.1092	0.483392	0.431737	0.791053	FALSE
ENSG00000222126	RNU2-9P	snRNA	810	840	465	729	1333	604	1585.67	1625.37	842.778	959.651	1783.44	635.475	0.437846	0.432389	0.791236	TRUE
ENSG00000252916	RNU6-762P	snRNA	3	12	0	4	6	8	8.34877	33.0083	0.0001	7.48548	11.4117	11.9653	-4.95437	0.432811	0.791458	FALSE
ENSG00000252796	RNU7-11P	snRNA	10	24	12	29	31	33	45.7831	108.608	50.865	89.2813	96.999	81.1993	-0.386549	0.43331	0.791793	TRUE
ENSG00000238317	SNORD11	snoRNA	43	101	65	130	172	139	145.307	337.351	203.359	295.405	397.234	252.444	-0.418553	0.433583	0.791826	TRUE
ENSG00000252050	SNORA31	snoRNA	26	40	13	64	37	64	56.7711	86.3292	26.2803	93.9704	55.2149	75.1046	-0.427191	0.433989	0.792156	TRUE
ENSG00000212344	RNU6-823P	snRNA	3	11	3	12	8	16	8.26772	29.9638	7.65452	22.2382	15.0679	23.6981	-0.583506	0.434653	0.792519	FALSE
ENSG00000207053	RNU6-937P	snRNA	16	15	11	16	18	32	42.8461	39.7033	27.272	28.8117	32.9431	46.0548	0.133822	0.434804	0.79263	FALSE
ENSG00000239151	RNU7-195P	snRNA	2	0	2	2	2	2	9.15671	0.0001	8.47758	6.15743	6.25809	4.92126	-4.75357	0.4353	0.792769	FALSE
ENSG00000209645	SNORD105	snoRNA	49	74	69	120	117	141	163.634	244.261	213.333	269.474	267.032	253.064	-0.259683	0.435347	0.792794	TRUE
ENSG00000212432	SNORA75	snoRNA	16	8	8	25	16	22	30.6871	15.166	14.2056	32.2429	20.9728	22.6774	-0.299404	0.435431	0.792813	FALSE
ENSG00000238363	SNORA13	snoRNA	23	48	36	51	33	48	49.0878	101.258	71.1344	73.1936	48.1349	55.0579	0.393912	0.435881	0.792864	TRUE
ENSG00000223047	RNU6-847P	snRNA	27	51	15	43	63	85	70.9638	132.491	36.5003	75.9975	113.165	120.067	-0.424554	0.43602	0.792948	TRUE
ENSG00000206703	RNU6-128P	snRNA	39	67	18	66	87	94	103.461	175.684	44.2097	117.737	157.737	134.021	-0.43848	0.436203	0.793044	TRUE
ENSG00000273757	U1	snRNA	14879	14377	10362	14604	25685	11851	25596.8	24447	16504	16894.4	30199	10957.2	0.400371	0.436551	0.793348	TRUE
ENSG00000212421	SNORA26	snoRNA	2	2	0	2	4	1	4.17444	4.12612	0.0001	2.80712	5.70592	1.12184	-4.34438	0.436827	0.793559	FALSE
ENSG00000212282	RNU6-578P	snRNA	4	4	0	0	0	2	11.0236	10.896	0.0001	0.0001	0.0001	2.96235	6.31494	0.437128	0.793713	FALSE
ENSG00000206881	RNU6-190P	snRNA	12	4	2	3	4	10	33.3948	11.0028	5.15308	5.61413	7.60786	14.9566	0.62771	0.437213	0.79375	FALSE
ENSG00000222501	RNU4-25P	snRNA	6	6	0	2	8	12	7.40501	7.3193	0.0001	1.6599	6.74785	7.95955	-4.56337	0.437667	0.794103	FALSE
ENSG00000201512	SNORA71C	snoRNA	6	4	0	2	6	8	12.71	8.37531	0.0001	2.84901	8.68657	9.10793	-4.68481	0.437927	0.794207	FALSE
ENSG00000207456	RNU6-997P	snRNA	16	14	8	8	20	24	42.4457	36.7101	19.6488	14.2713	36.2614	34.2183	0.36851	0.437932	0.794207	FALSE
ENSG00000212413	RNU11-3P	snRNA	21	19	15	32	67	30	44.8193	40.0814	29.6394	45.9254	97.7283	34.4112	-0.406924	0.437809	0.794207	FALSE
ENSG00000252727	SCARNA11	scaRNA	2	12	5	4	7	4	4.30093	25.5064	9.95471	5.78426	10.2879	4.62301	0.768196	0.438105	0.794212	FALSE
ENSG00000201298	RNU6-1164P	snRNA	33	49	27	59	77	74	87.5441	128.485	66.3146	105.25	139.606	105.506	-0.246607	0.438136	0.794212	TRUE
ENSG00000199633	SNORA63	snoRNA	2	0	2	0	0	1	4.50573	0.0001	4.17156	0.0001	0.0001	1.21086	5.85321	0.438512	0.794417	FALSE
ENSG00000201643	SNORA14A	snoRNA	6	4	10	18	20	10	12.6159	8.31327	19.4669	25.4504	28.7405	11.3006	-0.56727	0.438624	0.794417	FALSE
ENSG00000208892	SNORA49	snoRNA	10	2	0	2	10	4	20.8718	4.12612	0.0001	2.80712	14.2646	4.48704	-4.67769	0.438814	0.794417	FALSE
ENSG00000276642	U6atac	snRNA	4	0	6	5	12	2	9.6223	0.0001	13.3629	8.08811	19.7287	2.5858	-4.88473	0.438499	0.794417	FALSE
ENSG00000212184	RNU6-440P	snRNA	2	0	2	0	0	1	5.40686	0.0001	5.00585	0.0001	0.0001	1.45302	5.94089	0.439832	0.794941	FALSE
ENSG00000202112	RNU6-690P	snRNA	6	6	0	2	8	10	16.0674	15.8814	0.0001	3.60156	14.6414	14.3922	-4.8482	0.440229	0.79513	FALSE
ENSG00000200564	SNORD115-39	snoRNA	2	10	0	6	6	2	6.92339	34.2159	0.0001	13.9667	14.1951	3.72098	-4.87032	0.441244	0.795532	FALSE
ENSG00000199903	RNU6-1273P	snRNA	16	8	4	3	9	21	43.6701	21.5824	10.1079	5.50617	16.7884	30.8047	0.685949	0.441601	0.795797	FALSE
ENSG00000221381	SNORD88B	snoRNA	85	100	48	87	122	97	265.139	308.318	138.621	182.487	260.085	162.615	0.289895	0.442295	0.796082	TRUE
ENSG00000252810	RNU6-345P	snRNA	16	45	15	53	48	52	42.4457	117.997	36.8415	94.5467	87.0272	74.1395	-0.469836	0.442574	0.796311	TRUE
ENSG00000206710	RNU6-147P	snRNA	13	12	3	14	16	28	34.4871	31.4658	7.36837	24.9747	29.0091	39.9213	-0.513088	0.443445	0.796685	FALSE
ENSG00000252661	RNU6-782P	snRNA	3	4	0	0	0	2	8.18822	10.7912	0.0001	0.0001	0.0001	2.93387	6.17195	0.443553	0.796716	FALSE
ENSG00000201151	SNORD56	snoRNA	0	2	2	2	2	2	0.0001	7.7937	7.30015	5.30224	5.38893	4.23777	-4.68726	0.444126	0.797179	FALSE
ENSG00000199293	SNORA21	snoRNA	72	43	21	47	59	48	154.83	91.3977	41.8095	67.9639	86.7112	55.475	0.39046	0.44468	0.797275	TRUE
ENSG00000199551	RNU6-545P	snRNA	23	13	5	8	11	26	62.7757	35.0713	12.6348	14.683	20.5191	38.1391	0.530375	0.445008	0.797444	FALSE
ENSG00000252347	RNU6-1046P	snRNA	14	24	5	21	30	36	37.14	62.9316	12.2806	37.462	54.392	51.3274	-0.516603	0.445564	0.797777	FALSE
ENSG00000206835	RNU1-74P	snRNA	234	170	79	146	277	133	388.433	278.929	121.411	162.971	314.254	118.655	0.476585	0.446544	0.79821	TRUE
ENSG00000252184	RNU2-10P	snRNA	43	86	30	54	76	49	57.8473	114.355	37.3653	48.8502	69.8761	35.4278	0.448987	0.446721	0.798276	TRUE
ENSG00000212626	SNORA48	snoRNA	4	6	0	5	8	2	8.47338	12.5629	0.0001	7.12238	11.5821	2.27706	-4.59714	0.448413	0.79896	FALSE
ENSG00000238694	snoU13	snoRNA	4	10	11	16	44	13	10.9176	26.9779	27.7964	29.3658	82.0761	19.0696	-0.724478	0.44853	0.799005	FALSE
ENSG00000207121	RNU6-1230P	snRNA	10	23	4	20	25	28	26.283	59.751	9.7335	35.3477	44.907	39.5517	-0.57419	0.449278	0.799115	FALSE
ENSG00000252162	RNU6-830P	snRNA	13	37	10	28	50	46	34.4871	97.0194	24.561	49.9493	90.6533	65.585	-0.512626	0.449427	0.79923	TRUE
ENSG00000212526	RNU6-466P	snRNA	6	8	0	2	8	12	16.5353	21.7919	0.0001	3.70645	15.0679	17.7736	-4.81134	0.450051	0.799521	FALSE
ENSG00000222300	RNU2-21P	snRNA	81	115	41	83	122	69	122.299	171.625	57.3133	84.2703	125.892	55.9914	0.444553	0.450463	0.799712	TRUE
ENSG00000201666	SNORD74	snoRNA	1	4	0	0	1	0	4.05517	16.0326	0.0001	0.0001	2.7715	0.0001	6.05179	0.451352	0.800091	FALSE
ENSG00000275504	U7	snRNA	13	6	2	16	11	14	57.6581	26.3035	8.21266	47.7194	33.3435	33.3717	-0.592101	0.451684	0.800214	FALSE
ENSG00000252611	RNU6-1121P	snRNA	0	3	3	6	2	2	0.0001	7.72219	7.23318	10.5071	3.55969	2.79929	-4.62619	0.452015	0.800385	FALSE
ENSG00000252935	RNU6-1220P	snRNA	4	2	0	0	0	2	10.5132	5.19583	0.0001	0.0001	0.0001	2.82521	5.95882	0.452715	0.800967	FALSE
ENSG00000199593	SNORD114-14	snoRNA	2183	1920	1318	2647	2513	2783	8262.07	7182.58	4618.3	6736.69	6500.22	5660.85	0.153476	0.453187	0.801177	TRUE
ENSG00000264640	U1	snRNA	10	6	0	7	9	4	19.1795	11.3745	0.0001	9.02807	11.7973	4.12324	-4.66048	0.453397	0.80125	FALSE
ENSG00000222439	RNU6-994P	snRNA	36	82	33	87	107	105	92.0611	207.268	78.1304	149.607	187.007	144.31	-0.373905	0.453696	0.801306	TRUE
ENSG00000202023	SNORD81	snoRNA	2924	3912	3466	6421	7096	6533	10920.9	14441.9	11985.1	16126.6	18113.3	13113.8	-0.234453	0.454273	0.801597	TRUE
ENSG00000202227	RNU6-282P	snRNA	17	30	6	29	29	49	46.8499	81.7194	15.3089	53.7422	54.6208	72.5753	-0.515427	0.454306	0.801597	TRUE
ENSG00000265074	U1	snRNA	10	6	0	7	9	4	17.3083	10.2648	0.0001	8.1473	10.6463	3.72098	-4.61112	0.454176	0.801597	FALSE
ENSG00000202445	RNU6-669P	snRNA	35	49	17	49	61	89	92.8498	128.485	41.7537	87.4111	110.597	126.893	-0.328218	0.45469	0.801873	TRUE
ENSG00000223224	SNORD71	snoRNA	947	901	568	1654	2266	1237	3125.7	2939.45	1735.71	3671.06	5111.62	2194.32	-0.350962	0.45479	0.801885	TRUE
ENSG00000277610	RNVU1-20	snRNA	1112	639	354	646	1082	747	1924.67	1093.19	567.267	751.87	1279.91	694.874	0.383816	0.455494	0.802112	TRUE
ENSG00000199470	SNORA64	snoRNA	1	3	0	1	0	0	2.15052	6.37668	0.0001	1.44614	0.0001	0.0001	5.6162	0.455765	0.802136	FALSE
ENSG00000201288	RNU6-1047P	snRNA	29	33	14	29	54	81	76.9327	86.5309	34.3854	51.7332	97.9055	115.486	-0.345973	0.455573	0.802136	TRUE
ENSG00000251718	RNU2-13P	snRNA	845	1177	641	1692	2995	1388	2122.63	2922.39	1490.76	2858.09	5141.8	1873.87	-0.419564	0.456057	0.802136	TRUE
ENSG00000199934	SNORD81	snoRNA	2973	3960	3504	6497	7189	6601	10959.7	14429.3	11959.2	16105.6	18112.3	13078.2	-0.232253	0.45651	0.802258	TRUE
ENSG00000272507	U6	snRNA	11	9	5	15	12	20	31.2241	25.2513	13.1402	28.6317	23.2798	30.5113	-0.219141	0.456723	0.802295	FALSE
ENSG00000200288	SNORA18	snoRNA	22	23	16	47	88	27	48.7877	50.4149	32.8503	70.0878	133.374	32.1799	-0.526948	0.457153	0.802649	TRUE
ENSG00000252269	RNU4ATAC12P	snRNA	9	0	10	4	14	8	22.608	0.0001	23.2569	6.75681	24.0352	10.8005	-4.9034	0.457482	0.802794	FALSE
ENSG00000199791	RNU6-451P	snRNA	12	16	13	14	18	30	31.8343	41.9544	31.9293	24.9747	32.6352	42.7728	0.2021	0.457535	0.802813	FALSE
ENSG00000199959	SNORA2	snoRNA	0	2	3	3	1	4	0.0001	4.096	5.75488	4.17989	1.41614	4.45429	-4.37791	0.458632	0.803219	FALSE
ENSG00000202283	SNORA33	snoRNA	4	0	2	0	0	2	8.47338	0.0001	3.92251	0.0001	0.0001	2.27706	5.82362	0.459023	0.803368	FALSE
ENSG00000278135	U2	snRNA	935	1218	573	1713	2909	1425	2793.73	3597.2	1585.11	3441.82	5940.42	2288.34	-0.412927	0.460336	0.804037	TRUE
ENSG00000206997	RNU6-524P	snRNA	20	45	10	44	53	50	53.0571	117.997	24.561	78.4916	96.0925	71.288	-0.496809	0.460396	0.80409	TRUE
ENSG00000206752	RNU6-1323P	snRNA	78	102	49	115	159	161	206.922	267.459	120.349	205.148	288.277	229.547	-0.237228	0.460802	0.804257	TRUE
ENSG00000207340	RNVU1-10	snRNA	17496	16716	12070	17124	30876	13583	30282.5	28597.6	19341.6	19930.4	36523.6	12635.2	0.39348	0.460958	0.804292	TRUE
ENSG00000220986	SNORA50	snoRNA	3	2	0	2	1	4	6.35506	4.1877	0.0001	2.84901	1.44784	4.55401	-4.15652	0.461511	0.804349	FALSE
ENSG00000280894	SNORA76	snoRNA	3	2	0	2	1	4	6.45135	4.25115	0.0001	2.89218	1.46978	4.62301	-4.16375	0.461374	0.804349	FALSE
ENSG00000206583	RNU6-1292P	snRNA	31	57	16	51	63	93	82.2384	149.462	39.2976	90.9789	114.223	132.596	-0.398902	0.462462	0.804476	TRUE
ENSG00000207309	RNU4-70P	snRNA	28	33	11	26	38	15	57.1795	66.6101	20.7974	35.7037	53.0355	16.463	0.553662	0.462132	0.804476	FALSE
ENSG00000207410	SNORA8	snoRNA	10	2	8	7	26	18	20.4213	4.03707	15.1254	9.61262	36.2875	19.7556	-0.716899	0.462638	0.80457	FALSE
ENSG00000252751	RNU6-143P	snRNA	3	9	2	6	3	4	9.15671	27.152	5.65175	12.3148	6.25809	6.56165	0.596674	0.463013	0.804692	FALSE
ENSG00000221083	SNORA77	snoRNA	2	1	0	0	1	0	4.54178	2.24466	0.0001	0.0001	1.55208	0.0001	5.43962	0.463612	0.804878	FALSE
ENSG00000206970	RNU6-474P	snRNA	36	32	19	31	37	61	95.5027	83.9087	46.6658	55.301	67.0835	86.9713	0.176178	0.463931	0.805147	TRUE
ENSG00000201807	SNORA27	snoRNA	0	4	2	0	0	2	0.0001	8.37531	3.92251	0.0001	0.0001	2.27706	5.81802	0.464325	0.805334	FALSE
ENSG00000207461	RNU6-253P	snRNA	18	14	11	18	17	32	48.6609	37.4094	27.5317	32.7219	31.4093	46.4934	0.128131	0.465682	0.80582	FALSE
ENSG00000212260	RNU6-724P	snRNA	0	4	2	0	0	2	0.0001	10.6885	5.00585	0.0001	0.0001	2.90593	5.93531	0.465473	0.80582	FALSE
ENSG00000212429	RNU11-6P	snRNA	1	6	4	6	8	10	2.13435	12.6574	7.90391	8.6111	11.6691	11.4705	-0.705601	0.466388	0.80582	FALSE
ENSG00000239010	RNU7-74P	snRNA	21	22	14	31	19	32	96.1445	99.557	59.3424	95.4387	59.451	78.7387	0.220683	0.46519	0.80582	TRUE
ENSG00000200550	RNU6-137P	snRNA	3	22	4	14	24	18	7.88496	57.1531	9.7335	24.7434	43.1107	25.4261	-0.77092	0.467127	0.805907	FALSE
ENSG00000206588	RNU1-28P	snRNA	18028	17258	12485	17714	32074	14034	31203.3	29524.8	20006.6	20617.1	37940.8	13054.7	0.389183	0.467276	0.805907	TRUE
ENSG00000206596	RNU1-27P	snRNA	18024	17258	12489	17711	32076	14028	31196.3	29524.8	20013	20613.6	37943.1	13049.1	0.389487	0.467106	0.805907	TRUE
ENSG00000206652	RNU1-1	snRNA	18030	17261	12490	17716	32073	14039	31206.7	29529.9	20014.6	20619.4	37939.6	13059.4	0.389302	0.467	0.805907	TRUE
ENSG00000206737	RNVU1-18	snRNA	18026	17263	12488	17720	32071	14033	31199.8	29533.4	20011.4	20624	37937.2	13053.8	0.389301	0.467156	0.805907	TRUE
ENSG00000207005	RNU1-2	snRNA	18025	17261	12494	17713	32075	14035	31198.1	29529.9	20021	20615.9	37942	13055.6	0.389511	0.46688	0.805907	TRUE
ENSG00000207389	RNU1-4	snRNA	18024	17262	12494	17712	32073	14033	31196.3	29531.6	20021	20614.7	37939.6	13053.8	0.389638	0.466777	0.805907	TRUE
ENSG00000207513	RNU1-3	snRNA	18028	17264	12490	17715	32071	14039	31203.3	29535.1	20014.6	20618.2	37937.2	13059.4	0.389389	0.466895	0.805907	TRUE
ENSG00000222890	RNU6-1068P	snRNA	3	0	4	2	0	0	8.26772	0.0001	10.206	3.70645	0.0001	0.0001	6.03737	0.467202	0.805907	FALSE
ENSG00000273768	RNU1-1	snRNA	18024	17264	12492	17719	32078	14031	31196.3	29535.1	20017.8	20622.9	37945.5	13051.9	0.38942	0.467138	0.805907	TRUE
ENSG00000274574	U1	snRNA	16665	16077	11723	16548	29813	13133	28844.2	27504.4	18785.5	19260	35266.2	12216.6	0.386812	0.467061	0.805907	TRUE
ENSG00000275405	RNU1-28P	snRNA	18030	17260	12490	17716	32073	14039	31206.7	29528.2	20014.6	20619.4	37939.6	13059.4	0.389274	0.467026	0.805907	TRUE
ENSG00000202398	RNU6-61P	snRNA	35	41	20	38	42	55	91.1462	105.535	48.2206	66.5444	74.7516	76.9779	0.197409	0.467439	0.806032	TRUE
ENSG00000252558	RNU6-914P	snRNA	4	10	0	4	4	6	10.4168	25.7404	0.0001	7.00477	7.11929	8.39768	-4.53845	0.467552	0.806103	FALSE
ENSG00000212175	SNORA12	snoRNA	2	1	2	6	4	0	3.83598	1.89584	3.55148	7.73836	5.24328	0.0001	4.31722	0.468381	0.806644	FALSE
ENSG00000251931	RNU6-871P	snRNA	2	4	0	0	2	0	5.6772	11.2229	0.0001	0.0001	3.88006	0.0001	5.88026	0.46833	0.806644	FALSE
ENSG00000207500	SNORD102	snoRNA	9998	13730	11730	23708	23439	21983	39416.4	53503	42814.8	62851.6	63154.4	46578.3	-0.239453	0.469745	0.806831	TRUE
ENSG00000212587	SNORA40	snoRNA	7	4	2	7	14	7	15.5234	8.7679	4.10638	10.4387	21.2186	8.34301	-0.469873	0.470393	0.806831	FALSE
ENSG00000206585	RNVU1-7	snRNA	17874	17134	12411	17614	31912	13928	30936.7	29312.7	19888	20500.7	37749.1	12956.1	0.387534	0.469859	0.806831	TRUE
ENSG00000206718	RNU6-546P	snRNA	9	26	12	38	32	28	23.8757	68.1759	29.4732	67.7882	58.0181	39.9213	-0.464961	0.470024	0.806831	FALSE
ENSG00000207322	RNU1-89P	snRNA	15922	15369	11312	15866	28706	12579	27558.2	26293.1	18126.9	18466.2	33956.7	11701.2	0.38522	0.470101	0.806831	TRUE
ENSG00000252922	RNU6-365P	snRNA	2	2	0	0	0	2	5.35585	5.29386	0.0001	0.0001	0.0001	2.87852	5.63448	0.469454	0.806831	FALSE
ENSG00000253043	RNU7-181P	snRNA	0	3	4	8	3	1	0.0001	11.3745	14.2056	20.6355	7.86488	2.06167	-4.67409	0.470377	0.806831	FALSE
ENSG00000253064	RNU6-711P	snRNA	3	6	0	0	0	4	8.03373	15.8814	0.0001	0.0001	0.0001	5.75693	6.02445	0.470057	0.806831	FALSE
ENSG00000212216	RNU6-816P	snRNA	1	4	0	0	0	2	2.65295	10.4887	0.0001	0.0001	0.0001	2.85162	5.62997	0.471081	0.806877	FALSE
ENSG00000251869	SCARNA23	scaRNA	10	16	12	20	17	14	21.8351	34.5317	24.2587	29.3658	25.369	16.4292	0.298404	0.512902	0.807242	FALSE
ENSG00000252218	SCARNA15	scaRNA	4	0	4	4	2	1	8.94041	0.0001	8.27732	6.01198	3.05518	1.20133	-3.74211	0.535333	0.807242	FALSE
ENSG00000252691	SCARNA18	scaRNA	2	0	2	0	2	0	6.75855	0.0001	6.25729	0.0001	4.6191	0.0001	5.59932	0.492886	0.807242	FALSE
ENSG00000199196	SNORA25	snoRNA	0	0	0	0	0	0	0.0001	0.0001	0.0001	0.0001	0.0001	0.0001	0.105202	0.553894	0.807242	FALSE
ENSG00000199392	SNORA25	snoRNA	0	0	0	0	0	0	0.0001	0.0001	0.0001	0.0001	0.0001	0.0001	0.105202	0.553894	0.807242	FALSE
ENSG00000199473	SNORA63	snoRNA	0	0	0	0	0	0	0.0001	0.0001	0.0001	0.0001	0.0001	0.0001	0.105202	0.553894	0.807242	FALSE
ENSG00000199566	SNORA64	snoRNA	0	0	0	0	0	0	0.0001	0.0001	0.0001	0.0001	0.0001	0.0001	0.105202	0.553894	0.807242	FALSE
ENSG00000199704	SNORD115-29	snoRNA	6	16	4	17	24	13	20.77	54.7454	12.8197	39.5722	56.78	24.1858	-0.527608	0.493506	0.807242	FALSE
ENSG00000199713	U8	snoRNA	16	6	18	22	29	29	33.8932	12.5629	35.3018	31.3381	41.9847	33.016	-0.405143	0.494349	0.807242	FALSE
ENSG00000199785	SNORA52	snoRNA	2	4	3	2	6	4	4.23674	8.37531	5.88372	2.84901	8.68657	4.55401	0.401682	0.523167	0.807242	FALSE
ENSG00000199857	SNORD50	snoRNA	1	3	2	1	4	2	3.99806	11.8551	7.40297	2.68851	10.9296	4.29745	0.596666	0.492216	0.807242	FALSE
ENSG00000200063	SNORA30	snoRNA	4	2	2	3	6	1	8.8018	4.35001	4.07455	4.4391	9.02325	1.18271	0.678353	0.508329	0.807242	FALSE
ENSG00000200087	SNORA73B	snoRNA	24	54	61	83	118	87	33.3948	74.2685	78.583	77.6609	112.215	65.0608	-0.408322	0.527898	0.807242	TRUE
ENSG00000200394	SNORA38B	snoRNA	20	9	1	11	4	2	43.3367	19.2759	2.00622	16.028	5.9237	2.3292	1.07916	0.503874	0.807242	FALSE
ENSG00000200486	SNORD115-11	snoRNA	6	16	5	17	24	15	20.77	54.7454	16.0246	39.5722	56.78	27.9067	-0.489117	0.47365	0.807242	FALSE
ENSG00000200536	SNORA25	snoRNA	0	0	0	0	0	0	0.0001	0.0001	0.0001	0.0001	0.0001	0.0001	0.105202	0.553894	0.807242	FALSE
ENSG00000200593	SNORD115-33	snoRNA	2	4	0	2	2	2	6.92339	13.6864	0.0001	4.65564	4.73175	3.72098	-4.25433	0.475334	0.807242	FALSE
ENSG00000200656	SNORA5B	snoRNA	0	2	0	1	4	0	0.0001	4.25115	0.0001	1.44614	5.87882	0.0001	-4.65733	0.551857	0.807242	FALSE
ENSG00000200661	SNORD116-10	snoRNA	17	14	17	20	41	36	47.3092	38.5096	43.8004	37.427	77.9796	53.8434	-0.220685	0.517268	0.807242	FALSE
ENSG00000200983	SNORA45A	snoRNA	74	80	41	76	115	74	161.579	172.658	82.8837	111.59	171.614	86.8397	0.26371	0.535511	0.807242	TRUE
ENSG00000201003	SNORA58	snoRNA	43	37	24	44	54	57	89.7483	76.3315	46.3769	61.7545	77.0286	63.9391	0.12618	0.530899	0.807242	TRUE
ENSG00000201042	SNORA38	snoRNA	8	2	1	4	4	1	17.3347	4.2836	2.00622	5.82841	5.9237	1.16465	0.735003	0.553528	0.807242	FALSE
ENSG00000201157	SNORA62	snoRNA	0	1	0	2	0	2	0.0001	1.82198	0.0001	2.47902	0.0001	1.98135	-4.80095	0.515501	0.807242	FALSE
ENSG00000201263	SNORD114-6	snoRNA	76	76	49	106	115	132	299.625	296.157	178.851	281.014	309.858	279.686	-0.100724	0.551262	0.807242	TRUE
ENSG00000201348	RNU105B	snoRNA	3	0	0	0	2	5	4.09416	0.0001	0.0001	0.0001	1.86546	3.66731	-4.57093	0.546393	0.807242	FALSE
ENSG00000201376	SNORA70	snoRNA	0	0	0	0	0	0	0.0001	0.0001	0.0001	0.0001	0.0001	0.0001	0.105202	0.553894	0.807242	FALSE
ENSG00000201384	SNORA32	snoRNA	0	0	0	0	0	0	0.0001	0.0001	0.0001	0.0001	0.0001	0.0001	0.105202	0.553894	0.807242	FALSE
ENSG00000201407	SNORA68	snoRNA	6	18	7	12	21	31	12.9026	38.2596	13.9366	17.3526	30.8634	35.8277	-0.388052	0.542518	0.807242	FALSE
ENSG00000201710	SNORD113	snoRNA	2	0	0	0	2	8	7.56956	0.0001	0.0001	0.0001	5.17338	16.2727	-5.48246	0.510028	0.807242	FALSE
ENSG00000201733	SNORA43	snoRNA	2	2	4	6	3	10	4.05517	4.00823	7.50872	8.18055	4.1572	10.897	-0.42892	0.508012	0.807242	FALSE
ENSG00000201811	SNORA71	snoRNA	0	0	0	0	0	0	0.0001	0.0001	0.0001	0.0001	0.0001	0.0001	0.105202	0.553894	0.807242	FALSE
ENSG00000201944	SNORA72	snoRNA	0	1	0	2	4	0	0.0001	2.12563	0.0001	2.89218	5.87882	0.0001	-5.32397	0.492158	0.807242	FALSE
ENSG00000201980	SNORA62	snoRNA	0	0	0	0	0	0	0.0001	0.0001	0.0001	0.0001	0.0001	0.0001	0.105202	0.553894	0.807242	FALSE
ENSG00000201998	SNORA23	snoRNA	63	69	28	57	89	53	98.2576	106.37	40.4311	59.7803	94.8672	44.4258	0.353894	0.502529	0.807242	TRUE
ENSG00000202189	SNORA30	snoRNA	14	24	10	16	34	10	30.8061	52.1991	20.3723	23.6748	51.1313	11.8262	0.503305	0.528984	0.807242	FALSE
ENSG00000202374	SNORA62	snoRNA	0	2	0	2	0	6	0.0001	3.71625	0.0001	2.52827	0.0001	6.06193	-5.0054	0.523972	0.807242	FALSE
ENSG00000202449	SNORA63	snoRNA	0	0	0	0	0	0	0.0001	0.0001	0.0001	0.0001	0.0001	0.0001	0.105202	0.553894	0.807242	FALSE
ENSG00000206680	SNORD21	snoRNA	876	902	610	1392	2833	1174	2617.44	2663.93	1687.46	2796.85	5785.22	1885.27	-0.352923	0.529013	0.807242	TRUE
ENSG00000206834	SNORA1	snoRNA	32	29	12	37	34	81	69.8721	62.5887	24.2587	54.3267	50.738	95.0543	-0.329584	0.479128	0.807242	TRUE
ENSG00000206849	SNORA18	snoRNA	3994	4358	2132	7476	13917	4508	8588.76	9263.04	4244.65	10810.6	20453.5	5210.02	-0.484918	0.501032	0.807242	TRUE
ENSG00000206869	SNORA70F	snoRNA	6	8	0	4	3	5	12.6159	16.6264	0.0001	5.65572	4.31116	5.65033	-4.12188	0.501684	0.807242	FALSE
ENSG00000206886	SNORA70	snoRNA	0	0	0	0	0	0	0.0001	0.0001	0.0001	0.0001	0.0001	0.0001	0.105202	0.553894	0.807242	FALSE
ENSG00000206897	SNORA9	snoRNA	2	2	2	3	11	3	4.26859	4.21919	3.95201	4.3056	16.045	3.44121	-0.474756	0.541736	0.807242	FALSE
ENSG00000206937	SNORA70B	snoRNA	32	36	11	34	32	25	67.2842	74.8186	21.4136	48.0729	45.9848	28.2512	0.367702	0.542554	0.807242	FALSE
ENSG00000207145	SNORA18	snoRNA	4444	4839	2345	8290	15202	4928	9556.45	10285.4	4668.71	11987.7	22342.1	5695.43	-0.472446	0.512843	0.807242	TRUE
ENSG00000207221	SNORA70E	snoRNA	21	20	5	17	12	18	44.1553	41.5659	9.7335	24.0365	17.2444	20.3409	0.466297	0.488288	0.807242	FALSE
ENSG00000207468	SNORA19	snoRNA	4	6	6	12	5	3	8.87056	13.1518	12.3189	17.8948	7.57814	3.57563	0.627704	0.476888	0.807242	FALSE
ENSG00000212145	U8	snoRNA	0	0	0	0	0	0	0.0001	0.0001	0.0001	0.0001	0.0001	0.0001	0.105202	0.553894	0.807242	FALSE
ENSG00000212191	SNORD65	snoRNA	0	0	0	0	0	0	0.0001	0.0001	0.0001	0.0001	0.0001	0.0001	0.105202	0.553894	0.807242	FALSE
ENSG00000212206	SNORA69	snoRNA	14	6	9	8	15	16	29.0072	12.2878	17.2645	11.1462	21.2407	17.8169	0.286806	0.495508	0.807242	FALSE
ENSG00000212211	U3	snoRNA	0	0	0	0	0	0	0.0001	0.0001	0.0001	0.0001	0.0001	0.0001	0.105202	0.553894	0.807242	FALSE
ENSG00000212229	SNORD65	snoRNA	0	1	1	0	2	0	0.0001	3.84352	3.60012	0.0001	5.31511	0.0001	4.99456	0.534833	0.807242	FALSE
ENSG00000212302	SNORD41	snoRNA	0	1	0	1	0	4	0.0001	4.06632	0.0001	2.76644	0.0001	8.84393	-5.18703	0.516247	0.807242	FALSE
ENSG00000212342	SNORA12	snoRNA	0	0	0	0	0	0	0.0001	0.0001	0.0001	0.0001	0.0001	0.0001	0.105202	0.553894	0.807242	FALSE
ENSG00000212380	SNORD115-45	snoRNA	0	0	0	0	0	0	0.0001	0.0001	0.0001	0.0001	0.0001	0.0001	0.105202	0.553894	0.807242	FALSE
ENSG00000212383	SNORA48	snoRNA	4	4	0	1	7	1	8.47338	8.37531	0.0001	1.42456	10.1343	1.13858	-3.62065	0.540527	0.807242	FALSE
ENSG00000212528	SNORD115-47	snoRNA	0	0	0	0	0	0	0.0001	0.0001	0.0001	0.0001	0.0001	0.0001	0.105202	0.553894	0.807242	FALSE
ENSG00000212529	SNORA57	snoRNA	0	0	0	0	0	0	0.0001	0.0001	0.0001	0.0001	0.0001	0.0001	0.105202	0.553894	0.807242	FALSE
ENSG00000212558	SNORA26	snoRNA	10	10	2	11	36	10	24.6831	24.3974	4.57057	18.2579	60.7299	13.2658	-0.700779	0.507384	0.807242	FALSE
ENSG00000212590	SNORA26	snoRNA	10	10	2	11	36	10	23.2669	22.9976	4.30833	17.2103	57.2454	12.5047	-0.700779	0.507384	0.807242	FALSE
ENSG00000212607	SNORA45B	snoRNA	276	385	288	396	595	229	598.045	824.574	577.763	577.003	881.135	266.682	0.462309	0.474904	0.807242	TRUE
ENSG00000221116	SNORD110	snoRNA	1008	935	916	1409	1407	1657	3815.01	3497.77	3209.69	3585.95	3639.4	3370.47	0.0923848	0.497374	0.807242	TRUE
ENSG00000221514	SNORD111B	snoRNA	332	271	204	344	437	439	1178	950.429	670.145	820.772	1059.71	837.152	0.119617	0.496408	0.807242	TRUE
ENSG00000221611	SNORD88	snoRNA	86	90	58	78	160	85	268.259	277.486	167.5	163.609	341.095	142.498	0.321482	0.491801	0.807242	TRUE
ENSG00000238901	snoU13	snoRNA	0	4	2	0	6	0	0.0001	10.7912	5.05398	0.0001	11.1923	0.0001	5.29603	0.537073	0.807242	FALSE
ENSG00000238906	snoU13	snoRNA	85	125	83	127	292	207	229.787	334.011	207.739	230.871	539.499	300.754	-0.305571	0.496889	0.807242	TRUE
ENSG00000239005	ACA64	snoRNA	0	2	1	0	0	4	0.0001	4.41852	2.06941	0.0001	0.0001	4.80502	4.84385	0.539149	0.807242	FALSE
ENSG00000239008	ACA64	snoRNA	0	2	0	0	2	2	0.0001	4.41852	0.0001	0.0001	3.05518	2.40256	-4.56812	0.553036	0.807242	FALSE
ENSG00000239129	snoU13	snoRNA	9	14	8	10	55	26	24.5645	37.7691	20.2156	18.3537	102.595	38.1391	-0.540458	0.502983	0.807242	FALSE
ENSG00000251704	SNORA40	snoRNA	2	0	0	0	1	4	6.10451	0.0001	0.0001	0.0001	2.0861	6.56165	-4.71237	0.548958	0.807242	FALSE
ENSG00000252083	SNORA40	snoRNA	4	0	1	0	0	6	10.6115	0.0001	2.45619	0.0001	0.0001	8.55465	5.0702	0.537507	0.807242	FALSE
ENSG00000252238	SNORA31	snoRNA	52	26	16	49	75	52	175.72	86.843	50.0576	111.345	173.212	94.4396	-0.312673	0.546188	0.807242	TRUE
ENSG00000252277	SNORD116-30	snoRNA	12	9	1	4	7	4	40.0737	29.7075	3.09189	8.98255	15.9764	7.17921	0.717537	0.547619	0.807242	FALSE
ENSG00000252337	SNORA31	snoRNA	22	43	11	60	33	61	44.9268	86.795	20.7974	82.3931	46.0571	66.9492	-0.44394	0.49591	0.807242	TRUE
ENSG00000252425	SNORA18	snoRNA	81	119	44	81	142	74	227.646	330.572	114.488	153.08	272.75	111.774	0.400039	0.502945	0.807242	TRUE
ENSG00000252433	SNORA31	snoRNA	30	44	13	62	39	66	63.079	91.445	25.3069	87.6622	56.0439	74.5831	-0.337386	0.542283	0.807242	TRUE
ENSG00000252461	SNORA43	snoRNA	2	0	0	2	0	4	4.43533	0.0001	0.0001	2.98256	0.0001	4.76748	-4.88428	0.531426	0.807242	FALSE
ENSG00000252517	SNORD59	snoRNA	2	2	2	2	4	3	8.34877	8.25214	7.72956	5.61413	11.4117	6.73052	0.2067	0.549316	0.807242	FALSE
ENSG00000252719	SNORA18	snoRNA	132	89	32	68	142	58	286.022	190.616	64.196	99.0814	210.288	67.544	0.543335	0.488033	0.807242	TRUE
ENSG00000252888	SNORA31	snoRNA	0	0	1	0	2	6	0.0001	0.0001	2.08583	0.0001	3.07943	7.26468	-5.46502	0.484407	0.807242	FALSE
ENSG00000261709	SNORA11	snoRNA	3	6	0	5	1	2	6.65295	13.1518	0.0001	7.45624	1.51571	2.38379	-3.75754	0.527334	0.807242	FALSE
ENSG00000263764	SNORD43	snoRNA	39900	43387	43371	79819	76449	77806	176966	190204	178093	238057	231733	185465	-0.151887	0.553764	0.807242	TRUE
ENSG00000271852	SNORD11B	snoRNA	54	93	74	126	171	137	170.313	289.922	216.082	267.228	368.596	232.224	-0.261532	0.533396	0.807242	TRUE
ENSG00000272166	SNORD5	snoRNA	4	6	17	16	25	15	17.741	26.3035	69.8068	47.7194	75.7805	35.7554	-0.557749	0.529078	0.807242	FALSE
ENSG00000274535	SNORD39	snoRNA	2	0	0	0	2	4	7.27843	0.0001	0.0001	0.0001	4.9744	7.82349	-5.13027	0.528006	0.807242	FALSE
ENSG00000277512	SNORD65	snoRNA	3484	4943	3489	8839	10414	5955	13547.3	18998	12560.5	23111.8	27675.3	12444.8	-0.328141	0.508739	0.807242	TRUE
ENSG00000199237	RNU6-834P	snRNA	9	6	0	1	3	12	23.2246	15.3039	0.0001	1.73535	5.29095	16.6426	-3.91809	0.534846	0.807242	FALSE
ENSG00000199313	RNU4-82P	snRNA	18	19	11	28	21	45	36.4957	38.0774	20.6488	38.1755	29.0998	49.036	-0.203057	0.481822	0.807242	FALSE
ENSG00000199348	RNU6-766P	snRNA	4	0	3	2	2	4	10.6115	0.0001	7.36837	3.5679	3.62623	5.70313	-4.29617	0.477538	0.807242	FALSE
ENSG00000199483	RNU4-15P	snRNA	8	10	4	6	13	9	16.1053	19.8986	7.45547	8.12253	17.8864	9.73772	0.357221	0.487645	0.807242	FALSE
ENSG00000199488	RNU1-70P	snRNA	421	421	236	395	687	351	728.676	720.242	378.178	459.735	812.662	326.507	0.339287	0.497356	0.807242	TRUE
ENSG00000199664	RNU6-1266P	snRNA	41	88	35	85	105	116	110.839	235.144	87.6007	154.52	193.998	168.538	-0.27676	0.548198	0.807242	TRUE
ENSG00000199880	RNU6-888P	snRNA	45	82	35	85	108	109	126.47	227.789	91.07	160.639	207.443	164.64	-0.249568	0.54329	0.807242	TRUE
ENSG00000199905	RNU6-492P	snRNA	39	36	27	28	58	69	106.446	97.1203	68.2275	51.3901	108.191	101.215	0.213807	0.506824	0.807242	TRUE
ENSG00000200107	RNU6-1249P	snRNA	39	82	37	87	107	108	99.7329	207.268	87.6007	149.607	187.007	148.433	-0.29394	0.50975	0.807242	TRUE
ENSG00000200254	RNU6-536P	snRNA	80	77	46	88	141	150	212.228	201.905	112.98	156.983	255.642	213.864	-0.170152	0.510984	0.807242	TRUE
ENSG00000200366	RNU6-511P	snRNA	28	41	16	29	34	52	74.2799	107.508	39.2976	51.7332	61.6443	74.1395	0.241364	0.530734	0.807242	TRUE
ENSG00000200469	RNU6-112P	snRNA	10	20	3	13	23	26	27.2938	53.9558	7.58092	23.8597	42.9035	38.1391	-0.496847	0.551688	0.807242	FALSE
ENSG00000200560	RNU6-288P	snRNA	0	0	0	0	0	0	0.0001	0.0001	0.0001	0.0001	0.0001	0.0001	0.105202	0.553894	0.807242	FALSE
ENSG00000200571	RNU6-1284P	snRNA	6	10	7	14	7	10	17.0314	28.057	18.3962	26.7229	13.5799	15.2557	0.327557	0.511405	0.807242	FALSE
ENSG00000200799	RNU6-770P	snRNA	29	45	13	41	53	68	78.3981	120.244	32.5375	74.5331	97.9228	98.7983	-0.305863	0.550579	0.807242	TRUE
ENSG00000200840	RNU6-82P	snRNA	0	2	2	0	0	4	0.0001	5.24439	4.91228	0.0001	0.0001	5.70313	5.25958	0.519322	0.807242	FALSE
ENSG00000200887	RNU6-598P	snRNA	26	28	13	31	30	30	70.288	74.8186	32.5375	56.3543	55.428	43.5876	0.215108	0.546914	0.807242	TRUE
ENSG00000200926	RNU6-960P	snRNA	16	4	8	11	5	17	37.8474	9.35241	17.5202	17.4972	8.08334	21.6122	0.445414	0.545976	0.807242	FALSE
ENSG00000200963	RNU6-289P	snRNA	0	0	0	0	0	0	0.0001	0.0001	0.0001	0.0001	0.0001	0.0001	0.105202	0.553894	0.807242	FALSE
ENSG00000201165	RNU6-1229P	snRNA	7	18	10	20	9	12	18.57	47.1987	24.561	35.6781	16.3177	17.1092	0.475819	0.488923	0.807242	FALSE
ENSG00000201183	RNVU1-3	snRNA	1302	804	432	807	1407	894	2295.52	1401.1	705.158	956.757	1695.37	847.113	0.346186	0.50706	0.807242	TRUE
ENSG00000201379	RNU4-76P	snRNA	11	27	10	34	65	20	22.1448	53.7262	18.6385	46.0272	89.4317	21.6393	-0.563479	0.511415	0.807242	FALSE
ENSG00000201431	RNU6-1277P	snRNA	10	0	2	1	2	9	26.5286	0.0001	4.91228	1.784	3.62623	12.8319	-4.10716	0.510208	0.807242	FALSE
ENSG00000201444	RNU6-1082P	snRNA	29	52	16	49	62	73	76.9327	136.352	39.2976	87.4111	112.41	104.08	-0.331746	0.505933	0.807242	TRUE
ENSG00000201458	RNU4-4P	snRNA	8	8	8	8	18	29	17.4681	17.2659	16.1725	11.7464	26.8613	34.0318	-0.274278	0.543611	0.807242	FALSE
ENSG00000201491	RNU4-75P	snRNA	5	5	2	7	14	6	9.72116	9.60864	3.60012	9.15174	18.6026	6.26953	-0.450241	0.493767	0.807242	FALSE
ENSG00000201609	RNU4-28P	snRNA	6	14	3	6	9	8	12.079	27.8581	5.59163	8.12253	12.3829	8.65576	0.475819	0.494073	0.807242	FALSE
ENSG00000201699	RNU1-59P	snRNA	98	75	50	91	143	68	171.715	129.893	81.1118	107.221	171.245	64.036	0.312441	0.550615	0.807242	TRUE
ENSG00000201746	RNU6-828P	snRNA	4	0	5	4	2	2	10.6115	0.0001	12.2806	7.13569	3.62623	2.85162	-4.05052	0.511812	0.807242	FALSE
ENSG00000201789	RNU6-1071P	snRNA	17	46	14	40	52	54	47.7777	127.784	36.4281	75.595	99.8802	81.5647	-0.384601	0.518436	0.807242	TRUE
ENSG00000202026	RNU6-1134P	snRNA	0	0	0	0	0	0	0.0001	0.0001	0.0001	0.0001	0.0001	0.0001	0.105202	0.553894	0.807242	FALSE
ENSG00000202051	RNU6-382P	snRNA	0	0	0	0	0	0	0.0001	0.0001	0.0001	0.0001	0.0001	0.0001	0.105202	0.553894	0.807242	FALSE
ENSG00000202081	RNU6-1280P	snRNA	1	0	4	2	0	0	2.65295	0.0001	9.82447	3.5679	0.0001	0.0001	5.49074	0.49571	0.807242	FALSE
ENSG00000202119	RNU6-302P	snRNA	6	2	0	2	2	2	15.9172	5.24439	0.0001	3.5679	3.62623	2.85162	-3.93138	0.505378	0.807242	FALSE
ENSG00000202313	RNU1-64P	snRNA	66	68	32	117	162	81	114.935	117.047	51.5931	137.01	192.808	75.8102	-0.404379	0.476113	0.807242	TRUE
ENSG00000206623	RNU6-979P	snRNA	12	8	9	12	18	24	31.8343	20.9773	22.1049	21.4069	32.6352	34.2183	-0.12663	0.551574	0.807242	FALSE
ENSG00000206678	RNU6-144P	snRNA	230	334	224	362	627	568	610.155	875.796	550.165	645.771	1136.79	809.831	-0.233432	0.487746	0.807242	TRUE
ENSG00000206702	RNU1-11P	snRNA	12561	12024	8734	12745	24025	9824	21740.9	20570.5	13995.8	14833.7	28419.5	9138.48	0.3386	0.544843	0.807242	TRUE
ENSG00000206709	RNU6-1080P	snRNA	11	21	10	23	16	12	29.1814	55.0651	24.561	41.0298	29.0091	17.1092	0.423406	0.489789	0.807242	FALSE
ENSG00000206716	RNU6-133P	snRNA	3	4	0	1	2	6	7.95865	10.4887	0.0001	1.784	3.62623	8.55465	-4.12637	0.487096	0.807242	FALSE
ENSG00000206723	RNU6-1056P	snRNA	21	29	10	30	33	51	55.7099	76.0423	24.561	53.5171	59.8312	72.7138	-0.282137	0.513945	0.807242	TRUE
ENSG00000206801	RNU6-639P	snRNA	21	36	23	42	56	57	55.7099	94.3973	56.4902	74.9238	101.532	81.2683	-0.247229	0.474305	0.807242	TRUE
ENSG00000206807	RNU6-815P	snRNA	0	0	0	0	0	0	0.0001	0.0001	0.0001	0.0001	0.0001	0.0001	0.105202	0.553894	0.807242	FALSE
ENSG00000206820	RNU1-138P	snRNA	8770	8930	6631	9177	17733	6885	15179.3	15277.3	10625.8	10681	20976.6	6404.57	0.365229	0.531428	0.807242	TRUE
ENSG00000206954	RNU6-1201P	snRNA	88	117	51	124	176	173	233.451	306.791	125.261	221.204	319.099	246.656	-0.213655	0.553079	0.807242	TRUE
ENSG00000206999	RNU6-622P	snRNA	8	21	4	17	17	28	22.0471	57.2036	10.206	31.5041	32.0192	41.4717	-0.461628	0.524294	0.807242	FALSE
ENSG00000207007	RNU6-891P	snRNA	75	84	56	69	123	137	191.794	212.323	132.585	118.653	214.971	188.29	0.161496	0.549083	0.807242	TRUE
ENSG00000207046	RNU6-886P	snRNA	32	43	24	48	63	72	86.5083	114.9	60.0691	87.2582	116.399	104.61	-0.171957	0.503824	0.807242	TRUE
ENSG00000207052	RNU6-378P	snRNA	211	293	219	329	557	517	559.751	768.288	537.884	586.903	1009.88	737.117	-0.200595	0.523052	0.807242	TRUE
ENSG00000207122	RNU6-591P	snRNA	10	2	4	3	4	10	26.7789	5.29386	9.91715	5.40228	7.32077	14.3922	0.540032	0.485843	0.807242	FALSE
ENSG00000207124	RNU6-163P	snRNA	0	0	1	0	1	6	0.0001	0.0001	2.47936	0.0001	1.83027	8.63535	-5.21482	0.504375	0.807242	FALSE
ENSG00000207135	RNU6-452P	snRNA	2	0	0	2	0	2	5.3058	0.0001	0.0001	3.5679	0.0001	2.85162	-4.63713	0.551654	0.807242	FALSE
ENSG00000207158	RNU6-929P	snRNA	92	123	61	142	185	181	244.062	322.524	149.822	253.314	335.417	258.062	-0.193031	0.53802	0.807242	TRUE
ENSG00000207160	RNU6-1289P	snRNA	13	8	5	19	13	17	34.8125	21.1752	12.3964	34.2139	23.7923	24.4666	-0.269462	0.502405	0.807242	FALSE
ENSG00000207163	RNU6-905P	snRNA	35	61	22	59	72	95	92.8498	159.951	54.0341	105.25	130.541	135.447	-0.299301	0.490198	0.807242	TRUE
ENSG00000207175	RNU1-67P	snRNA	10657	10148	7498	10729	19878	8434	18445.4	17361.1	12015.2	12487.3	23514	7845.48	0.351889	0.517307	0.807242	TRUE
ENSG00000207208	RNU6-790P	snRNA	27	24	14	30	33	57	72.9914	64.1303	35.0403	54.5364	60.9708	82.8163	-0.143967	0.552726	0.807242	TRUE
ENSG00000207267	RNU6-1081P	snRNA	13	18	10	24	19	35	34.4871	47.1987	24.561	42.8137	34.4483	49.9016	-0.18827	0.518207	0.807242	FALSE
ENSG00000207270	RNU6-601P	snRNA	18	33	11	30	39	47	47.7514	86.5309	27.0171	53.5171	70.7096	67.0107	-0.289353	0.539061	0.807242	TRUE
ENSG00000207308	RNU6-878P	snRNA	30	47	15	48	55	74	77.4151	119.88	35.8367	83.2919	96.999	102.629	-0.334112	0.475548	0.807242	TRUE
ENSG00000207433	RNU6-246P	snRNA	17	8	15	5	26	23	45.0985	20.9773	36.8415	8.91959	47.1398	32.7925	0.551161	0.505575	0.807242	FALSE
ENSG00000207441	RNU6-21P	snRNA	117	142	75	162	221	238	310.383	372.345	184.207	288.992	400.687	339.33	-0.189524	0.482643	0.807242	TRUE
ENSG00000207443	RNU6-417P	snRNA	11	12	14	16	10	30	29.1814	31.4658	34.3854	28.5425	18.1307	42.7728	0.275999	0.524484	0.807242	FALSE
ENSG00000212167	RNU6-763P	snRNA	2	0	4	0	0	5	5.35585	0.0001	9.91715	0.0001	0.0001	7.19614	5.49571	0.508855	0.807242	FALSE
ENSG00000212219	RNU6-604P	snRNA	0	2	2	2	0	0	0.0001	5.61149	5.25614	3.81764	0.0001	0.0001	5.51767	0.498829	0.807242	FALSE
ENSG00000212247	RNU6-278P	snRNA	2	1	3	6	3	4	5.20845	2.57413	7.23318	10.5071	5.33949	5.59849	-0.459952	0.509602	0.807242	FALSE
ENSG00000212316	RNU6-1228P	snRNA	8	5	2	6	10	14	21.2229	13.1108	4.91228	10.7035	18.1307	19.9607	-0.395743	0.49058	0.807242	FALSE
ENSG00000212360	RNU6-1177P	snRNA	9	20	4	17	17	32	24.5645	53.9558	10.1079	31.2012	31.7113	46.9404	-0.492665	0.483675	0.807242	FALSE
ENSG00000212389	RNU6-1275P	snRNA	1	4	0	0	0	4	2.65295	10.4887	0.0001	0.0001	0.0001	5.70313	5.29664	0.509069	0.807242	FALSE
ENSG00000212446	RNU6-131P	snRNA	3	28	8	14	7	6	7.95865	73.4201	19.6488	24.9747	12.6915	8.55465	0.799236	0.515018	0.807242	FALSE
ENSG00000212535	RNU6-808P	snRNA	2	0	0	4	4	0	5.25667	0.0001	0.0001	7.06962	7.1852	0.0001	-5.41487	0.507905	0.807242	FALSE
ENSG00000212560	RNU6-630P	snRNA	0	2	2	0	0	4	0.0001	5.29386	4.95862	0.0001	0.0001	5.75693	5.26409	0.519321	0.807242	FALSE
ENSG00000221046	RNU6ATAC38P	snRNA	16	13	8	17	25	3	36.0452	28.9477	16.6859	25.7534	38.4917	3.63239	0.863065	0.484687	0.807242	FALSE
ENSG00000221206	RNU6ATAC15P	snRNA	2	6	4	10	18	5	4.69192	13.9126	8.68776	15.7751	28.8593	6.30407	-0.674577	0.482179	0.807242	FALSE
ENSG00000221255	RNU6ATAC37P	snRNA	12	11	2	10	14	1	26.0021	23.5594	4.01234	14.5709	20.7327	1.16465	1.04003	0.539951	0.807242	FALSE
ENSG00000221564	RNU6ATAC42P	snRNA	6	0	6	2	6	2	17.9278	0.0001	16.5981	4.01857	12.2526	3.21181	-4.02004	0.529117	0.807242	FALSE
ENSG00000221583	RNU6ATAC21P	snRNA	12	22	18	18	35	13	27.0339	48.9884	37.5432	27.2683	53.8884	15.74	0.473245	0.504886	0.807242	FALSE
ENSG00000222177	RNU4-30P	snRNA	0	2	0	0	3	6	0.0001	3.92415	0.0001	0.0001	4.06998	6.40105	-5.23435	0.50948	0.807242	FALSE
ENSG00000222297	RNU6-1156P	snRNA	11	22	4	18	19	36	31.2241	61.7254	10.5122	34.358	36.8597	54.9203	-0.487945	0.508767	0.807242	FALSE
ENSG00000222363	RNU4-34P	snRNA	2	0	0	0	2	2	4.5784	0.0001	0.0001	0.0001	3.1291	2.46068	-4.57402	0.549154	0.807242	FALSE
ENSG00000222389	RNU2-28P	snRNA	1298	2004	1097	2733	4903	2112	1949.44	2974.93	1525.36	2760.14	5032.65	1704.75	-0.368318	0.539144	0.807242	TRUE
ENSG00000222582	RNU2-66P	snRNA	160	240	182	342	664	319	282.092	418.24	297.08	405.466	800.091	302.27	-0.389541	0.479251	0.807242	TRUE
ENSG00000222667	RNU6-394P	snRNA	1	0	2	0	0	5	2.65295	0.0001	4.91228	0.0001	0.0001	7.12889	4.82454	0.547183	0.807242	FALSE
ENSG00000222686	RNU4-72P	snRNA	0	0	0	0	0	0	0.0001	0.0001	0.0001	0.0001	0.0001	0.0001	0.105202	0.553894	0.807242	FALSE
ENSG00000222726	RNU2-7P	snRNA	3126	3728	2119	3403	5485	3318	4985	5876.2	3128.52	3649.19	5977.97	2843.71	0.292853	0.495436	0.807242	TRUE
ENSG00000222736	RNU4-6P	snRNA	8	8	2	9	8	19	18.6135	18.3981	4.30833	14.0812	12.7213	23.7588	-0.404254	0.548292	0.807242	FALSE
ENSG00000222796	RNU6-383P	snRNA	10	4	3	9	4	6	30.1974	11.9392	8.38739	18.2756	8.25533	9.73772	0.452355	0.479159	0.807242	FALSE
ENSG00000222862	RNU6-1086P	snRNA	16	37	10	37	41	40	45.4169	103.811	26.2803	70.6246	79.5392	61.0225	-0.38416	0.523391	0.807242	TRUE
ENSG00000222915	RNU6-564P	snRNA	1	0	4	0	0	4	2.72947	0.0001	10.1079	0.0001	0.0001	5.86764	5.27886	0.51642	0.807242	FALSE
ENSG00000222923	RNU2-41P	snRNA	1239	2135	1410	3214	5802	2278	1975.82	3365.26	2081.74	3446.51	6323.46	1952.38	-0.434837	0.508374	0.807242	TRUE
ENSG00000223015	RNU6-1135P	snRNA	0	0	0	0	0	0	0.0001	0.0001	0.0001	0.0001	0.0001	0.0001	0.105202	0.553894	0.807242	FALSE
ENSG00000223197	RNU6-1001P	snRNA	2	1	3	6	3	4	5.6772	2.80579	7.88415	11.4527	5.82003	6.10234	-0.459953	0.509602	0.807242	FALSE
ENSG00000223212	RNU4-74P	snRNA	0	0	0	0	0	0	0.0001	0.0001	0.0001	0.0001	0.0001	0.0001	0.105202	0.553894	0.807242	FALSE
ENSG00000223309	RNU6-722P	snRNA	32	53	15	44	68	84	87.3401	142.983	37.9042	80.7558	126.845	123.218	-0.366443	0.502778	0.807242	TRUE
ENSG00000238365	RNU7-57P	snRNA	0	2	0	2	2	0	0.0001	9.05073	0.0001	6.15743	6.25809	0.0001	-5.02071	0.54855	0.807242	FALSE
ENSG00000238540	RNU7-93P	snRNA	2	0	0	4	4	0	9.30682	0.0001	0.0001	12.5166	12.7213	0.0001	-5.68959	0.508416	0.807242	FALSE
ENSG00000238812	RNU7-127P	snRNA	2	6	4	12	3	1	9.15671	27.152	16.9551	36.9441	9.38709	2.46068	0.873353	0.543432	0.807242	FALSE
ENSG00000238842	RNU7-106P	snRNA	2	7	5	13	10	8	8.47338	29.3133	19.6122	37.036	28.955	18.2158	-0.562668	0.483433	0.807242	FALSE
ENSG00000238949	RNU7-66P	snRNA	2	0	0	2	2	0	9.15671	0.0001	0.0001	6.15743	6.25809	0.0001	-5.01511	0.545091	0.807242	FALSE
ENSG00000238950	RNU7-173P	snRNA	0	2	0	2	4	0	0.0001	7.38351	0.0001	5.02318	10.2105	0.0001	-5.25613	0.53006	0.807242	FALSE
ENSG00000239023	RNU1-98P	snRNA	1564	1385	829	1357	2607	1164	2774.68	2428.68	1361.64	1618.88	3160.95	1109.85	0.335912	0.540179	0.807242	TRUE
ENSG00000251712	RNU7-20P	snRNA	0	4	0	4	4	0	0.0001	18.1014	0.0001	12.3148	12.5161	0.0001	-5.35404	0.546774	0.807242	FALSE
ENSG00000251739	RNU6-1053P	snRNA	6	0	2	1	1	6	16.8628	0.0001	5.2041	1.88997	1.92087	9.06284	-3.85226	0.527071	0.807242	FALSE
ENSG00000251807	RNU6-202P	snRNA	2	0	2	0	0	6	5.91374	0.0001	5.47514	0.0001	0.0001	9.53486	5.12236	0.536639	0.807242	FALSE
ENSG00000251834	RNU6-319P	snRNA	0	0	2	0	14	6	0.0001	0.0001	4.8668	0.0001	25.148	8.47544	-6.1416	0.474109	0.807242	FALSE
ENSG00000251865	RNU6-518P	snRNA	7	10	8	17	9	8	20.6979	29.2261	21.9002	33.8013	18.1874	12.7131	0.358986	0.536288	0.807242	FALSE
ENSG00000251882	RNU6-475P	snRNA	22	31	12	30	48	45	60.0463	83.6314	30.3234	55.0608	89.5376	66.0099	-0.260015	0.54294	0.807242	TRUE
ENSG00000251906	RNU6-351P	snRNA	7	0	3	2	2	8	19.8699	0.0001	7.88415	3.81764	3.88006	12.2046	-4.39292	0.482459	0.807242	FALSE
ENSG00000251937	RNU7-129P	snRNA	4	0	2	2	0	0	18.3133	0.0001	8.47758	6.15743	0.0001	0.0001	6.08649	0.478531	0.807242	FALSE
ENSG00000251957	RNU6-1095P	snRNA	5	8	0	0	0	10	13.1415	20.783	0.0001	0.0001	0.0001	14.1257	5.95882	0.497087	0.807242	FALSE
ENSG00000251958	RNU6-1102P	snRNA	0	6	2	0	0	4	0.0001	17.5357	5.47514	0.0001	0.0001	6.3566	5.84006	0.491923	0.807242	FALSE
ENSG00000252130	RNU6-1045P	snRNA	2	0	3	2	0	0	5.3058	0.0001	7.36837	3.5679	0.0001	0.0001	5.68572	0.483882	0.807242	FALSE
ENSG00000252185	RNU6-752P	snRNA	9	18	4	13	23	26	25.0461	49.5124	10.3061	24.3276	43.7447	38.8869	-0.459838	0.495308	0.807242	FALSE
ENSG00000252237	RNU4-54P	snRNA	0	2	0	0	3	6	0.0001	4.35001	0.0001	0.0001	4.51168	7.09573	-5.2839	0.509565	0.807242	FALSE
ENSG00000252325	RNU6-1038P	snRNA	40	55	34	44	72	75	109.175	148.378	85.9161	80.7558	134.306	110.017	0.179215	0.541296	0.807242	TRUE
ENSG00000252351	RNU6ATAC12P	snRNA	4	0	2	0	2	0	9.87331	0.0001	4.57057	0.0001	3.37398	0.0001	5.78159	0.474713	0.807242	FALSE
ENSG00000252446	RNU6-405P	snRNA	0	0	1	2	0	4	0.0001	0.0001	2.38921	3.47059	0.0001	5.54759	-5.32754	0.498167	0.807242	FALSE
ENSG00000252462	RNU6-113P	snRNA	6	3	2	6	6	8	16.8628	8.33385	5.2041	11.3393	11.5247	12.0838	-0.264972	0.493596	0.807242	FALSE
ENSG00000252470	RNU6-551P	snRNA	1	0	0	2	0	4	2.75597	0.0001	0.0001	3.70645	0.0001	5.92461	-5.3221	0.492645	0.807242	FALSE
ENSG00000252498	RNU6-1016P	snRNA	4	12	3	16	8	14	12.079	35.8175	8.38739	32.4898	16.5106	22.7212	-0.477449	0.523959	0.807242	FALSE
ENSG00000252507	RNU7-81P	snRNA	0	6	4	3	3	2	0.0001	26.3035	16.4252	8.94747	9.09375	4.76748	-4.27222	0.5173	0.807242	FALSE
ENSG00000252549	RNU6-759P	snRNA	14	7	5	3	14	18	38.5823	19.0679	12.7575	5.55963	26.3687	26.6604	0.526483	0.527602	0.807242	FALSE
ENSG00000252707	RNU11-2P	snRNA	1	0	0	2	0	2	1.99908	0.0001	0.0001	2.68851	0.0001	2.14878	-4.83436	0.511507	0.807242	FALSE
ENSG00000252710	RNU6-295P	snRNA	11	4	4	2	7	18	30.0232	10.7912	10.1079	3.67081	13.0576	26.404	0.562399	0.547155	0.807242	FALSE
ENSG00000252713	RNU6-1198P	snRNA	2	0	0	2	0	2	8.47338	0.0001	0.0001	5.69793	0.0001	4.55401	-4.86225	0.550205	0.807242	FALSE
ENSG00000252750	RNU7-70P	snRNA	2	8	4	5	6	3	8.60176	34.0085	15.9275	14.4605	17.6363	6.93447	0.571069	0.512037	0.807242	FALSE
ENSG00000252764	RNU6-1092P	snRNA	6	12	2	8	12	20	19.5763	38.6993	6.04152	17.552	26.7584	35.0705	-0.510627	0.520945	0.807242	FALSE
ENSG00000252767	RNU6-250P	snRNA	1	0	0	2	1	0	2.75597	0.0001	0.0001	3.70645	1.88357	0.0001	-4.77102	0.527525	0.807242	FALSE
ENSG00000252779	RNU6-182P	snRNA	9	18	1	10	18	24	24.3305	48.0977	2.50297	18.1789	33.2569	34.8701	-0.843949	0.521705	0.807242	FALSE
ENSG00000252821	RNU6-388P	snRNA	10	18	5	22	14	31	27.0339	48.0977	12.5145	39.9934	25.8665	45.0405	-0.400709	0.501069	0.807242	FALSE
ENSG00000252909	RNU6-201P	snRNA	16	34	8	36	35	40	74.4538	156.383	34.4659	112.649	111.31	100.037	-0.442867	0.483417	0.807242	TRUE
ENSG00000252928	RNU6-64P	snRNA	1	0	2	0	0	4	2.70348	0.0001	5.00585	0.0001	0.0001	5.81176	4.94093	0.534631	0.807242	FALSE
ENSG00000252980	RNU6-367P	snRNA	28	17	6	9	18	30	79.4795	47.6969	15.7682	17.179	34.9197	45.7669	0.479369	0.500677	0.807242	FALSE
ENSG00000252983	RNU7-35P	snRNA	4	9	4	17	12	8	18.3133	40.7279	16.9551	52.3374	37.5481	19.6848	-0.432475	0.532683	0.807242	FALSE
ENSG00000253023	RNU7-156P	snRNA	0	1	2	0	4	0	0.0001	3.79158	7.10285	0.0001	10.4865	0.0001	4.98802	0.553266	0.807242	FALSE
ENSG00000253025	RNU2-12P	snRNA	35	65	22	42	66	35	59.1365	108.554	34.4146	47.7194	76.2135	31.7826	0.416718	0.512717	0.807242	TRUE
ENSG00000272028	U6	snRNA	16	33	11	25	18	30	42.0527	85.7297	26.7669	44.1846	32.3331	42.3768	0.329407	0.525987	0.807242	FALSE
ENSG00000272439	U6	snRNA	12	16	14	24	17	16	31.8343	41.9544	34.3854	42.8137	30.8222	22.8122	0.308319	0.475918	0.807242	FALSE
ENSG00000273629	U7	snRNA	6	3	2	16	10	4	27.4699	13.576	8.47758	49.2587	31.2901	9.84243	-0.648975	0.481052	0.807242	FALSE
ENSG00000274450	U6atac	snRNA	4	4	4	4	13	1	9.70454	9.59222	8.98478	6.52581	21.5554	1.304	0.834845	0.530666	0.807242	FALSE
ENSG00000276103	U4	snRNA	2	0	0	4	0	2	4.85232	0.0001	0.0001	6.52581	0.0001	2.6079	-4.92749	0.532024	0.807242	FALSE
ENSG00000277678	U1	snRNA	2	1	0	0	2	0	3.88852	1.92181	0.0001	0.0001	2.6576	0.0001	5.03163	0.503246	0.807242	FALSE
ENSG00000280637	U6	snRNA	35	90	35	91	103	113	91.9901	233.808	85.1673	160.832	185.017	159.619	-0.352995	0.505094	0.807242	TRUE
ENSG00000281539	U7	snRNA	0	4	0	4	4	0	0.0001	19.0218	0.0001	12.9409	13.1525	0.0001	-5.37789	0.546654	0.807242	FALSE
ENSG00000201271	RNU1-112P	snRNA	255	225	166	253	463	187	441.36	384.928	266.007	294.463	547.689	173.951	0.334495	0.554017	0.807292	TRUE
ENSG00000206590	RNU6-132P	snRNA	62	87	33	95	116	122	164.477	228.127	81.0511	169.47	210.315	173.943	-0.237324	0.554972	0.807497	TRUE
ENSG00000206812	RNU6-38P	snRNA	243	357	247	391	648	584	644.642	936.106	606.655	697.504	1174.87	832.643	-0.194224	0.555251	0.807497	TRUE
ENSG00000207266	RNU6-1241P	snRNA	14	17	8	14	22	18	37.14	44.5766	19.6488	24.9747	39.8875	25.6637	0.221058	0.555026	0.807497	FALSE
ENSG00000253048	RNU4-60P	snRNA	0	0	2	0	2	2	0.0001	0.0001	3.89346	0.0001	2.87414	2.26019	-4.57021	0.554829	0.807497	FALSE
ENSG00000212490	SNORA26	snoRNA	18	20	8	11	38	12	41.5398	45.6211	17.0929	17.0704	59.9344	14.8836	0.468198	0.555495	0.807548	FALSE
ENSG00000252503	RNU6-531P	snRNA	6	7	0	1	2	8	16.3763	18.8846	0.0001	1.83546	3.73083	11.7352	-3.67594	0.555582	0.807611	FALSE
ENSG00000252640	snoU109	snoRNA	0	2	0	2	0	2	0.0001	4.75551	0.0001	3.23531	0.0001	2.5858	-4.59567	0.55569	0.807628	FALSE
ENSG00000207183	RNU6-843P	snRNA	17	21	3	13	28	44	46.3995	56.6535	7.58092	23.8597	52.2303	64.5431	-0.5658	0.556399	0.807695	FALSE
ENSG00000222609	RNU4-69P	snRNA	0	1	0	0	1	1	0.0001	1.96212	0.0001	0.0001	1.35673	1.06693	-4.17776	0.556062	0.807695	FALSE
ENSG00000201264	SNORD73	snoRNA	0	4	0	0	6	2	0.0001	15.5873	0.0001	0.0001	16.1666	4.23777	-5.03602	0.558172	0.80802	FALSE
ENSG00000200443	RNU6-1066P	snRNA	4	0	0	2	0	6	10.8136	0.0001	0.0001	3.63586	0.0001	8.71759	-4.84118	0.557946	0.80802	FALSE
ENSG00000200814	RNU6-595P	snRNA	41	97	41	100	115	119	108.767	254.348	100.7	178.39	208.502	169.665	-0.288026	0.557862	0.80802	TRUE
ENSG00000238297	U3	snoRNA	4	4	7	20	27	4	5.91374	5.8453	9.58142	19.8831	27.281	3.17835	-0.688129	0.561247	0.808375	FALSE
ENSG00000252582	SNORA31	snoRNA	30	44	13	62	37	68	61.2637	88.8134	24.5787	85.1395	51.6398	74.6319	-0.326426	0.561591	0.808375	TRUE
ENSG00000275303	SNORD3C	snoRNA	945	886	559	868	1568	985	1230.47	1140.3	673.882	760.006	1395.36	689.302	0.228955	0.561589	0.808375	TRUE
ENSG00000280847	SNORD3C	snoRNA	945	886	559	868	1568	985	1236.14	1145.55	676.987	763.509	1401.79	692.478	0.228955	0.561589	0.808375	TRUE
ENSG00000207065	RNU5A-2P	snRNA	3923	4759	2461	5054	5548	5161	9599.68	11510.6	5575.48	8316.32	9278.45	6787.43	0.183295	0.561379	0.808375	TRUE
ENSG00000200378	RNU5B-4P	snRNA	79	196	100	210	350	204	202.023	495.42	236.758	361.119	611.705	280.373	-0.356822	0.563093	0.808748	TRUE
ENSG00000222355	RNU2-29P	snRNA	1014	1229	700	1209	1781	1154	1522.9	1824.44	973.34	1221.01	1828.1	931.48	0.231631	0.563392	0.808978	TRUE
ENSG00000277813	SNORD3A	snoRNA	949	890	562	873	1581	985	1235.68	1145.44	677.498	764.384	1406.93	689.302	0.228994	0.564407	0.809044	TRUE
ENSG00000281298	SNORD3A	snoRNA	949	890	562	873	1581	985	1241.37	1150.72	680.62	767.907	1413.41	692.478	0.228994	0.564407	0.809044	TRUE
ENSG00000200345	RNU6-485P	snRNA	13	30	14	24	17	34	34.4871	78.6644	34.3854	42.8137	30.8222	48.4759	0.286622	0.564306	0.809044	FALSE
ENSG00000199552	SNORA63	snoRNA	8	12	6	12	16	20	17.2034	25.5064	11.9456	17.3526	23.515	23.1147	-0.177297	0.564489	0.809056	FALSE
ENSG00000264940	SNORD3C	snoRNA	951	893	570	879	1589	1002	464.623	431.237	257.826	288.78	530.572	263.1	0.224472	0.565419	0.809422	TRUE
ENSG00000200235	SNORA27	snoRNA	0	6	4	1	2	4	0.0001	13.3605	8.34301	1.515	3.07943	4.84315	-3.55652	0.566584	0.809939	FALSE
ENSG00000221803	SNORD23	snoRNA	4	0	0	0	4	2	10.3221	0.0001	0.0001	0.0001	7.05457	2.77385	-4.63163	0.567768	0.810213	FALSE
ENSG00000281381	U6	snRNA	6	8	1	9	4	24	16.8628	22.2234	2.6021	17.009	7.68318	36.2511	-0.654939	0.567591	0.810213	FALSE
ENSG00000239108	RNU6-1132P	snRNA	2	0	0	2	1	0	5.3058	0.0001	0.0001	3.5679	1.81316	0.0001	-4.41937	0.568066	0.81042	FALSE
ENSG00000206898	SNORA51	snoRNA	3	9	2	7	2	6	6.35506	18.8443	3.92251	9.97129	2.89559	6.83097	0.52254	0.568226	0.810522	FALSE
ENSG00000207112	SNORA25	snoRNA	10	7	2	7	20	12	21.1833	14.6567	3.92251	9.97129	28.955	13.6618	-0.459957	0.568507	0.810586	FALSE
ENSG00000223263	RNU6-387P	snRNA	7	7	1	14	4	15	18.9238	18.7047	2.50297	25.4504	7.39049	21.7938	-0.631475	0.569081	0.811012	FALSE
ENSG00000202431	RNU6-438P	snRNA	24	39	14	36	48	58	66.141	106.235	35.7207	66.7144	90.4069	85.9055	-0.243359	0.569823	0.811507	TRUE
ENSG00000252343	RNU2-34P	snRNA	266	318	137	265	432	260	624.012	737.364	297.553	418.037	692.62	327.807	0.281387	0.569944	0.811541	TRUE
ENSG00000223156	RNU2-18P	snRNA	283	364	160	317	468	290	495.87	630.415	259.557	373.507	560.438	273.094	0.273612	0.570091	0.811684	TRUE
ENSG00000253005	RNU6-176P	snRNA	4	0	0	1	0	8	10.8136	0.0001	0.0001	1.81798	0.0001	11.6234	-4.64621	0.571255	0.812173	FALSE
ENSG00000239041	snoU13	snoRNA	0	2	0	1	2	0	0.0001	5.39567	0.0001	1.83546	3.73083	0.0001	-4.43865	0.571399	0.812209	FALSE
ENSG00000274088	SNORD3B-1	snoRNA	944	883	559	870	1577	982	1229.17	1136.44	673.882	761.757	1403.37	687.202	0.224423	0.571788	0.81241	TRUE
ENSG00000281187	SNORD3B-2	snoRNA	944	883	559	870	1577	982	1234.83	1141.67	676.987	765.268	1409.84	690.369	0.224423	0.571788	0.81241	TRUE
ENSG00000212594	U8	snoRNA	177	154	88	155	261	169	380.624	327.331	175.201	224.136	383.587	195.318	0.231327	0.572613	0.812789	TRUE
ENSG00000274458	SNORA40	snoRNA	8	4	1	2	5	5	17.741	8.7679	2.05324	2.98256	7.57814	5.95932	0.520405	0.572657	0.812789	FALSE
ENSG00000206604	RNU6-425P	snRNA	0	0	2	1	2	0	0.0001	0.0001	5.15308	1.87144	3.80398	0.0001	-4.47944	0.572668	0.812789	FALSE
ENSG00000252061	RNU6-415P	snRNA	0	0	2	1	2	0	0.0001	0.0001	5.41869	1.96791	4.00006	0.0001	-4.50361	0.572405	0.812789	FALSE
ENSG00000252027	RNU6ATAC14P	snRNA	2	2	6	2	8	2	6.23867	6.16646	17.3277	4.1952	17.0549	3.35298	0.596667	0.573245	0.813176	FALSE
ENSG00000238509	RNU6-104P	snRNA	11	22	2	19	14	29	29.1814	57.6873	4.91228	33.8942	25.383	41.3471	-0.596436	0.573457	0.813383	FALSE
ENSG00000274978	RNU11	snRNA	115	215	109	283	456	202	243.607	450.167	213.772	403.121	660.172	229.973	-0.356275	0.573579	0.81339	TRUE
ENSG00000276271	SNORD3B-2	snoRNA	943	882	559	871	1577	982	1227.87	1135.15	673.882	762.633	1403.37	687.202	0.222816	0.574133	0.813598	TRUE
ENSG00000280523	SNORD3B-2	snoRNA	943	882	559	871	1577	982	1233.53	1140.38	676.987	766.148	1409.84	690.369	0.222816	0.574133	0.813598	TRUE
ENSG00000206775	SNORD37	snoRNA	9140	7585	5938	11321	10987	12988	39309.6	32244.2	23644.2	32741.2	32294.8	30021.2	0.0775421	0.574399	0.813765	TRUE
ENSG00000252015	RNU6-904P	snRNA	2	4	1	9	2	6	5.62099	11.1118	2.6021	17.009	3.84164	9.06284	-0.516596	0.574585	0.813801	FALSE
ENSG00000274998	SNORA17	snoRNA	11	2	8	10	14	15	23.4768	4.21919	15.8077	14.3518	20.4209	17.2057	-0.457217	0.574895	0.814084	FALSE
ENSG00000281808	SNORA17	snoRNA	11	2	8	10	14	15	23.6547	4.25115	15.9275	14.4605	20.5756	17.336	-0.457217	0.574895	0.814084	FALSE
ENSG00000222777	RNU6-233P	snRNA	36	35	14	14	44	60	72.4737	69.645	26.0939	18.9524	60.5384	64.9176	0.379317	0.575445	0.814259	TRUE
ENSG00000252743	RNU6-850P	snRNA	0	3	0	0	2	2	0.0001	8.17203	0.0001	0.0001	3.76705	2.96235	-4.47386	0.575528	0.814284	FALSE
ENSG00000273727	U1	snRNA	104	78	44	91	139	69	182.228	135.089	71.3784	107.221	166.455	64.9777	0.305027	0.575659	0.814383	TRUE
ENSG00000206852	RNU6-895P	snRNA	4	11	8	10	22	16	11.0236	29.9638	20.4119	18.5319	41.4365	23.6981	-0.372284	0.575675	0.814383	FALSE
ENSG00000207323	RNU6-901P	snRNA	27	28	12	25	31	36	72.3028	74.1128	29.7512	45.0183	56.7353	51.8116	0.194765	0.57573	0.814418	TRUE
ENSG00000201331	SNORD115-23	snoRNA	0	2	0	2	0	1	0.0001	6.84326	0.0001	4.65564	0.0001	1.86054	-4.43737	0.576167	0.814791	FALSE
ENSG00000201032	RNU6-704P	snRNA	19	35	21	26	34	48	52.3617	95.3392	53.581	48.1827	64.0382	71.0942	0.200577	0.57681	0.815057	TRUE
ENSG00000202468	RNU4-17P	snRNA	36	41	11	28	48	24	72.4737	81.5841	20.5024	37.9048	66.0419	25.9671	0.404899	0.577013	0.815165	TRUE
ENSG00000200463	SNORD118	snoRNA	859	943	647	1283	2093	1368	1819.64	1974.46	1268.9	1827.58	3030.13	1557.44	-0.201399	0.577221	0.815335	TRUE
ENSG00000206638	RNU6-672P	snRNA	39	33	18	44	48	68	103.461	86.5309	44.2097	78.4916	87.0272	96.9516	-0.142355	0.57787	0.815652	TRUE
ENSG00000202188	SNORD115-31	snoRNA	0	4	0	0	3	2	0.0001	13.6864	0.0001	0.0001	7.09758	3.72098	-4.64015	0.578124	0.815814	FALSE
ENSG00000199634	RNU4-79P	snRNA	26	38	11	29	43	16	52.3421	75.6146	20.5024	39.2585	59.1626	17.3114	0.442873	0.578206	0.815852	FALSE
ENSG00000252206	RNU7-40P	snRNA	4	8	2	6	10	10	17.741	35.0713	8.21266	17.8948	30.3123	23.837	-0.341246	0.578788	0.815987	FALSE
ENSG00000252594	RNU6-656P	snRNA	66	44	44	49	88	101	175.088	115.374	108.068	87.4111	159.55	144.002	0.145324	0.579805	0.816614	TRUE
ENSG00000252499	RNU6-63P	snRNA	1	3	4	10	2	10	2.98805	8.86019	11.0654	20.0924	4.08426	16.0586	-0.617933	0.580063	0.816694	FALSE
ENSG00000202380	RNU1-55P	snRNA	409	358	257	408	719	330	734.789	635.721	427.469	492.898	882.813	318.63	0.280623	0.581086	0.81724	TRUE
ENSG00000238764	snoU13	snoRNA	9	12	6	11	35	16	24.5645	32.3735	15.1617	20.189	65.2878	23.4703	-0.347931	0.581163	0.817242	FALSE
ENSG00000222094	RNU2-65P	snRNA	18	31	17	30	36	23	27.6184	47.0144	24.1495	30.9531	37.751	18.9665	0.272091	0.58118	0.817242	FALSE
ENSG00000200693	U3	snoRNA	157	145	91	191	271	246	218.457	199.424	117.23	178.714	257.713	183.965	-0.138233	0.58144	0.817365	TRUE
ENSG00000212224	SNORA26	snoRNA	10	10	2	9	34	10	23.2669	22.9976	4.30833	14.0812	54.0651	12.5047	-0.57679	0.581816	0.817417	FALSE
ENSG00000262074	SNORD3B-2	snoRNA	952	897	570	884	1610	1005	341.631	318.168	189.377	213.319	394.863	193.829	0.216647	0.583153	0.818203	TRUE
ENSG00000275043	SNORD25	snoRNA	6032	7022	5038	11513	12634	9804	24814.7	28553	19188.3	31848.8	35521.3	21676.2	-0.178455	0.583369	0.81835	TRUE
ENSG00000199361	RNU1-150P	snRNA	90	160	81	155	301	201	157.697	277.106	131.401	182.629	360.453	189.283	-0.267365	0.583494	0.818419	TRUE
ENSG00000251897	RNU6-916P	snRNA	7	15	6	11	15	9	18.2293	38.6106	14.4663	19.2629	26.697	12.5965	0.322676	0.584903	0.818957	FALSE
ENSG00000206755	SNORA30	snoRNA	16	31	16	24	44	15	35.2069	67.4238	32.5957	35.5121	66.1699	17.7392	0.402659	0.585161	0.819042	FALSE
ENSG00000207430	U8	snoRNA	9	2	5	10	8	11	19.2083	4.21919	9.87987	14.3518	11.6691	12.6175	-0.361472	0.585071	0.819042	FALSE
ENSG00000253051	SNORA31	snoRNA	36	53	16	70	47	78	76.2596	110.972	31.3794	99.712	68.0441	88.8014	-0.288786	0.585201	0.819054	TRUE
ENSG00000207083	RNU6-22P	snRNA	334	452	293	502	794	716	886.052	1185.21	719.635	895.517	1439.57	1020.84	-0.161549	0.585394	0.819155	TRUE
ENSG00000199306	RNU6-858P	snRNA	23	59	12	51	54	60	61.0156	154.707	29.4732	90.9789	97.9055	85.5456	-0.379321	0.586483	0.819699	TRUE
ENSG00000200213	RNU6-992P	snRNA	17	21	6	14	20	19	44.681	54.5553	14.6002	24.7434	35.9256	26.8387	0.297534	0.587222	0.819699	FALSE
ENSG00000201126	RNU6-773P	snRNA	18	29	10	14	28	34	52.1367	83.0258	26.8166	27.2683	55.428	52.9277	0.284243	0.586573	0.819699	FALSE
ENSG00000275908	U4atac	snRNA	4	0	0	0	2	2	11.9519	0.0001	0.0001	0.0001	4.08426	3.21181	-4.3688	0.587882	0.819848	FALSE
ENSG00000202363	SNORA62	snoRNA	17	21	11	14	32	25	31.5395	38.5096	18.8943	17.466	40.5748	24.9276	0.231023	0.589249	0.820367	FALSE
ENSG00000207274	SNORA70	snoRNA	42	42	15	36	54	33	88.3105	87.2884	29.2003	50.9007	77.5992	37.2916	0.309129	0.589072	0.820367	TRUE
ENSG00000263934	SNORD3A	snoRNA	953	897	573	885	1620	1012	387.001	360.044	215.43	241.669	449.609	220.868	0.212817	0.58887	0.820367	TRUE
ENSG00000201658	RNU6-283P	snRNA	15	18	16	33	29	29	39.7928	47.1987	39.2976	58.8688	52.5789	41.3471	-0.15949	0.589285	0.820367	FALSE
ENSG00000207501	RNVU1-14	snRNA	2930	2706	1855	2909	5419	2363	5071.31	4629.4	2972.54	3385.74	6410.21	2198.11	0.288127	0.588795	0.820367	TRUE
ENSG00000200478	SNORD115-41	snoRNA	0	4	0	0	2	2	0.0001	13.6864	0.0001	0.0001	4.73175	3.72098	-4.44516	0.590309	0.820913	FALSE
ENSG00000251821	RNU6-583P	snRNA	5	0	0	3	0	2	15.427	0.0001	0.0001	6.22435	0.0001	3.31654	-4.46411	0.59033	0.820921	FALSE
ENSG00000199739	RNU6-552P	snRNA	22	41	12	44	45	46	52.4775	96.6669	26.5011	70.5765	73.3606	58.9714	-0.289276	0.590625	0.821007	TRUE
ENSG00000206724	RNU6-756P	snRNA	30	25	11	25	30	33	79.5856	65.5537	27.0171	44.5976	54.392	47.0501	0.206702	0.591036	0.821189	TRUE
ENSG00000207130	SNORA24	snoRNA	30	18	10	28	34	40	63.079	37.4094	19.4669	39.5894	48.8588	45.2019	-0.20431	0.591277	0.821319	FALSE
ENSG00000252857	RNU6-389P	snRNA	12	18	5	22	14	31	32.4407	48.0977	12.5145	39.9934	25.8665	45.0405	-0.313031	0.591379	0.821319	FALSE
ENSG00000252079	RNU6-327P	snRNA	16	29	13	36	34	36	35.7613	64.0671	26.9011	54.107	51.9365	43.2443	-0.221274	0.591429	0.821354	FALSE
ENSG00000278274	SNORA61	snoRNA	81	93	45	79	136	90	176.864	200.715	90.97	115.995	202.952	105.616	0.230944	0.591736	0.821512	TRUE
ENSG00000212378	SNORD78	snoRNA	234	283	244	395	372	377	962.638	1150.74	929.328	1092.7	1045.9	833.531	0.142513	0.592165	0.82185	TRUE
ENSG00000222429	RNU6-955P	snRNA	0	4	0	0	1	4	0.0001	10.7912	0.0001	0.0001	1.86546	5.86764	-4.33088	0.592529	0.822093	FALSE
ENSG00000238942	SNORD2	snoRNA	85371	83558	64718	119173	122046	113549	351203	339766	246493	329672	343140	251052	0.122059	0.593168	0.822684	TRUE
ENSG00000280785	U6	snRNA	22	45	14	57	52	42	61.8299	125.006	36.4281	107.723	99.8802	63.4393	-0.320646	0.593679	0.823063	TRUE
ENSG00000199914	SNORD114-16	snoRNA	61	54	26	49	71	78	247.359	216.439	97.6122	133.614	196.769	169.991	0.180425	0.593846	0.823238	TRUE
ENSG00000202537	U8	snoRNA	105	79	49	107	155	154	222.424	165.41	96.0993	152.417	224.401	175.326	-0.148858	0.594207	0.823525	TRUE
ENSG00000252132	RNU6-795P	snRNA	3	4	1	10	2	8	8.26772	10.896	2.55157	18.5319	3.76705	11.8491	-0.510623	0.595524	0.824135	FALSE
ENSG00000252532	RNU7-193P	snRNA	4	6	5	12	6	3	17.4681	25.8988	20.2156	35.239	17.9076	7.04115	0.452353	0.595642	0.824173	FALSE
ENSG00000201785	SNORD117	snoRNA	503	483	357	753	794	814	1878.67	1783.09	1234.48	1891.19	2026.77	1633.96	-0.0944145	0.596015	0.824395	TRUE
ENSG00000200191	U8	snoRNA	10	6	4	22	10	10	21.5043	12.7533	7.96379	31.813	14.6969	11.5574	-0.33044	0.596651	0.82473	FALSE
ENSG00000207067	SNORA72	snoRNA	57	62	26	45	84	69	122.574	131.783	51.7641	65.0719	123.453	79.7453	0.2333	0.59701	0.824863	TRUE
ENSG00000207084	SNORA72	snoRNA	52	54	24	43	73	64	111.822	114.779	47.7822	62.1798	107.287	73.9667	0.209756	0.597173	0.824909	TRUE
ENSG00000207261	RNU6-738P	snRNA	114	113	58	114	144	155	305.278	299.098	143.797	205.283	263.544	223.077	0.145726	0.598257	0.825634	TRUE
ENSG00000207338	RNU6-296P	snRNA	12	13	8	18	8	24	31.8343	34.088	19.6488	32.1103	14.5046	34.2183	0.245194	0.598666	0.825686	FALSE
ENSG00000223107	RNU2-72P	snRNA	253	317	140	266	439	258	440.585	545.647	225.719	311.493	522.485	241.469	0.260366	0.598667	0.825686	TRUE
ENSG00000238934	ACA64	snoRNA	6	6	3	8	6	7	13.2027	13.0498	6.11177	11.8374	9.02325	8.27834	0.189213	0.598767	0.825797	FALSE
ENSG00000207516	SNORA41	snoRNA	0	2	0	0	1	1	0.0001	4.384	0.0001	0.0001	1.51571	1.19194	-3.89772	0.598931	0.825884	FALSE
ENSG00000199932	RNU1-18P	snRNA	3413	3376	2152	3472	6439	2867	5907.3	5775.62	3448.47	4041.01	7616.78	2666.94	0.278319	0.599781	0.826373	TRUE
ENSG00000201725	RNU6-304P	snRNA	17	20	8	10	25	28	45.0985	52.443	19.6488	17.8391	45.3267	39.9213	0.28044	0.599732	0.826373	FALSE
ENSG00000222222	RNU2-17P	snRNA	1362	1475	789	1378	2473	1227	2034.79	2178.1	1091.32	1384.36	2525.03	985.191	0.268545	0.600473	0.826768	TRUE
ENSG00000225091	SNORA71A	snoRNA	2	9	2	8	9	6	4.23674	18.8443	3.92251	11.3958	13.0298	6.83097	-0.459953	0.600704	0.826866	FALSE
ENSG00000239183	SNORA84	snoRNA	8	2	3	4	3	9	17.0741	4.21919	5.92796	5.74077	4.37599	10.3234	0.345046	0.602714	0.828493	FALSE
ENSG00000206765	RNU6-203P	snRNA	7	3	5	8	7	13	19.1057	8.09345	12.6348	14.683	13.0576	19.0696	-0.196157	0.602915	0.828574	FALSE
[truncated: 822 more rows]
