# Supplementary material for: MicroRNA-155 induction via TNF-α and IFN-γ suppresses expression of programmed death ligand-1 (PD-L1) in human primary cells
Source: J Biol Chem. 2017 Oct 24;292(50):20683–93. doi: 10.1074/jbc.M117.809053 (PMC5733604; doi:10.1074/jbc.M117.809053)
Supplement: Supplemental Data [file 10.1074_M117.809053_jbc.M117.809053-3.xlsx]

## Sheet: All
Category	Subcategory	Enrichment	p-value	observed	miRNAs/precursors
Gene Ontology (miRWalk)	GO0005515 protein binding	depleted	0.0225898	29	hsa-miR-155-5p; hsa-miR-155-3p; hsa-miR-4284; hsa-miR-218-5p; hsa-miR-146b-5p; hsa-miR-146a-5p; hsa-miR-23b-5p; hsa-miR-93-3p; hsa-miR-17-5p; hsa-miR-106a-5p; hsa-miR-106b-3p; hsa-miR-423-5p; hsa-miR-99a-5p; hsa-miR-100-5p; hsa-miR-137; hsa-miR-542-3p; hsa-miR-125b-5p; hsa-miR-217; hsa-miR-4324; hsa-miR-331-3p; hsa-miR-222-3p; hsa-miR-93-5p; hsa-miR-191-5p; hsa-miR-216a-5p; hsa-miR-671-5p; hsa-mi…
Gene Ontology (miRWalk)	GO0005737 cytoplasm	depleted	0.0175021	27	hsa-miR-155-5p; hsa-miR-155-3p; hsa-miR-4284; hsa-miR-218-5p; hsa-miR-146b-5p; hsa-miR-146a-5p; hsa-miR-93-3p; hsa-miR-17-5p; hsa-miR-106a-5p; hsa-miR-106b-3p; hsa-miR-423-5p; hsa-miR-99a-5p; hsa-miR-100-5p; hsa-miR-137; hsa-miR-542-3p; hsa-miR-125b-5p; hsa-miR-217; hsa-miR-331-3p; hsa-miR-222-3p; hsa-miR-93-5p; hsa-miR-191-5p; hsa-miR-216a-5p; hsa-miR-671-5p; hsa-miR-125b-2-3p; hsa-miR-582-5p; h…
Gene Ontology (miRWalk)	GO0005730 nucleolus	depleted	0.0339021	24	hsa-miR-155-5p; hsa-miR-218-5p; hsa-miR-146b-5p; hsa-miR-146a-5p; hsa-miR-23b-5p; hsa-miR-93-3p; hsa-miR-17-5p; hsa-miR-106a-5p; hsa-miR-106b-3p; hsa-miR-423-5p; hsa-miR-99a-5p; hsa-miR-100-5p; hsa-miR-137; hsa-miR-125b-5p; hsa-miR-217; hsa-miR-331-3p; hsa-miR-222-3p; hsa-miR-93-5p; hsa-miR-191-5p; hsa-miR-216a-5p; hsa-miR-671-5p; hsa-miR-125b-2-3p; hsa-miR-139-3p; hsa-miR-1303
Gene Ontology (miRWalk)	GO0006351 transcription dna dependent	depleted	0.0339021	24	hsa-miR-155-5p; hsa-miR-218-5p; hsa-miR-146b-5p; hsa-miR-146a-5p; hsa-miR-27b-5p; hsa-miR-93-3p; hsa-miR-17-5p; hsa-miR-106a-5p; hsa-miR-106b-3p; hsa-miR-423-5p; hsa-miR-99a-5p; hsa-miR-100-5p; hsa-miR-137; hsa-miR-542-3p; hsa-miR-125b-5p; hsa-miR-217; hsa-miR-331-3p; hsa-miR-222-3p; hsa-miR-93-5p; hsa-miR-191-5p; hsa-miR-216a-5p; hsa-miR-671-5p; hsa-miR-125b-2-3p; hsa-miR-1303
Gene Ontology (miRWalk)	GO0006915 apoptotic process	depleted	0.0339021	24	hsa-miR-155-5p; hsa-miR-4284; hsa-miR-218-5p; hsa-miR-146b-5p; hsa-miR-146a-5p; hsa-miR-93-3p; hsa-miR-17-5p; hsa-miR-106a-5p; hsa-miR-106b-3p; hsa-miR-423-5p; hsa-miR-99a-5p; hsa-miR-100-5p; hsa-miR-137; hsa-miR-542-3p; hsa-miR-125b-5p; hsa-miR-217; hsa-miR-331-3p; hsa-miR-222-3p; hsa-miR-93-5p; hsa-miR-191-5p; hsa-miR-216a-5p; hsa-miR-671-5p; hsa-miR-582-5p; hsa-miR-1303
Gene Ontology (miRWalk)	GO0046872 metal ion binding	depleted	0.00824243	23	hsa-miR-155-5p; hsa-miR-218-5p; hsa-miR-146b-5p; hsa-miR-146a-5p; hsa-miR-93-3p; hsa-miR-17-5p; hsa-miR-106a-5p; hsa-miR-106b-3p; hsa-miR-423-5p; hsa-miR-99a-5p; hsa-miR-100-5p; hsa-miR-137; hsa-miR-542-3p; hsa-miR-125b-5p; hsa-miR-217; hsa-miR-331-3p; hsa-miR-222-3p; hsa-miR-93-5p; hsa-miR-191-5p; hsa-miR-216a-5p; hsa-miR-671-5p; hsa-miR-125b-2-3p; hsa-miR-1303
Pathways (miRWalk)	hsa05200 Pathways in cancer	depleted	0.0449539	23	hsa-miR-155-5p; hsa-miR-4284; hsa-miR-218-5p; hsa-miR-146b-5p; hsa-miR-146a-5p; hsa-miR-93-3p; hsa-miR-17-5p; hsa-miR-106a-5p; hsa-miR-106b-3p; hsa-miR-423-5p; hsa-miR-99a-5p; hsa-miR-100-5p; hsa-miR-137; hsa-miR-542-3p; hsa-miR-125b-5p; hsa-miR-217; hsa-miR-331-3p; hsa-miR-222-3p; hsa-miR-93-5p; hsa-miR-191-5p; hsa-miR-216a-5p; hsa-miR-671-5p; hsa-miR-1303
Gene Ontology (miRWalk)	GO0000122 negative regulation of transcription from rna polymerase ii promoter	depleted	0.0449539	23	hsa-miR-155-5p; hsa-miR-218-5p; hsa-miR-146b-5p; hsa-miR-146a-5p; hsa-miR-23b-5p; hsa-miR-93-3p; hsa-miR-17-5p; hsa-miR-106a-5p; hsa-miR-106b-3p; hsa-miR-423-5p; hsa-miR-99a-5p; hsa-miR-100-5p; hsa-miR-137; hsa-miR-125b-5p; hsa-miR-217; hsa-miR-331-3p; hsa-miR-222-3p; hsa-miR-93-5p; hsa-miR-191-5p; hsa-miR-216a-5p; hsa-miR-671-5p; hsa-miR-125b-2-3p; hsa-miR-139-3p
Gene Ontology (miRWalk)	GO0005654 nucleoplasm	depleted	0.0449539	23	hsa-miR-155-5p; hsa-miR-218-5p; hsa-miR-146b-5p; hsa-miR-146a-5p; hsa-miR-23a-5p; hsa-miR-93-3p; hsa-miR-17-5p; hsa-miR-106a-5p; hsa-miR-106b-3p; hsa-miR-423-5p; hsa-miR-99a-5p; hsa-miR-100-5p; hsa-miR-137; hsa-miR-125b-5p; hsa-miR-217; hsa-miR-331-3p; hsa-miR-222-3p; hsa-miR-93-5p; hsa-miR-191-5p; hsa-miR-216a-5p; hsa-miR-671-5p; hsa-miR-582-5p; hsa-miR-1303
Gene Ontology (miRWalk)	GO0005829 cytosol	depleted	0.0449539	23	hsa-miR-155-5p; hsa-miR-218-5p; hsa-miR-146b-5p; hsa-miR-146a-5p; hsa-miR-23b-5p; hsa-miR-93-3p; hsa-miR-17-5p; hsa-miR-106a-5p; hsa-miR-106b-3p; hsa-miR-423-5p; hsa-miR-99a-5p; hsa-miR-100-5p; hsa-miR-137; hsa-miR-542-3p; hsa-miR-125b-5p; hsa-miR-217; hsa-miR-331-3p; hsa-miR-222-3p; hsa-miR-93-5p; hsa-miR-191-5p; hsa-miR-216a-5p; hsa-miR-671-5p; hsa-miR-1303
Gene Ontology (miRWalk)	GO0005886 plasma membrane	depleted	0.0449539	23	hsa-miR-155-5p; hsa-miR-218-5p; hsa-miR-146b-5p; hsa-miR-146a-5p; hsa-miR-27b-5p; hsa-miR-93-3p; hsa-miR-17-5p; hsa-miR-106a-5p; hsa-miR-106b-3p; hsa-miR-423-5p; hsa-miR-99a-5p; hsa-miR-100-5p; hsa-miR-137; hsa-miR-125b-5p; hsa-miR-217; hsa-miR-331-3p; hsa-miR-222-3p; hsa-miR-93-5p; hsa-miR-191-5p; hsa-miR-216a-5p; hsa-miR-671-5p; hsa-miR-125b-2-3p; hsa-miR-1303
Gene Ontology (miRWalk)	GO0006355 regulation of transcription dna dependent	depleted	0.0449539	23	hsa-miR-155-5p; hsa-miR-218-5p; hsa-miR-146b-5p; hsa-miR-146a-5p; hsa-miR-27b-5p; hsa-miR-93-3p; hsa-miR-17-5p; hsa-miR-106a-5p; hsa-miR-106b-3p; hsa-miR-423-5p; hsa-miR-99a-5p; hsa-miR-100-5p; hsa-miR-137; hsa-miR-125b-5p; hsa-miR-217; hsa-miR-4324; hsa-miR-331-3p; hsa-miR-222-3p; hsa-miR-93-5p; hsa-miR-191-5p; hsa-miR-671-5p; hsa-miR-125b-2-3p; hsa-miR-1303
Gene Ontology (miRWalk)	GO0045944 positive regulation of transcription from rna polymerase ii promoter	depleted	0.0449539	23	hsa-miR-155-5p; hsa-miR-218-5p; hsa-miR-146b-5p; hsa-miR-146a-5p; hsa-miR-23a-5p; hsa-miR-93-3p; hsa-miR-17-5p; hsa-miR-106a-5p; hsa-miR-106b-3p; hsa-miR-423-5p; hsa-miR-99a-5p; hsa-miR-100-5p; hsa-miR-137; hsa-miR-125b-5p; hsa-miR-217; hsa-miR-331-3p; hsa-miR-222-3p; hsa-miR-93-5p; hsa-miR-191-5p; hsa-miR-216a-5p; hsa-miR-671-5p; hsa-miR-125b-2-3p; hsa-miR-1303
Gene Ontology (miRWalk)	GO0044281 small molecule metabolic process	depleted	0.0171051	22	hsa-miR-155-5p; hsa-miR-218-5p; hsa-miR-146b-5p; hsa-miR-23b-5p; hsa-miR-93-3p; hsa-miR-17-5p; hsa-miR-106a-5p; hsa-miR-106b-3p; hsa-miR-423-5p; hsa-miR-99a-5p; hsa-miR-100-5p; hsa-miR-137; hsa-miR-125b-5p; hsa-miR-217; hsa-miR-331-3p; hsa-miR-222-3p; hsa-miR-93-5p; hsa-miR-191-5p; hsa-miR-216a-5p; hsa-miR-671-5p; hsa-miR-125b-2-3p; hsa-miR-1303
Pathways (miRWalk)	P00034 Integrin signalling pathway	depleted	0.0322346	21	hsa-miR-155-5p; hsa-miR-218-5p; hsa-miR-146b-5p; hsa-miR-146a-5p; hsa-miR-93-3p; hsa-miR-17-5p; hsa-miR-106a-5p; hsa-miR-106b-3p; hsa-miR-423-5p; hsa-miR-99a-5p; hsa-miR-100-5p; hsa-miR-137; hsa-miR-542-3p; hsa-miR-125b-5p; hsa-miR-217; hsa-miR-331-3p; hsa-miR-222-3p; hsa-miR-93-5p; hsa-miR-191-5p; hsa-miR-216a-5p; hsa-miR-1303
Pathways (miRWalk)	WP306 Focal Adhesion	depleted	0.0322346	21	hsa-miR-155-5p; hsa-miR-218-5p; hsa-miR-146b-5p; hsa-miR-146a-5p; hsa-miR-93-3p; hsa-miR-17-5p; hsa-miR-106a-5p; hsa-miR-106b-3p; hsa-miR-423-5p; hsa-miR-99a-5p; hsa-miR-100-5p; hsa-miR-137; hsa-miR-542-3p; hsa-miR-125b-5p; hsa-miR-217; hsa-miR-331-3p; hsa-miR-222-3p; hsa-miR-93-5p; hsa-miR-191-5p; hsa-miR-216a-5p; hsa-miR-1303
Pathways (miRWalk)	hsa04510 Focal adhesion	depleted	0.0322346	21	hsa-miR-155-5p; hsa-miR-218-5p; hsa-miR-146b-5p; hsa-miR-146a-5p; hsa-miR-93-3p; hsa-miR-17-5p; hsa-miR-106a-5p; hsa-miR-106b-3p; hsa-miR-423-5p; hsa-miR-99a-5p; hsa-miR-100-5p; hsa-miR-137; hsa-miR-542-3p; hsa-miR-125b-5p; hsa-miR-217; hsa-miR-331-3p; hsa-miR-222-3p; hsa-miR-93-5p; hsa-miR-191-5p; hsa-miR-216a-5p; hsa-miR-1303
Gene Ontology (miRWalk)	GO0005794 golgi apparatus	depleted	0.0322346	21	hsa-miR-155-5p; hsa-miR-218-5p; hsa-miR-146b-5p; hsa-miR-146a-5p; hsa-miR-93-3p; hsa-miR-17-5p; hsa-miR-106a-5p; hsa-miR-106b-3p; hsa-miR-423-5p; hsa-miR-99a-5p; hsa-miR-100-5p; hsa-miR-137; hsa-miR-125b-5p; hsa-miR-217; hsa-miR-4324; hsa-miR-331-3p; hsa-miR-222-3p; hsa-miR-93-5p; hsa-miR-191-5p; hsa-miR-671-5p; hsa-miR-1303
Gene Ontology (miRWalk)	GO0007596 blood coagulation	depleted	0.0322346	21	hsa-miR-155-5p; hsa-miR-218-5p; hsa-miR-146b-5p; hsa-miR-146a-5p; hsa-miR-93-3p; hsa-miR-17-5p; hsa-miR-106a-5p; hsa-miR-106b-3p; hsa-miR-423-5p; hsa-miR-99a-5p; hsa-miR-100-5p; hsa-miR-137; hsa-miR-125b-5p; hsa-miR-217; hsa-miR-331-3p; hsa-miR-222-3p; hsa-miR-93-5p; hsa-miR-191-5p; hsa-miR-216a-5p; hsa-miR-671-5p; hsa-miR-1303
Gene Ontology (miRWalk)	GO0008284 positive regulation of cell proliferation	depleted	0.0322346	21	hsa-miR-155-5p; hsa-miR-218-5p; hsa-miR-146b-5p; hsa-miR-146a-5p; hsa-miR-93-3p; hsa-miR-17-5p; hsa-miR-106a-5p; hsa-miR-106b-3p; hsa-miR-423-5p; hsa-miR-99a-5p; hsa-miR-100-5p; hsa-miR-542-3p; hsa-miR-125b-5p; hsa-miR-217; hsa-miR-331-3p; hsa-miR-222-3p; hsa-miR-93-5p; hsa-miR-191-5p; hsa-miR-216a-5p; hsa-miR-671-5p; hsa-miR-125b-2-3p
Gene Ontology (miRWalk)	GO0008285 negative regulation of cell proliferation	depleted	0.0322346	21	hsa-miR-155-5p; hsa-miR-218-5p; hsa-miR-146b-5p; hsa-miR-146a-5p; hsa-miR-93-3p; hsa-miR-17-5p; hsa-miR-106a-5p; hsa-miR-106b-3p; hsa-miR-423-5p; hsa-miR-99a-5p; hsa-miR-100-5p; hsa-miR-137; hsa-miR-125b-5p; hsa-miR-217; hsa-miR-331-3p; hsa-miR-222-3p; hsa-miR-93-5p; hsa-miR-191-5p; hsa-miR-216a-5p; hsa-miR-671-5p; hsa-miR-1303
Gene Ontology (miRWalk)	GO0045893 positive regulation of transcription dna dependent	depleted	0.0322346	21	hsa-miR-155-5p; hsa-miR-218-5p; hsa-miR-146b-5p; hsa-miR-146a-5p; hsa-miR-93-3p; hsa-miR-17-5p; hsa-miR-106a-5p; hsa-miR-106b-3p; hsa-miR-423-5p; hsa-miR-99a-5p; hsa-miR-100-5p; hsa-miR-137; hsa-miR-542-3p; hsa-miR-125b-5p; hsa-miR-331-3p; hsa-miR-222-3p; hsa-miR-93-5p; hsa-miR-191-5p; hsa-miR-671-5p; hsa-miR-125b-2-3p; hsa-miR-1303
Gene Ontology (miRWalk)	GO0008283 cell proliferation	depleted	0.0014777	20	hsa-miR-155-5p; hsa-miR-146a-5p; hsa-miR-93-3p; hsa-miR-17-5p; hsa-miR-106a-5p; hsa-miR-106b-3p; hsa-miR-423-5p; hsa-miR-99a-5p; hsa-miR-100-5p; hsa-miR-137; hsa-miR-542-3p; hsa-miR-125b-5p; hsa-miR-217; hsa-miR-331-3p; hsa-miR-222-3p; hsa-miR-93-5p; hsa-miR-191-5p; hsa-miR-216a-5p; hsa-miR-671-5p; hsa-miR-1303
Pathways (miRWalk)	hsa05211 Renal cell carcinoma	depleted	0.0193333	19	hsa-miR-155-5p; hsa-miR-218-5p; hsa-miR-146b-5p; hsa-miR-93-3p; hsa-miR-17-5p; hsa-miR-106a-5p; hsa-miR-106b-3p; hsa-miR-423-5p; hsa-miR-99a-5p; hsa-miR-100-5p; hsa-miR-137; hsa-miR-125b-5p; hsa-miR-217; hsa-miR-331-3p; hsa-miR-222-3p; hsa-miR-93-5p; hsa-miR-191-5p; hsa-miR-216a-5p; hsa-miR-1303
Gene Ontology (miRWalk)	GO0000139 golgi membrane	depleted	0.0193333	19	hsa-miR-155-5p; hsa-miR-218-5p; hsa-miR-146a-5p; hsa-miR-93-3p; hsa-miR-17-5p; hsa-miR-106a-5p; hsa-miR-106b-3p; hsa-miR-423-5p; hsa-miR-99a-5p; hsa-miR-100-5p; hsa-miR-137; hsa-miR-125b-5p; hsa-miR-4324; hsa-miR-331-3p; hsa-miR-222-3p; hsa-miR-93-5p; hsa-miR-191-5p; hsa-miR-216a-5p; hsa-miR-671-5p
Gene Ontology (miRWalk)	GO0003713 transcription coactivator activity	depleted	0.0193333	19	hsa-miR-155-5p; hsa-miR-218-5p; hsa-miR-146a-5p; hsa-miR-93-3p; hsa-miR-17-5p; hsa-miR-106a-5p; hsa-miR-423-5p; hsa-miR-99a-5p; hsa-miR-100-5p; hsa-miR-137; hsa-miR-125b-5p; hsa-miR-331-3p; hsa-miR-222-3p; hsa-miR-93-5p; hsa-miR-191-5p; hsa-miR-671-5p; hsa-miR-125b-2-3p; hsa-miR-139-3p; hsa-miR-1303
Gene Ontology (miRWalk)	GO0007275 multicellular organismal development	depleted	0.0193333	19	hsa-miR-155-5p; hsa-miR-218-5p; hsa-miR-146a-5p; hsa-miR-93-3p; hsa-miR-17-5p; hsa-miR-106a-5p; hsa-miR-106b-3p; hsa-miR-423-5p; hsa-miR-99a-5p; hsa-miR-100-5p; hsa-miR-137; hsa-miR-125b-5p; hsa-miR-331-3p; hsa-miR-222-3p; hsa-miR-93-5p; hsa-miR-191-5p; hsa-miR-671-5p; hsa-miR-582-5p; hsa-miR-1303
Gene Ontology (miRWalk)	GO0019899 enzyme binding	depleted	0.0193333	19	hsa-miR-155-5p; hsa-miR-218-5p; hsa-miR-146a-5p; hsa-miR-93-3p; hsa-miR-17-5p; hsa-miR-106b-3p; hsa-miR-423-5p; hsa-miR-99a-5p; hsa-miR-100-5p; hsa-miR-137; hsa-miR-542-3p; hsa-miR-125b-5p; hsa-miR-217; hsa-miR-331-3p; hsa-miR-222-3p; hsa-miR-93-5p; hsa-miR-191-5p; hsa-miR-216a-5p; hsa-miR-671-5p
Gene Ontology (miRWalk)	GO0051301 cell division	depleted	0.0193333	19	hsa-miR-155-5p; hsa-miR-218-5p; hsa-miR-146a-5p; hsa-miR-93-3p; hsa-miR-17-5p; hsa-miR-106a-5p; hsa-miR-106b-3p; hsa-miR-423-5p; hsa-miR-99a-5p; hsa-miR-100-5p; hsa-miR-137; hsa-miR-542-3p; hsa-miR-125b-5p; hsa-miR-331-3p; hsa-miR-222-3p; hsa-miR-93-5p; hsa-miR-191-5p; hsa-miR-671-5p; hsa-miR-1303
Gene Ontology (miRWalk)	GO0043025 neuronal cell body	depleted	0.00655768	18	hsa-miR-155-5p; hsa-miR-218-5p; hsa-miR-93-3p; hsa-miR-17-5p; hsa-miR-106a-5p; hsa-miR-106b-3p; hsa-miR-423-5p; hsa-miR-99a-5p; hsa-miR-100-5p; hsa-miR-137; hsa-miR-542-3p; hsa-miR-125b-5p; hsa-miR-331-3p; hsa-miR-222-3p; hsa-miR-93-5p; hsa-miR-216a-5p; hsa-miR-671-5p; hsa-miR-1303
Pathways (miRWalk)	P00059 p53 pathway	depleted	0.0385257	18	hsa-miR-155-5p; hsa-miR-146b-5p; hsa-miR-146a-5p; hsa-miR-93-3p; hsa-miR-17-5p; hsa-miR-106a-5p; hsa-miR-423-5p; hsa-miR-99a-5p; hsa-miR-100-5p; hsa-miR-125b-5p; hsa-miR-217; hsa-miR-331-3p; hsa-miR-222-3p; hsa-miR-93-5p; hsa-miR-191-5p; hsa-miR-216a-5p; hsa-miR-671-5p; hsa-miR-125b-2-3p
Pathways (miRWalk)	WP1984 Integrated Breast Cancer Pathway	depleted	0.0385257	18	hsa-miR-155-5p; hsa-miR-218-5p; hsa-miR-146a-5p; hsa-miR-93-3p; hsa-miR-17-5p; hsa-miR-106a-5p; hsa-miR-106b-3p; hsa-miR-423-5p; hsa-miR-99a-5p; hsa-miR-100-5p; hsa-miR-137; hsa-miR-125b-5p; hsa-miR-217; hsa-miR-331-3p; hsa-miR-222-3p; hsa-miR-93-5p; hsa-miR-216a-5p; hsa-miR-671-5p
Pathways (miRWalk)	hsa04530 Tight junction	depleted	0.0385257	18	hsa-miR-155-5p; hsa-miR-218-5p; hsa-miR-146b-5p; hsa-miR-93-3p; hsa-miR-17-5p; hsa-miR-106a-5p; hsa-miR-106b-3p; hsa-miR-423-5p; hsa-miR-99a-5p; hsa-miR-100-5p; hsa-miR-137; hsa-miR-125b-5p; hsa-miR-217; hsa-miR-331-3p; hsa-miR-222-3p; hsa-miR-93-5p; hsa-miR-216a-5p; hsa-miR-1303
Gene Ontology (miRWalk)	GO0004871 signal transducer activity	depleted	0.0385257	18	hsa-miR-155-5p; hsa-miR-218-5p; hsa-miR-146a-5p; hsa-miR-93-3p; hsa-miR-17-5p; hsa-miR-106a-5p; hsa-miR-106b-3p; hsa-miR-423-5p; hsa-miR-99a-5p; hsa-miR-100-5p; hsa-miR-137; hsa-miR-542-3p; hsa-miR-125b-5p; hsa-miR-217; hsa-miR-331-3p; hsa-miR-222-3p; hsa-miR-93-5p; hsa-miR-191-5p
Gene Ontology (miRWalk)	GO0006367 transcription initiation from rna polymerase ii promoter	depleted	0.0385257	18	hsa-miR-155-5p; hsa-miR-218-5p; hsa-miR-146a-5p; hsa-miR-93-3p; hsa-miR-17-5p; hsa-miR-106a-5p; hsa-miR-423-5p; hsa-miR-99a-5p; hsa-miR-100-5p; hsa-miR-137; hsa-miR-125b-5p; hsa-miR-217; hsa-miR-331-3p; hsa-miR-222-3p; hsa-miR-93-5p; hsa-miR-216a-5p; hsa-miR-671-5p; hsa-miR-1303
Gene Ontology (miRWalk)	GO0006644 phospholipid metabolic process	depleted	0.0385257	18	hsa-miR-155-5p; hsa-miR-218-5p; hsa-miR-146b-5p; hsa-miR-93-3p; hsa-miR-17-5p; hsa-miR-106a-5p; hsa-miR-106b-3p; hsa-miR-423-5p; hsa-miR-99a-5p; hsa-miR-100-5p; hsa-miR-125b-5p; hsa-miR-217; hsa-miR-331-3p; hsa-miR-222-3p; hsa-miR-93-5p; hsa-miR-191-5p; hsa-miR-216a-5p; hsa-miR-671-5p
Gene Ontology (miRWalk)	GO0016020 membrane	depleted	0.0385257	18	hsa-miR-155-5p; hsa-miR-218-5p; hsa-miR-146a-5p; hsa-miR-93-3p; hsa-miR-17-5p; hsa-miR-106a-5p; hsa-miR-106b-3p; hsa-miR-423-5p; hsa-miR-99a-5p; hsa-miR-100-5p; hsa-miR-125b-5p; hsa-miR-331-3p; hsa-miR-222-3p; hsa-miR-93-5p; hsa-miR-191-5p; hsa-miR-671-5p; hsa-miR-582-5p; hsa-miR-1303
Gene Ontology (miRWalk)	GO0030529 ribonucleoprotein complex	depleted	0.0385257	18	hsa-miR-155-5p; hsa-miR-146b-5p; hsa-miR-146a-5p; hsa-miR-93-3p; hsa-miR-17-5p; hsa-miR-106a-5p; hsa-miR-106b-3p; hsa-miR-423-5p; hsa-miR-99a-5p; hsa-miR-100-5p; hsa-miR-137; hsa-miR-125b-5p; hsa-miR-331-3p; hsa-miR-222-3p; hsa-miR-93-5p; hsa-miR-191-5p; hsa-miR-671-5p; hsa-miR-1303
Gene Ontology (miRWalk)	GO0008134 transcription factor binding	depleted	0.0115643	17	hsa-miR-155-5p; hsa-miR-218-5p; hsa-miR-93-3p; hsa-miR-17-5p; hsa-miR-106a-5p; hsa-miR-106b-3p; hsa-miR-423-5p; hsa-miR-99a-5p; hsa-miR-100-5p; hsa-miR-137; hsa-miR-125b-5p; hsa-miR-217; hsa-miR-331-3p; hsa-miR-222-3p; hsa-miR-93-5p; hsa-miR-191-5p; hsa-miR-671-5p
Gene Ontology (miRWalk)	GO0008543 fibroblast growth factor receptor signaling pathway	depleted	0.0115643	17	hsa-miR-155-5p; hsa-miR-218-5p; hsa-miR-93-3p; hsa-miR-17-5p; hsa-miR-106a-5p; hsa-miR-106b-3p; hsa-miR-423-5p; hsa-miR-99a-5p; hsa-miR-100-5p; hsa-miR-125b-5p; hsa-miR-217; hsa-miR-331-3p; hsa-miR-222-3p; hsa-miR-93-5p; hsa-miR-191-5p; hsa-miR-216a-5p; hsa-miR-1303
Gene Ontology (miRWalk)	GO0007399 nervous system development	depleted	0.0353989	17	hsa-miR-155-5p; hsa-miR-218-5p; hsa-miR-146a-5p; hsa-miR-17-5p; hsa-miR-106a-5p; hsa-miR-106b-3p; hsa-miR-423-5p; hsa-miR-99a-5p; hsa-miR-100-5p; hsa-miR-125b-5p; hsa-miR-217; hsa-miR-331-3p; hsa-miR-222-3p; hsa-miR-93-5p; hsa-miR-191-5p; hsa-miR-671-5p; hsa-miR-1303
Gene Ontology (miRWalk)	GO0000398 mrna splicing via spliceosome	depleted	0.0038215	16	hsa-miR-155-5p; hsa-miR-93-3p; hsa-miR-17-5p; hsa-miR-106a-5p; hsa-miR-106b-3p; hsa-miR-423-5p; hsa-miR-99a-5p; hsa-miR-100-5p; hsa-miR-137; hsa-miR-125b-5p; hsa-miR-331-3p; hsa-miR-222-3p; hsa-miR-93-5p; hsa-miR-191-5p; hsa-miR-671-5p; hsa-miR-1303
Gene Ontology (miRWalk)	GO0071456 cellular response to hypoxia	depleted	0.0038215	16	hsa-miR-155-5p; hsa-miR-93-3p; hsa-miR-17-5p; hsa-miR-106a-5p; hsa-miR-106b-3p; hsa-miR-423-5p; hsa-miR-99a-5p; hsa-miR-100-5p; hsa-miR-137; hsa-miR-125b-5p; hsa-miR-217; hsa-miR-331-3p; hsa-miR-222-3p; hsa-miR-93-5p; hsa-miR-191-5p; hsa-miR-216a-5p
Pathways (miRWalk)	WP411 mRNA processing	depleted	0.0264245	16	hsa-miR-155-5p; hsa-miR-218-5p; hsa-miR-93-3p; hsa-miR-17-5p; hsa-miR-106a-5p; hsa-miR-106b-3p; hsa-miR-423-5p; hsa-miR-99a-5p; hsa-miR-100-5p; hsa-miR-137; hsa-miR-125b-5p; hsa-miR-331-3p; hsa-miR-222-3p; hsa-miR-93-5p; hsa-miR-191-5p; hsa-miR-671-5p
Pathways (miRWalk)	WP481 Insulin Signaling	depleted	0.0264245	16	hsa-miR-155-5p; hsa-miR-218-5p; hsa-miR-93-3p; hsa-miR-17-5p; hsa-miR-106b-3p; hsa-miR-423-5p; hsa-miR-99a-5p; hsa-miR-100-5p; hsa-miR-125b-5p; hsa-miR-217; hsa-miR-331-3p; hsa-miR-222-3p; hsa-miR-93-5p; hsa-miR-191-5p; hsa-miR-216a-5p; hsa-miR-671-5p
Pathways (miRWalk)	hsa05010 Alzheimers disease	depleted	0.0264245	16	hsa-miR-155-5p; hsa-miR-146a-5p; hsa-miR-93-3p; hsa-miR-17-5p; hsa-miR-106a-5p; hsa-miR-106b-3p; hsa-miR-423-5p; hsa-miR-99a-5p; hsa-miR-100-5p; hsa-miR-125b-5p; hsa-miR-331-3p; hsa-miR-222-3p; hsa-miR-93-5p; hsa-miR-191-5p; hsa-miR-671-5p; hsa-miR-125b-2-3p
Gene Ontology (miRWalk)	GO0000184 nuclear transcribed mrna catabolic process nonsense mediated decay	depleted	0.0264245	16	hsa-miR-155-5p; hsa-miR-218-5p; hsa-miR-93-3p; hsa-miR-17-5p; hsa-miR-106a-5p; hsa-miR-106b-3p; hsa-miR-423-5p; hsa-miR-99a-5p; hsa-miR-100-5p; hsa-miR-125b-5p; hsa-miR-331-3p; hsa-miR-222-3p; hsa-miR-93-5p; hsa-miR-191-5p; hsa-miR-671-5p; hsa-miR-1303
Gene Ontology (miRWalk)	GO0003682 chromatin binding	depleted	0.0264245	16	hsa-miR-155-5p; hsa-miR-146a-5p; hsa-miR-93-3p; hsa-miR-17-5p; hsa-miR-106b-3p; hsa-miR-423-5p; hsa-miR-99a-5p; hsa-miR-100-5p; hsa-miR-137; hsa-miR-125b-5p; hsa-miR-217; hsa-miR-331-3p; hsa-miR-222-3p; hsa-miR-93-5p; hsa-miR-191-5p; hsa-miR-125b-2-3p
Gene Ontology (miRWalk)	GO0005622 intracellular	depleted	0.0264245	16	hsa-miR-155-5p; hsa-miR-146a-5p; hsa-miR-93-3p; hsa-miR-17-5p; hsa-miR-106a-5p; hsa-miR-423-5p; hsa-miR-99a-5p; hsa-miR-100-5p; hsa-miR-137; hsa-miR-125b-5p; hsa-miR-331-3p; hsa-miR-222-3p; hsa-miR-93-5p; hsa-miR-191-5p; hsa-miR-671-5p; hsa-miR-1303
Gene Ontology (miRWalk)	GO0006281 dna repair	depleted	0.0264245	16	hsa-miR-155-5p; hsa-miR-146a-5p; hsa-miR-93-3p; hsa-miR-17-5p; hsa-miR-106a-5p; hsa-miR-423-5p; hsa-miR-99a-5p; hsa-miR-100-5p; hsa-miR-125b-5p; hsa-miR-217; hsa-miR-331-3p; hsa-miR-222-3p; hsa-miR-93-5p; hsa-miR-191-5p; hsa-miR-216a-5p; hsa-miR-671-5p
Gene Ontology (miRWalk)	GO0008380 rna splicing	depleted	0.0264245	16	hsa-miR-155-5p; hsa-miR-218-5p; hsa-miR-93-3p; hsa-miR-17-5p; hsa-miR-106a-5p; hsa-miR-106b-3p; hsa-miR-423-5p; hsa-miR-99a-5p; hsa-miR-100-5p; hsa-miR-137; hsa-miR-125b-5p; hsa-miR-331-3p; hsa-miR-222-3p; hsa-miR-93-5p; hsa-miR-191-5p; hsa-miR-671-5p
Gene Ontology (miRWalk)	GO0010628 positive regulation of gene expression	depleted	0.0264245	16	hsa-miR-155-5p; hsa-miR-146b-5p; hsa-miR-93-3p; hsa-miR-17-5p; hsa-miR-106a-5p; hsa-miR-99a-5p; hsa-miR-100-5p; hsa-miR-137; hsa-miR-125b-5p; hsa-miR-217; hsa-miR-331-3p; hsa-miR-222-3p; hsa-miR-93-5p; hsa-miR-191-5p; hsa-miR-216a-5p; hsa-miR-1303
Gene Ontology (miRWalk)	GO0042802 identical protein binding	depleted	0.0264245	16	hsa-miR-155-5p; hsa-miR-146a-5p; hsa-miR-93-3p; hsa-miR-17-5p; hsa-miR-106a-5p; hsa-miR-423-5p; hsa-miR-99a-5p; hsa-miR-100-5p; hsa-miR-542-3p; hsa-miR-125b-5p; hsa-miR-217; hsa-miR-331-3p; hsa-miR-222-3p; hsa-miR-93-5p; hsa-miR-191-5p; hsa-miR-216a-5p
Pathways (miRWalk)	WP2037 Prolactin Signaling Pathway	enriched	0.0455829	16	hsa-miR-155-5p; hsa-miR-218-5p; hsa-miR-146b-5p; hsa-miR-146a-5p; hsa-miR-93-3p; hsa-miR-17-5p; hsa-miR-106a-5p; hsa-miR-423-5p; hsa-miR-99a-5p; hsa-miR-100-5p; hsa-miR-137; hsa-miR-125b-5p; hsa-miR-217; hsa-miR-331-3p; hsa-miR-222-3p; hsa-miR-93-5p
Gene Ontology (miRWalk)	GO0002755 myd88 dependent toll like receptor signaling pathway	enriched	0.0455829	16	hsa-miR-155-5p; hsa-miR-155-3p; hsa-miR-218-5p; hsa-miR-146b-5p; hsa-miR-146a-5p; hsa-miR-23a-5p; hsa-miR-93-3p; hsa-miR-17-5p; hsa-miR-106a-5p; hsa-miR-423-5p; hsa-miR-99a-5p; hsa-miR-100-5p; hsa-miR-125b-5p; hsa-miR-331-3p; hsa-miR-222-3p; hsa-miR-93-5p
Gene Ontology (miRWalk)	GO0006511 ubiquitin dependent protein catabolic process	depleted	0.00570042	15	hsa-miR-155-5p; hsa-miR-93-3p; hsa-miR-17-5p; hsa-miR-106a-5p; hsa-miR-106b-3p; hsa-miR-423-5p; hsa-miR-99a-5p; hsa-miR-100-5p; hsa-miR-125b-5p; hsa-miR-331-3p; hsa-miR-222-3p; hsa-miR-93-5p; hsa-miR-671-5p; hsa-miR-125b-2-3p; hsa-miR-1303
Gene Ontology (miRWalk)	GO0006661 phosphatidylinositol biosynthetic process	depleted	0.00570042	15	hsa-miR-155-5p; hsa-miR-93-3p; hsa-miR-17-5p; hsa-miR-106a-5p; hsa-miR-106b-3p; hsa-miR-423-5p; hsa-miR-100-5p; hsa-miR-125b-5p; hsa-miR-217; hsa-miR-331-3p; hsa-miR-222-3p; hsa-miR-93-5p; hsa-miR-191-5p; hsa-miR-216a-5p; hsa-miR-671-5p
Gene Ontology (miRWalk)	GO0042393 histone binding	depleted	0.00570042	15	hsa-miR-155-5p; hsa-miR-93-3p; hsa-miR-17-5p; hsa-miR-423-5p; hsa-miR-99a-5p; hsa-miR-100-5p; hsa-miR-125b-5p; hsa-miR-217; hsa-miR-331-3p; hsa-miR-222-3p; hsa-miR-93-5p; hsa-miR-191-5p; hsa-miR-216a-5p; hsa-miR-671-5p; hsa-miR-1303
Gene Ontology (miRWalk)	GO0034641 cellular nitrogen compound metabolic process	depleted	0.0333989	15	hsa-miR-155-5p; hsa-miR-23b-5p; hsa-miR-93-3p; hsa-miR-17-5p; hsa-miR-106a-5p; hsa-miR-106b-3p; hsa-miR-423-5p; hsa-miR-99a-5p; hsa-miR-100-5p; hsa-miR-125b-5p; hsa-miR-331-3p; hsa-miR-222-3p; hsa-miR-93-5p; hsa-miR-191-5p; hsa-miR-1303
Pathways (miRWalk)	WP477 Cytoplasmic Ribosomal Proteins	depleted	0.0374761	15	hsa-miR-155-5p; hsa-miR-218-5p; hsa-miR-93-3p; hsa-miR-17-5p; hsa-miR-106b-3p; hsa-miR-423-5p; hsa-miR-99a-5p; hsa-miR-100-5p; hsa-miR-125b-5p; hsa-miR-331-3p; hsa-miR-222-3p; hsa-miR-93-5p; hsa-miR-191-5p; hsa-miR-671-5p; hsa-miR-1303
Pathways (miRWalk)	hsa03010 Ribosome	depleted	0.0374761	15	hsa-miR-155-5p; hsa-miR-218-5p; hsa-miR-93-3p; hsa-miR-17-5p; hsa-miR-106b-3p; hsa-miR-423-5p; hsa-miR-99a-5p; hsa-miR-100-5p; hsa-miR-125b-5p; hsa-miR-331-3p; hsa-miR-222-3p; hsa-miR-93-5p; hsa-miR-191-5p; hsa-miR-671-5p; hsa-miR-1303
Pathways (miRWalk)	hsa05016 Huntingtons disease	depleted	0.0374761	15	hsa-miR-155-5p; hsa-miR-218-5p; hsa-miR-93-3p; hsa-miR-17-5p; hsa-miR-106a-5p; hsa-miR-106b-3p; hsa-miR-423-5p; hsa-miR-99a-5p; hsa-miR-100-5p; hsa-miR-125b-5p; hsa-miR-331-3p; hsa-miR-222-3p; hsa-miR-93-5p; hsa-miR-671-5p; hsa-miR-125b-2-3p
Gene Ontology (miRWalk)	GO0000790 nuclear chromatin	depleted	0.0374761	15	hsa-miR-155-5p; hsa-miR-218-5p; hsa-miR-93-3p; hsa-miR-17-5p; hsa-miR-106b-3p; hsa-miR-423-5p; hsa-miR-100-5p; hsa-miR-137; hsa-miR-125b-5p; hsa-miR-217; hsa-miR-331-3p; hsa-miR-222-3p; hsa-miR-93-5p; hsa-miR-191-5p; hsa-miR-216a-5p
Gene Ontology (miRWalk)	GO0003735 structural constituent of ribosome	depleted	0.0374761	15	hsa-miR-155-5p; hsa-miR-218-5p; hsa-miR-93-3p; hsa-miR-17-5p; hsa-miR-106b-3p; hsa-miR-423-5p; hsa-miR-99a-5p; hsa-miR-100-5p; hsa-miR-125b-5p; hsa-miR-331-3p; hsa-miR-222-3p; hsa-miR-93-5p; hsa-miR-191-5p; hsa-miR-671-5p; hsa-miR-1303
Gene Ontology (miRWalk)	GO0005975 carbohydrate metabolic process	depleted	0.0374761	15	hsa-miR-155-5p; hsa-miR-218-5p; hsa-miR-93-3p; hsa-miR-17-5p; hsa-miR-106a-5p; hsa-miR-106b-3p; hsa-miR-423-5p; hsa-miR-99a-5p; hsa-miR-125b-5p; hsa-miR-331-3p; hsa-miR-222-3p; hsa-miR-93-5p; hsa-miR-191-5p; hsa-miR-216a-5p; hsa-miR-671-5p
Gene Ontology (miRWalk)	GO0006414 translational elongation	depleted	0.0374761	15	hsa-miR-155-5p; hsa-miR-218-5p; hsa-miR-93-3p; hsa-miR-17-5p; hsa-miR-106b-3p; hsa-miR-423-5p; hsa-miR-99a-5p; hsa-miR-100-5p; hsa-miR-125b-5p; hsa-miR-331-3p; hsa-miR-222-3p; hsa-miR-93-5p; hsa-miR-191-5p; hsa-miR-671-5p; hsa-miR-1303
Gene Ontology (miRWalk)	GO0006415 translational termination	depleted	0.0374761	15	hsa-miR-155-5p; hsa-miR-218-5p; hsa-miR-93-3p; hsa-miR-17-5p; hsa-miR-106b-3p; hsa-miR-423-5p; hsa-miR-99a-5p; hsa-miR-100-5p; hsa-miR-125b-5p; hsa-miR-331-3p; hsa-miR-222-3p; hsa-miR-93-5p; hsa-miR-191-5p; hsa-miR-671-5p; hsa-miR-1303
Gene Ontology (miRWalk)	GO0006461 protein complex assembly	depleted	0.0374761	15	hsa-miR-155-5p; hsa-miR-146a-5p; hsa-miR-93-3p; hsa-miR-17-5p; hsa-miR-106a-5p; hsa-miR-423-5p; hsa-miR-100-5p; hsa-miR-137; hsa-miR-125b-5p; hsa-miR-331-3p; hsa-miR-222-3p; hsa-miR-93-5p; hsa-miR-191-5p; hsa-miR-671-5p; hsa-miR-1303
Gene Ontology (miRWalk)	GO0006614 srp dependent cotranslational protein targeting to membrane	depleted	0.0374761	15	hsa-miR-155-5p; hsa-miR-218-5p; hsa-miR-93-3p; hsa-miR-17-5p; hsa-miR-106b-3p; hsa-miR-423-5p; hsa-miR-99a-5p; hsa-miR-100-5p; hsa-miR-125b-5p; hsa-miR-331-3p; hsa-miR-222-3p; hsa-miR-93-5p; hsa-miR-191-5p; hsa-miR-671-5p; hsa-miR-1303
Gene Ontology (miRWalk)	GO0008013 beta catenin binding	depleted	0.0374761	15	hsa-miR-155-5p; hsa-miR-27b-5p; hsa-miR-93-3p; hsa-miR-17-5p; hsa-miR-423-5p; hsa-miR-99a-5p; hsa-miR-100-5p; hsa-miR-137; hsa-miR-125b-5p; hsa-miR-217; hsa-miR-331-3p; hsa-miR-222-3p; hsa-miR-93-5p; hsa-miR-216a-5p; hsa-miR-1303
Gene Ontology (miRWalk)	GO0008022 protein c terminus binding	depleted	0.0374761	15	hsa-miR-155-5p; hsa-miR-218-5p; hsa-miR-93-3p; hsa-miR-17-5p; hsa-miR-423-5p; hsa-miR-99a-5p; hsa-miR-100-5p; hsa-miR-137; hsa-miR-125b-5p; hsa-miR-217; hsa-miR-331-3p; hsa-miR-222-3p; hsa-miR-93-5p; hsa-miR-216a-5p; hsa-miR-671-5p
Gene Ontology (miRWalk)	GO0019058 viral infectious cycle	depleted	0.0374761	15	hsa-miR-155-5p; hsa-miR-218-5p; hsa-miR-93-3p; hsa-miR-17-5p; hsa-miR-106b-3p; hsa-miR-423-5p; hsa-miR-99a-5p; hsa-miR-100-5p; hsa-miR-125b-5p; hsa-miR-331-3p; hsa-miR-222-3p; hsa-miR-93-5p; hsa-miR-191-5p; hsa-miR-671-5p; hsa-miR-1303
Gene Ontology (miRWalk)	GO0019083 viral transcription	depleted	0.0374761	15	hsa-miR-155-5p; hsa-miR-218-5p; hsa-miR-93-3p; hsa-miR-17-5p; hsa-miR-106b-3p; hsa-miR-423-5p; hsa-miR-99a-5p; hsa-miR-100-5p; hsa-miR-125b-5p; hsa-miR-331-3p; hsa-miR-222-3p; hsa-miR-93-5p; hsa-miR-191-5p; hsa-miR-671-5p; hsa-miR-1303
Gene Ontology (miRWalk)	GO0022625 cytosolic large ribosomal subunit	depleted	0.0374761	15	hsa-miR-155-5p; hsa-miR-218-5p; hsa-miR-93-3p; hsa-miR-17-5p; hsa-miR-106b-3p; hsa-miR-423-5p; hsa-miR-99a-5p; hsa-miR-100-5p; hsa-miR-125b-5p; hsa-miR-331-3p; hsa-miR-222-3p; hsa-miR-93-5p; hsa-miR-191-5p; hsa-miR-671-5p; hsa-miR-1303
Pathways (miRWalk)	WP2064 Neural Crest Differentiation	enriched	0.0495267	15	hsa-miR-155-5p; hsa-miR-218-5p; hsa-miR-146b-5p; hsa-miR-146a-5p; hsa-miR-27b-5p; hsa-miR-17-5p; hsa-miR-106a-5p; hsa-miR-423-5p; hsa-miR-99a-5p; hsa-miR-100-5p; hsa-miR-137; hsa-miR-125b-5p; hsa-miR-331-3p; hsa-miR-222-3p; hsa-miR-93-5p
Pathways (miRWalk)	WP673 ErbB signaling pathway	enriched	0.0495267	15	hsa-miR-155-5p; hsa-miR-218-5p; hsa-miR-146b-5p; hsa-miR-146a-5p; hsa-miR-93-3p; hsa-miR-17-5p; hsa-miR-106a-5p; hsa-miR-106b-3p; hsa-miR-423-5p; hsa-miR-99a-5p; hsa-miR-100-5p; hsa-miR-125b-5p; hsa-miR-331-3p; hsa-miR-222-3p; hsa-miR-93-5p
Gene Ontology (miRWalk)	GO0000086 g2 m transition of mitotic cell cycle	enriched	0.0495267	15	hsa-miR-155-5p; hsa-miR-146b-5p; hsa-miR-146a-5p; hsa-miR-93-3p; hsa-miR-17-5p; hsa-miR-106a-5p; hsa-miR-423-5p; hsa-miR-99a-5p; hsa-miR-100-5p; hsa-miR-542-3p; hsa-miR-125b-5p; hsa-miR-217; hsa-miR-331-3p; hsa-miR-222-3p; hsa-miR-93-5p
Gene Ontology (miRWalk)	GO0005938 cell cortex	enriched	0.0495267	15	hsa-miR-155-5p; hsa-miR-218-5p; hsa-miR-146b-5p; hsa-miR-146a-5p; hsa-miR-93-3p; hsa-miR-17-5p; hsa-miR-106a-5p; hsa-miR-106b-3p; hsa-miR-423-5p; hsa-miR-100-5p; hsa-miR-137; hsa-miR-125b-5p; hsa-miR-331-3p; hsa-miR-222-3p; hsa-miR-93-5p
Gene Ontology (miRWalk)	GO0032355 response to estradiol stimulus	enriched	0.0495267	15	hsa-miR-155-5p; hsa-miR-218-5p; hsa-miR-146a-5p; hsa-miR-93-3p; hsa-miR-17-5p; hsa-miR-106a-5p; hsa-miR-106b-3p; hsa-miR-423-5p; hsa-miR-99a-5p; hsa-miR-100-5p; hsa-miR-137; hsa-miR-125b-5p; hsa-miR-331-3p; hsa-miR-222-3p; hsa-miR-93-5p
Gene Ontology (miRWalk)	GO0045087 innate immune response	enriched	0.0495267	15	hsa-miR-155-5p; hsa-miR-218-5p; hsa-miR-146b-5p; hsa-miR-146a-5p; hsa-miR-23a-5p; hsa-miR-93-3p; hsa-miR-17-5p; hsa-miR-106a-5p; hsa-miR-423-5p; hsa-miR-99a-5p; hsa-miR-100-5p; hsa-miR-125b-5p; hsa-miR-331-3p; hsa-miR-222-3p; hsa-miR-93-5p
Diseases (published studies about miRNA profiles from peripheral blood)	colon cancer deregulated	depleted	0.00567696	14	hsa-miR-146a-5p; hsa-miR-17-5p; hsa-miR-106a-5p; hsa-miR-423-5p; hsa-miR-137; hsa-miR-222-5p; hsa-miR-217; hsa-miR-222-3p; hsa-miR-93-5p; hsa-miR-548i; hsa-miR-216a-5p; hsa-miR-582-3p; hsa-miR-139-3p; hsa-miR-1303
Pathways (miRWalk)	hsa05012 Parkinsons disease	depleted	0.010367	14	hsa-miR-155-5p; hsa-miR-93-3p; hsa-miR-17-5p; hsa-miR-106a-5p; hsa-miR-106b-3p; hsa-miR-423-5p; hsa-miR-99a-5p; hsa-miR-100-5p; hsa-miR-125b-5p; hsa-miR-331-3p; hsa-miR-222-3p; hsa-miR-93-5p; hsa-miR-671-5p; hsa-miR-125b-2-3p
Gene Ontology (miRWalk)	GO0006260 dna replication	depleted	0.010367	14	hsa-miR-155-5p; hsa-miR-93-3p; hsa-miR-17-5p; hsa-miR-106a-5p; hsa-miR-106b-3p; hsa-miR-423-5p; hsa-miR-99a-5p; hsa-miR-100-5p; hsa-miR-125b-5p; hsa-miR-217; hsa-miR-331-3p; hsa-miR-222-3p; hsa-miR-93-5p; hsa-miR-216a-5p
Gene Ontology (miRWalk)	GO0016605 pml body	depleted	0.010367	14	hsa-miR-155-5p; hsa-miR-93-3p; hsa-miR-17-5p; hsa-miR-106a-5p; hsa-miR-423-5p; hsa-miR-99a-5p; hsa-miR-100-5p; hsa-miR-125b-5p; hsa-miR-217; hsa-miR-331-3p; hsa-miR-222-3p; hsa-miR-93-5p; hsa-miR-191-5p; hsa-miR-216a-5p
Gene Ontology (miRWalk)	GO0017124 sh3 domain binding	depleted	0.010367	14	hsa-miR-155-5p; hsa-miR-93-3p; hsa-miR-17-5p; hsa-miR-106a-5p; hsa-miR-423-5p; hsa-miR-99a-5p; hsa-miR-100-5p; hsa-miR-542-3p; hsa-miR-125b-5p; hsa-miR-331-3p; hsa-miR-222-3p; hsa-miR-93-5p; hsa-miR-191-5p; hsa-miR-671-5p
Gene Ontology (miRWalk)	GO0022904 respiratory electron transport chain	depleted	0.010367	14	hsa-miR-155-5p; hsa-miR-93-3p; hsa-miR-17-5p; hsa-miR-106a-5p; hsa-miR-106b-3p; hsa-miR-423-5p; hsa-miR-99a-5p; hsa-miR-100-5p; hsa-miR-125b-5p; hsa-miR-331-3p; hsa-miR-222-3p; hsa-miR-93-5p; hsa-miR-671-5p; hsa-miR-125b-2-3p
Gene Ontology (miRWalk)	GO0030374 ligand dependent nuclear receptor transcription coactivator activity	depleted	0.010367	14	hsa-miR-155-5p; hsa-miR-93-3p; hsa-miR-17-5p; hsa-miR-423-5p; hsa-miR-99a-5p; hsa-miR-100-5p; hsa-miR-137; hsa-miR-125b-5p; hsa-miR-331-3p; hsa-miR-222-3p; hsa-miR-93-5p; hsa-miR-671-5p; hsa-miR-125b-2-3p; hsa-miR-1303
Diseases (published studies about miRNA profiles from peripheral blood)	wilms tumor deregulated	depleted	0.0328769	14	hsa-miR-155-5p; hsa-miR-23a-5p; hsa-miR-93-3p; hsa-miR-17-5p; hsa-miR-106a-5p; hsa-miR-423-5p; hsa-miR-222-3p; hsa-miR-93-5p; hsa-miR-548i; hsa-miR-216a-5p; hsa-miR-758-3p; hsa-miR-582-5p; hsa-miR-582-3p; hsa-miR-1303
Pathways (miRWalk)	P00048 PI3 kinase pathway	depleted	0.0379613	14	hsa-miR-155-5p; hsa-miR-146b-5p; hsa-miR-17-5p; hsa-miR-106a-5p; hsa-miR-106b-3p; hsa-miR-423-5p; hsa-miR-100-5p; hsa-miR-125b-5p; hsa-miR-217; hsa-miR-331-3p; hsa-miR-222-3p; hsa-miR-93-5p; hsa-miR-216a-5p; hsa-miR-671-5p
Pathways (miRWalk)	P00056 VEGF signaling pathway	depleted	0.0379613	14	hsa-miR-155-5p; hsa-miR-146b-5p; hsa-miR-17-5p; hsa-miR-106a-5p; hsa-miR-106b-3p; hsa-miR-99a-5p; hsa-miR-100-5p; hsa-miR-137; hsa-miR-125b-5p; hsa-miR-217; hsa-miR-331-3p; hsa-miR-222-3p; hsa-miR-93-5p; hsa-miR-191-5p
Pathways (miRWalk)	hsa00190 Oxidative phosphorylation	depleted	0.0379613	14	hsa-miR-155-5p; hsa-miR-218-5p; hsa-miR-17-5p; hsa-miR-106a-5p; hsa-miR-106b-3p; hsa-miR-423-5p; hsa-miR-99a-5p; hsa-miR-100-5p; hsa-miR-125b-5p; hsa-miR-331-3p; hsa-miR-222-3p; hsa-miR-93-5p; hsa-miR-671-5p; hsa-miR-125b-2-3p
Gene Ontology (miRWalk)	GO0006897 endocytosis	depleted	0.0379613	14	hsa-miR-155-5p; hsa-miR-146a-5p; hsa-miR-17-5p; hsa-miR-106a-5p; hsa-miR-106b-3p; hsa-miR-423-5p; hsa-miR-100-5p; hsa-miR-125b-5p; hsa-miR-331-3p; hsa-miR-222-3p; hsa-miR-93-5p; hsa-miR-191-5p; hsa-miR-671-5p; hsa-miR-1303
Gene Ontology (miRWalk)	GO0008289 lipid binding	depleted	0.0379613	14	hsa-miR-155-5p; hsa-miR-146b-5p; hsa-miR-17-5p; hsa-miR-423-5p; hsa-miR-99a-5p; hsa-miR-100-5p; hsa-miR-137; hsa-miR-125b-5p; hsa-miR-217; hsa-miR-331-3p; hsa-miR-222-3p; hsa-miR-93-5p; hsa-miR-191-5p; hsa-miR-216a-5p
Gene Ontology (miRWalk)	GO0050680 negative regulation of epithelial cell proliferation	depleted	0.0379613	14	hsa-miR-155-5p; hsa-miR-218-5p; hsa-miR-17-5p; hsa-miR-106a-5p; hsa-miR-99a-5p; hsa-miR-100-5p; hsa-miR-137; hsa-miR-217; hsa-miR-331-3p; hsa-miR-222-3p; hsa-miR-93-5p; hsa-miR-191-5p; hsa-miR-216a-5p; hsa-miR-1303
Gene Ontology (miRWalk)	GO0050821 protein stabilization	depleted	0.0379613	14	hsa-miR-155-5p; hsa-miR-218-5p; hsa-miR-17-5p; hsa-miR-106b-3p; hsa-miR-423-5p; hsa-miR-99a-5p; hsa-miR-100-5p; hsa-miR-125b-5p; hsa-miR-217; hsa-miR-331-3p; hsa-miR-222-3p; hsa-miR-93-5p; hsa-miR-191-5p; hsa-miR-216a-5p
Pathways (miRWalk)	P00033 Insulin IGF pathway protein kinase B signaling cascade	depleted	0.0104255	13	hsa-miR-155-5p; hsa-miR-17-5p; hsa-miR-423-5p; hsa-miR-99a-5p; hsa-miR-100-5p; hsa-miR-125b-5p; hsa-miR-217; hsa-miR-331-3p; hsa-miR-222-3p; hsa-miR-93-5p; hsa-miR-191-5p; hsa-miR-216a-5p; hsa-miR-671-5p
Pathways (miRWalk)	WP111 Electron Transport Chain	depleted	0.0104255	13	hsa-miR-155-5p; hsa-miR-17-5p; hsa-miR-106a-5p; hsa-miR-106b-3p; hsa-miR-423-5p; hsa-miR-99a-5p; hsa-miR-100-5p; hsa-miR-125b-5p; hsa-miR-331-3p; hsa-miR-222-3p; hsa-miR-93-5p; hsa-miR-671-5p; hsa-miR-125b-2-3p
Pathways (miRWalk)	WP534 Glycolysis and Gluconeogenesis	depleted	0.0178352	13	hsa-miR-155-5p; hsa-miR-93-3p; hsa-miR-17-5p; hsa-miR-106b-3p; hsa-miR-423-5p; hsa-miR-99a-5p; hsa-miR-100-5p; hsa-miR-125b-5p; hsa-miR-331-3p; hsa-miR-222-3p; hsa-miR-93-5p; hsa-miR-191-5p; hsa-miR-671-5p
Pathways (miRWalk)	hsa00010 Glycolysis Gluconeogenesis	depleted	0.0178352	13	hsa-miR-155-5p; hsa-miR-93-3p; hsa-miR-17-5p; hsa-miR-106b-3p; hsa-miR-423-5p; hsa-miR-99a-5p; hsa-miR-100-5p; hsa-miR-125b-5p; hsa-miR-331-3p; hsa-miR-222-3p; hsa-miR-93-5p; hsa-miR-191-5p; hsa-miR-671-5p
Pathways (miRWalk)	hsa04070 Phosphatidylinositol signaling system	depleted	0.0178352	13	hsa-miR-155-5p; hsa-miR-93-3p; hsa-miR-17-5p; hsa-miR-423-5p; hsa-miR-100-5p; hsa-miR-125b-5p; hsa-miR-217; hsa-miR-331-3p; hsa-miR-222-3p; hsa-miR-93-5p; hsa-miR-191-5p; hsa-miR-216a-5p; hsa-miR-671-5p
Gene Ontology (miRWalk)	GO0000502 proteasome complex	depleted	0.0178352	13	hsa-miR-155-5p; hsa-miR-93-3p; hsa-miR-17-5p; hsa-miR-106a-5p; hsa-miR-423-5p; hsa-miR-99a-5p; hsa-miR-100-5p; hsa-miR-125b-5p; hsa-miR-331-3p; hsa-miR-222-3p; hsa-miR-93-5p; hsa-miR-191-5p; hsa-miR-1303
Gene Ontology (miRWalk)	GO0006338 chromatin remodeling	depleted	0.0178352	13	hsa-miR-155-5p; hsa-miR-93-3p; hsa-miR-17-5p; hsa-miR-106a-5p; hsa-miR-423-5p; hsa-miR-99a-5p; hsa-miR-100-5p; hsa-miR-125b-5p; hsa-miR-331-3p; hsa-miR-222-3p; hsa-miR-93-5p; hsa-miR-191-5p; hsa-miR-671-5p
Gene Ontology (miRWalk)	GO0031145 anaphase promoting complex dependent proteasomal ubiquitin dependent protein catabolic process	depleted	0.0178352	13	hsa-miR-155-5p; hsa-miR-93-3p; hsa-miR-17-5p; hsa-miR-423-5p; hsa-miR-99a-5p; hsa-miR-100-5p; hsa-miR-125b-5p; hsa-miR-331-3p; hsa-miR-222-3p; hsa-miR-93-5p; hsa-miR-191-5p; hsa-miR-671-5p; hsa-miR-1303
Gene Ontology (miRWalk)	GO0043433 negative regulation of sequence specific dna binding transcription factor activity	depleted	0.0178352	13	hsa-miR-155-5p; hsa-miR-93-3p; hsa-miR-17-5p; hsa-miR-106a-5p; hsa-miR-99a-5p; hsa-miR-100-5p; hsa-miR-137; hsa-miR-125b-5p; hsa-miR-217; hsa-miR-331-3p; hsa-miR-222-3p; hsa-miR-93-5p; hsa-miR-216a-5p
Gene Ontology (miRWalk)	GO0051437 positive regulation of ubiquitin protein ligase activity involved in mitotic cell cycle	depleted	0.0178352	13	hsa-miR-155-5p; hsa-miR-93-3p; hsa-miR-17-5p; hsa-miR-423-5p; hsa-miR-99a-5p; hsa-miR-100-5p; hsa-miR-125b-5p; hsa-miR-331-3p; hsa-miR-222-3p; hsa-miR-93-5p; hsa-miR-191-5p; hsa-miR-671-5p; hsa-miR-1303
Gene Ontology (miRWalk)	GO0051439 regulation of ubiquitin protein ligase activity involved in mitotic cell cycle	depleted	0.0178352	13	hsa-miR-155-5p; hsa-miR-93-3p; hsa-miR-17-5p; hsa-miR-423-5p; hsa-miR-99a-5p; hsa-miR-100-5p; hsa-miR-125b-5p; hsa-miR-331-3p; hsa-miR-222-3p; hsa-miR-93-5p; hsa-miR-191-5p; hsa-miR-671-5p; hsa-miR-1303
Gene Ontology (miRWalk)	GO0071013 catalytic step 2 spliceosome	depleted	0.0178352	13	hsa-miR-155-5p; hsa-miR-93-3p; hsa-miR-17-5p; hsa-miR-106a-5p; hsa-miR-106b-3p; hsa-miR-423-5p; hsa-miR-99a-5p; hsa-miR-100-5p; hsa-miR-125b-5p; hsa-miR-331-3p; hsa-miR-222-3p; hsa-miR-93-5p; hsa-miR-191-5p
Gene Ontology (miRWalk)	GO0002039 p53 binding	depleted	0.0237089	12	hsa-miR-155-5p; hsa-miR-17-5p; hsa-miR-423-5p; hsa-miR-99a-5p; hsa-miR-100-5p; hsa-miR-137; hsa-miR-125b-5p; hsa-miR-217; hsa-miR-331-3p; hsa-miR-222-3p; hsa-miR-93-5p; hsa-miR-216a-5p
Gene Ontology (miRWalk)	GO0005158 insulin receptor binding	depleted	0.0237089	12	hsa-miR-218-5p; hsa-miR-17-5p; hsa-miR-423-5p; hsa-miR-99a-5p; hsa-miR-100-5p; hsa-miR-125b-5p; hsa-miR-217; hsa-miR-331-3p; hsa-miR-222-3p; hsa-miR-93-5p; hsa-miR-191-5p; hsa-miR-1303
Gene Ontology (miRWalk)	GO0050660 flavin adenine dinucleotide binding	depleted	0.0237089	12	hsa-miR-155-5p; hsa-miR-17-5p; hsa-miR-106a-5p; hsa-miR-106b-3p; hsa-miR-423-5p; hsa-miR-99a-5p; hsa-miR-100-5p; hsa-miR-137; hsa-miR-125b-5p; hsa-miR-222-3p; hsa-miR-93-5p; hsa-miR-671-5p
Pathways (miRWalk)	P00060 Ubiquitin proteasome pathway	depleted	0.0375531	12	hsa-miR-155-5p; hsa-miR-93-3p; hsa-miR-17-5p; hsa-miR-106b-3p; hsa-miR-423-5p; hsa-miR-99a-5p; hsa-miR-100-5p; hsa-miR-125b-5p; hsa-miR-331-3p; hsa-miR-222-3p; hsa-miR-93-5p; hsa-miR-671-5p
Pathways (miRWalk)	hsa04960 Aldosterone regulated sodium reabsorption	depleted	0.0375531	12	hsa-miR-155-5p; hsa-miR-93-3p; hsa-miR-17-5p; hsa-miR-423-5p; hsa-miR-99a-5p; hsa-miR-100-5p; hsa-miR-125b-5p; hsa-miR-217; hsa-miR-331-3p; hsa-miR-222-3p; hsa-miR-93-5p; hsa-miR-191-5p
Pathways (miRWalk)	hsa05216 Thyroid cancer	depleted	0.0375531	12	hsa-miR-155-5p; hsa-miR-93-3p; hsa-miR-17-5p; hsa-miR-106a-5p; hsa-miR-423-5p; hsa-miR-99a-5p; hsa-miR-125b-5p; hsa-miR-217; hsa-miR-331-3p; hsa-miR-222-3p; hsa-miR-93-5p; hsa-miR-191-5p
Pathways (miRWalk)	hsa05410 Hypertrophic cardiomyopathy HCM	depleted	0.0375531	12	hsa-miR-155-5p; hsa-miR-93-3p; hsa-miR-17-5p; hsa-miR-423-5p; hsa-miR-99a-5p; hsa-miR-100-5p; hsa-miR-125b-5p; hsa-miR-331-3p; hsa-miR-222-3p; hsa-miR-93-5p; hsa-miR-671-5p; hsa-miR-1303
Pathways (miRWalk)	hsa05414 Dilated cardiomyopathy	depleted	0.0375531	12	hsa-miR-155-5p; hsa-miR-93-3p; hsa-miR-17-5p; hsa-miR-423-5p; hsa-miR-99a-5p; hsa-miR-100-5p; hsa-miR-125b-5p; hsa-miR-331-3p; hsa-miR-222-3p; hsa-miR-93-5p; hsa-miR-671-5p; hsa-miR-1303
Gene Ontology (miRWalk)	GO0000216 m g1 transition of mitotic cell cycle	depleted	0.0375531	12	hsa-miR-155-5p; hsa-miR-93-3p; hsa-miR-17-5p; hsa-miR-423-5p; hsa-miR-99a-5p; hsa-miR-100-5p; hsa-miR-125b-5p; hsa-miR-331-3p; hsa-miR-222-3p; hsa-miR-93-5p; hsa-miR-191-5p; hsa-miR-1303
Gene Ontology (miRWalk)	GO0002474 antigen processing and presentation of peptide antigen via mhc class i	depleted	0.0375531	12	hsa-miR-155-5p; hsa-miR-93-3p; hsa-miR-17-5p; hsa-miR-423-5p; hsa-miR-99a-5p; hsa-miR-100-5p; hsa-miR-125b-5p; hsa-miR-331-3p; hsa-miR-222-3p; hsa-miR-93-5p; hsa-miR-191-5p; hsa-miR-1303
Gene Ontology (miRWalk)	GO0002479 antigen processing and presentation of exogenous peptide antigen via mhc class i tap dependent	depleted	0.0375531	12	hsa-miR-155-5p; hsa-miR-93-3p; hsa-miR-17-5p; hsa-miR-423-5p; hsa-miR-99a-5p; hsa-miR-100-5p; hsa-miR-125b-5p; hsa-miR-331-3p; hsa-miR-222-3p; hsa-miR-93-5p; hsa-miR-191-5p; hsa-miR-1303
Gene Ontology (miRWalk)	GO0005720 nuclear heterochromatin	depleted	0.0375531	12	hsa-miR-155-5p; hsa-miR-93-3p; hsa-miR-17-5p; hsa-miR-423-5p; hsa-miR-100-5p; hsa-miR-125b-5p; hsa-miR-217; hsa-miR-331-3p; hsa-miR-222-3p; hsa-miR-93-5p; hsa-miR-191-5p; hsa-miR-216a-5p
Gene Ontology (miRWalk)	GO0006096 glycolysis	depleted	0.0375531	12	hsa-miR-155-5p; hsa-miR-93-3p; hsa-miR-17-5p; hsa-miR-106b-3p; hsa-miR-423-5p; hsa-miR-100-5p; hsa-miR-125b-5p; hsa-miR-331-3p; hsa-miR-222-3p; hsa-miR-93-5p; hsa-miR-191-5p; hsa-miR-671-5p
Gene Ontology (miRWalk)	GO0006396 rna processing	depleted	0.0375531	12	hsa-miR-155-5p; hsa-miR-93-3p; hsa-miR-17-5p; hsa-miR-106a-5p; hsa-miR-106b-3p; hsa-miR-423-5p; hsa-miR-125b-5p; hsa-miR-331-3p; hsa-miR-222-3p; hsa-miR-93-5p; hsa-miR-191-5p; hsa-miR-671-5p
Gene Ontology (miRWalk)	GO0006521 regulation of cellular amino acid metabolic process	depleted	0.0375531	12	hsa-miR-155-5p; hsa-miR-93-3p; hsa-miR-17-5p; hsa-miR-423-5p; hsa-miR-99a-5p; hsa-miR-100-5p; hsa-miR-125b-5p; hsa-miR-331-3p; hsa-miR-222-3p; hsa-miR-93-5p; hsa-miR-191-5p; hsa-miR-1303
Gene Ontology (miRWalk)	GO0018105 peptidyl serine phosphorylation	depleted	0.0375531	12	hsa-miR-155-5p; hsa-miR-93-3p; hsa-miR-17-5p; hsa-miR-106a-5p; hsa-miR-423-5p; hsa-miR-99a-5p; hsa-miR-100-5p; hsa-miR-542-3p; hsa-miR-125b-5p; hsa-miR-331-3p; hsa-miR-222-3p; hsa-miR-93-5p
Gene Ontology (miRWalk)	GO0030512 negative regulation of transforming growth factor beta receptor signaling pathway	depleted	0.0375531	12	hsa-miR-155-5p; hsa-miR-93-3p; hsa-miR-17-5p; hsa-miR-423-5p; hsa-miR-99a-5p; hsa-miR-100-5p; hsa-miR-125b-5p; hsa-miR-217; hsa-miR-331-3p; hsa-miR-222-3p; hsa-miR-93-5p; hsa-miR-216a-5p
Gene Ontology (miRWalk)	GO0031647 regulation of protein stability	depleted	0.0375531	12	hsa-miR-155-5p; hsa-miR-93-3p; hsa-miR-17-5p; hsa-miR-423-5p; hsa-miR-137; hsa-miR-125b-5p; hsa-miR-217; hsa-miR-331-3p; hsa-miR-222-3p; hsa-miR-93-5p; hsa-miR-191-5p; hsa-miR-216a-5p
Gene Ontology (miRWalk)	GO0042470 melanosome	depleted	0.0375531	12	hsa-miR-155-5p; hsa-miR-93-3p; hsa-miR-17-5p; hsa-miR-423-5p; hsa-miR-99a-5p; hsa-miR-100-5p; hsa-miR-125b-5p; hsa-miR-331-3p; hsa-miR-222-3p; hsa-miR-93-5p; hsa-miR-191-5p; hsa-miR-1303
Gene Ontology (miRWalk)	GO0042590 antigen processing and presentation of exogenous peptide antigen via mhc class i	depleted	0.0375531	12	hsa-miR-155-5p; hsa-miR-93-3p; hsa-miR-17-5p; hsa-miR-423-5p; hsa-miR-99a-5p; hsa-miR-100-5p; hsa-miR-125b-5p; hsa-miR-331-3p; hsa-miR-222-3p; hsa-miR-93-5p; hsa-miR-191-5p; hsa-miR-1303
Gene Ontology (miRWalk)	GO0051436 negative regulation of ubiquitin protein ligase activity involved in mitotic cell cycle	depleted	0.0375531	12	hsa-miR-155-5p; hsa-miR-93-3p; hsa-miR-17-5p; hsa-miR-423-5p; hsa-miR-99a-5p; hsa-miR-100-5p; hsa-miR-125b-5p; hsa-miR-331-3p; hsa-miR-222-3p; hsa-miR-93-5p; hsa-miR-191-5p; hsa-miR-671-5p
Gene Ontology (miRWalk)	GO0060070 canonical wnt receptor signaling pathway	depleted	0.0375531	12	hsa-miR-155-5p; hsa-miR-93-3p; hsa-miR-17-5p; hsa-miR-423-5p; hsa-miR-137; hsa-miR-125b-5p; hsa-miR-217; hsa-miR-331-3p; hsa-miR-222-3p; hsa-miR-93-5p; hsa-miR-191-5p; hsa-miR-216a-5p
Gene Ontology (miRWalk)	GO0070936 protein k48 linked ubiquitination	depleted	0.0375531	12	hsa-miR-155-5p; hsa-miR-93-3p; hsa-miR-17-5p; hsa-miR-106a-5p; hsa-miR-423-5p; hsa-miR-99a-5p; hsa-miR-100-5p; hsa-miR-125b-5p; hsa-miR-331-3p; hsa-miR-222-3p; hsa-miR-93-5p; hsa-miR-671-5p
Pathways (miRWalk)	hsa00562 Inositol phosphate metabolism	depleted	0.00384307	11	hsa-miR-17-5p; hsa-miR-423-5p; hsa-miR-100-5p; hsa-miR-125b-5p; hsa-miR-217; hsa-miR-331-3p; hsa-miR-222-3p; hsa-miR-93-5p; hsa-miR-191-5p; hsa-miR-216a-5p; hsa-miR-671-5p
Gene Ontology (miRWalk)	GO0004221 ubiquitin thiolesterase activity	depleted	0.00667065	11	hsa-miR-93-3p; hsa-miR-17-5p; hsa-miR-423-5p; hsa-miR-100-5p; hsa-miR-125b-5p; hsa-miR-331-3p; hsa-miR-222-3p; hsa-miR-93-5p; hsa-miR-671-5p; hsa-miR-125b-2-3p; hsa-miR-1303
Gene Ontology (miRWalk)	GO0020037 heme binding	enriched	0.0182504	11	hsa-miR-155-5p; hsa-miR-146b-5p; hsa-miR-93-3p; hsa-miR-17-5p; hsa-miR-106a-5p; hsa-miR-106b-3p; hsa-miR-423-5p; hsa-miR-99a-5p; hsa-miR-100-5p; hsa-miR-137; hsa-miR-125b-5p
Pathways (miRWalk)	P00030 Hypoxia response via HIF activation	depleted	0.0342483	11	hsa-miR-146b-5p; hsa-miR-17-5p; hsa-miR-106b-3p; hsa-miR-99a-5p; hsa-miR-100-5p; hsa-miR-125b-5p; hsa-miR-217; hsa-miR-331-3p; hsa-miR-222-3p; hsa-miR-93-5p; hsa-miR-216a-5p
Gene Ontology (miRWalk)	GO0006469 negative regulation of protein kinase activity	depleted	0.0342483	11	hsa-miR-155-5p; hsa-miR-17-5p; hsa-miR-106a-5p; hsa-miR-423-5p; hsa-miR-99a-5p; hsa-miR-100-5p; hsa-miR-542-3p; hsa-miR-125b-5p; hsa-miR-331-3p; hsa-miR-222-3p; hsa-miR-93-5p
Gene Ontology (miRWalk)	GO0006888 er to golgi vesicle mediated transport	depleted	0.0342483	11	hsa-miR-155-5p; hsa-miR-17-5p; hsa-miR-106b-3p; hsa-miR-423-5p; hsa-miR-99a-5p; hsa-miR-100-5p; hsa-miR-125b-5p; hsa-miR-217; hsa-miR-331-3p; hsa-miR-222-3p; hsa-miR-93-5p
Gene Ontology (miRWalk)	GO0007346 regulation of mitotic cell cycle	depleted	0.0342483	11	hsa-miR-155-5p; hsa-miR-17-5p; hsa-miR-106a-5p; hsa-miR-423-5p; hsa-miR-99a-5p; hsa-miR-100-5p; hsa-miR-217; hsa-miR-331-3p; hsa-miR-93-5p; hsa-miR-216a-5p; hsa-miR-671-5p
Gene Ontology (miRWalk)	GO0031175 neuron projection development	depleted	0.0342483	11	hsa-miR-155-5p; hsa-miR-17-5p; hsa-miR-106a-5p; hsa-miR-106b-3p; hsa-miR-423-5p; hsa-miR-99a-5p; hsa-miR-100-5p; hsa-miR-125b-5p; hsa-miR-331-3p; hsa-miR-222-3p; hsa-miR-93-5p
Gene Ontology (miRWalk)	GO0000723 telomere maintenance	depleted	0.0122753	10	hsa-miR-93-3p; hsa-miR-17-5p; hsa-miR-106b-3p; hsa-miR-99a-5p; hsa-miR-100-5p; hsa-miR-125b-5p; hsa-miR-331-3p; hsa-miR-222-3p; hsa-miR-93-5p; hsa-miR-671-5p
Gene Ontology (miRWalk)	GO0006284 base excision repair	depleted	0.0122753	10	hsa-miR-93-3p; hsa-miR-17-5p; hsa-miR-99a-5p; hsa-miR-100-5p; hsa-miR-125b-5p; hsa-miR-331-3p; hsa-miR-222-3p; hsa-miR-93-5p; hsa-miR-671-5p; hsa-miR-1303
Gene Ontology (miRWalk)	GO0006754 atp biosynthetic process	depleted	0.0122753	10	hsa-miR-93-3p; hsa-miR-17-5p; hsa-miR-423-5p; hsa-miR-99a-5p; hsa-miR-100-5p; hsa-miR-125b-5p; hsa-miR-331-3p; hsa-miR-222-3p; hsa-miR-93-5p; hsa-miR-671-5p
Gene Ontology (miRWalk)	GO0032154 cleavage furrow	enriched	0.0273218	10	hsa-miR-155-5p; hsa-miR-218-5p; hsa-miR-146b-5p; hsa-miR-17-5p; hsa-miR-106a-5p; hsa-miR-106b-3p; hsa-miR-423-5p; hsa-miR-99a-5p; hsa-miR-100-5p; hsa-miR-331-3p
Gene Ontology (miRWalk)	GO0048661 positive regulation of smooth muscle cell proliferation	enriched	0.0405833	10	hsa-miR-155-5p; hsa-miR-146b-5p; hsa-miR-146a-5p; hsa-miR-93-3p; hsa-miR-17-5p; hsa-miR-106b-3p; hsa-miR-99a-5p; hsa-miR-100-5p; hsa-miR-137; hsa-miR-93-5p
Diseases (published studies about miRNA profiles from peripheral blood)	dilated cardiomyopathy deregulated	depleted	0.00276549	9	hsa-miR-17-5p; hsa-miR-106a-5p; hsa-miR-222-3p; hsa-miR-93-5p; hsa-miR-548i; hsa-miR-582-5p; hsa-miR-582-3p; hsa-miR-139-3p; hsa-miR-1303
Pathways (miRWalk)	WP623 Oxidative phosphorylation	depleted	0.0139865	9	hsa-miR-17-5p; hsa-miR-423-5p; hsa-miR-99a-5p; hsa-miR-100-5p; hsa-miR-125b-5p; hsa-miR-331-3p; hsa-miR-93-5p; hsa-miR-671-5p; hsa-miR-125b-2-3p
Gene Ontology (miRWalk)	GO0003906 dna apurinic or apyrimidinic site lyase activity	depleted	0.0139865	9	hsa-miR-17-5p; hsa-miR-106b-3p; hsa-miR-99a-5p; hsa-miR-100-5p; hsa-miR-125b-5p; hsa-miR-331-3p; hsa-miR-222-3p; hsa-miR-93-5p; hsa-miR-671-5p
Gene Ontology (miRWalk)	GO0004438 phosphatidylinositol 3 phosphatase activity	depleted	0.0139865	9	hsa-miR-17-5p; hsa-miR-106a-5p; hsa-miR-106b-3p; hsa-miR-423-5p; hsa-miR-125b-5p; hsa-miR-217; hsa-miR-222-3p; hsa-miR-93-5p; hsa-miR-216a-5p
Diseases (published studies about miRNA profiles from peripheral blood)	colon cancer downregulated	depleted	0.0139865	9	hsa-miR-17-5p; hsa-miR-106a-5p; hsa-miR-137; hsa-miR-222-5p; hsa-miR-217; hsa-miR-222-3p; hsa-miR-93-5p; hsa-miR-216a-5p; hsa-miR-139-3p
Gene Ontology (miRWalk)	GO0000375 rna splicing via transesterification reactions	depleted	0.0212939	9	hsa-miR-93-3p; hsa-miR-17-5p; hsa-miR-106a-5p; hsa-miR-423-5p; hsa-miR-99a-5p; hsa-miR-100-5p; hsa-miR-125b-5p; hsa-miR-222-3p; hsa-miR-93-5p
Gene Ontology (miRWalk)	GO0004843 ubiquitin specific protease activity	depleted	0.0212939	9	hsa-miR-93-3p; hsa-miR-423-5p; hsa-miR-100-5p; hsa-miR-125b-5p; hsa-miR-331-3p; hsa-miR-222-3p; hsa-miR-93-5p; hsa-miR-671-5p; hsa-miR-125b-2-3p
Gene Ontology (miRWalk)	GO0006094 gluconeogenesis	depleted	0.0212939	9	hsa-miR-93-3p; hsa-miR-17-5p; hsa-miR-106b-3p; hsa-miR-423-5p; hsa-miR-125b-5p; hsa-miR-331-3p; hsa-miR-222-3p; hsa-miR-93-5p; hsa-miR-671-5p
Pathways (miRWalk)	hsa00240 Pyrimidine metabolism	depleted	0.0361456	9	hsa-miR-155-5p; hsa-miR-423-5p; hsa-miR-99a-5p; hsa-miR-100-5p; hsa-miR-125b-5p; hsa-miR-331-3p; hsa-miR-222-3p; hsa-miR-93-5p; hsa-miR-671-5p
Gene Ontology (miRWalk)	GO0070301 cellular response to hydrogen peroxide	depleted	0.0361456	9	hsa-miR-155-5p; hsa-miR-423-5p; hsa-miR-100-5p; hsa-miR-125b-5p; hsa-miR-217; hsa-miR-331-3p; hsa-miR-222-3p; hsa-miR-93-5p; hsa-miR-216a-5p
Gene Ontology (miRWalk)	GO0050873 brown fat cell differentiation	enriched	0.0456268	9	hsa-miR-155-5p; hsa-miR-218-5p; hsa-miR-93-3p; hsa-miR-17-5p; hsa-miR-423-5p; hsa-miR-99a-5p; hsa-miR-100-5p; hsa-miR-137; hsa-miR-125b-5p
Gene Ontology (miRWalk)	GO0001104 rna polymerase ii transcription cofactor activity	depleted	0.0269831	8	hsa-miR-17-5p; hsa-miR-423-5p; hsa-miR-99a-5p; hsa-miR-100-5p; hsa-miR-125b-5p; hsa-miR-331-3p; hsa-miR-93-5p; hsa-miR-1303
Gene Ontology (miRWalk)	GO0006325 chromatin organization	depleted	0.0269831	8	hsa-miR-17-5p; hsa-miR-100-5p; hsa-miR-125b-5p; hsa-miR-217; hsa-miR-331-3p; hsa-miR-222-3p; hsa-miR-93-5p; hsa-miR-191-5p
Gene Ontology (miRWalk)	GO0016575 histone deacetylation	depleted	0.0269831	8	hsa-miR-17-5p; hsa-miR-423-5p; hsa-miR-217; hsa-miR-331-3p; hsa-miR-222-3p; hsa-miR-93-5p; hsa-miR-216a-5p; hsa-miR-671-5p
Gene Ontology (miRWalk)	GO0016592 mediator complex	depleted	0.0269831	8	hsa-miR-17-5p; hsa-miR-423-5p; hsa-miR-99a-5p; hsa-miR-100-5p; hsa-miR-125b-5p; hsa-miR-331-3p; hsa-miR-93-5p; hsa-miR-1303
Gene Ontology (miRWalk)	GO0022857 transmembrane transporter activity	depleted	0.0269831	8	hsa-miR-17-5p; hsa-miR-423-5p; hsa-miR-99a-5p; hsa-miR-100-5p; hsa-miR-125b-5p; hsa-miR-331-3p; hsa-miR-222-3p; hsa-miR-93-5p
Gene Ontology (miRWalk)	GO0045792 negative regulation of cell size	depleted	0.0269831	8	hsa-miR-17-5p; hsa-miR-99a-5p; hsa-miR-100-5p; hsa-miR-125b-5p; hsa-miR-217; hsa-miR-222-3p; hsa-miR-93-5p; hsa-miR-216a-5p
Gene Ontology (miRWalk)	GO0048844 artery morphogenesis	depleted	0.0269831	8	hsa-miR-17-5p; hsa-miR-106a-5p; hsa-miR-100-5p; hsa-miR-125b-5p; hsa-miR-217; hsa-miR-222-3p; hsa-miR-93-5p; hsa-miR-216a-5p
Gene Ontology (miRWalk)	GO0034220 ion transmembrane transport	depleted	0.0386733	8	hsa-miR-93-3p; hsa-miR-423-5p; hsa-miR-99a-5p; hsa-miR-100-5p; hsa-miR-125b-5p; hsa-miR-331-3p; hsa-miR-222-3p; hsa-miR-671-5p
Gene Ontology (miRWalk)	GO0042254 ribosome biogenesis	depleted	0.0386733	8	hsa-miR-155-5p; hsa-miR-100-5p; hsa-miR-125b-5p; hsa-miR-331-3p; hsa-miR-222-3p; hsa-miR-93-5p; hsa-miR-191-5p; hsa-miR-1303
Gene Ontology (miRWalk)	GO0045879 negative regulation of smoothened signaling pathway	depleted	0.0386733	8	hsa-miR-93-3p; hsa-miR-17-5p; hsa-miR-106a-5p; hsa-miR-423-5p; hsa-miR-99a-5p; hsa-miR-100-5p; hsa-miR-125b-5p; hsa-miR-93-5p
Gene Ontology (miRWalk)	GO0072686 mitotic spindle	depleted	0.0386733	8	hsa-miR-93-3p; hsa-miR-17-5p; hsa-miR-100-5p; hsa-miR-137; hsa-miR-331-3p; hsa-miR-222-3p; hsa-miR-93-5p; hsa-miR-216a-5p
Gene Ontology (miRWalk)	GO0006342 chromatin silencing	depleted	0.0134819	7	hsa-miR-155-5p; hsa-miR-125b-5p; hsa-miR-217; hsa-miR-331-3p; hsa-miR-222-3p; hsa-miR-93-5p; hsa-miR-216a-5p
Gene Ontology (miRWalk)	GO0010975 regulation of neuron projection development	depleted	0.0134819	7	hsa-miR-17-5p; hsa-miR-125b-5p; hsa-miR-217; hsa-miR-331-3p; hsa-miR-222-3p; hsa-miR-93-5p; hsa-miR-216a-5p
Gene Ontology (miRWalk)	GO0048853 forebrain morphogenesis	depleted	0.0134819	7	hsa-miR-17-5p; hsa-miR-125b-5p; hsa-miR-217; hsa-miR-331-3p; hsa-miR-222-3p; hsa-miR-93-5p; hsa-miR-216a-5p
Pathways (miRWalk)	hsa00330 Arginine and proline metabolism	enriched	0.0216109	7	hsa-miR-155-5p; hsa-miR-23b-5p; hsa-miR-93-3p; hsa-miR-17-5p; hsa-miR-423-5p; hsa-miR-99a-5p; hsa-miR-100-5p
Gene Ontology (miRWalk)	GO0001958 endochondral ossification	enriched	0.0216109	7	hsa-miR-155-5p; hsa-miR-17-5p; hsa-miR-106a-5p; hsa-miR-106b-3p; hsa-miR-423-5p; hsa-miR-99a-5p; hsa-miR-100-5p
Pathways (miRWalk)	WP98 Prostaglandin Synthesis and Regulation	enriched	0.0305253	7	hsa-miR-155-5p; hsa-miR-146b-5p; hsa-miR-17-5p; hsa-miR-423-5p; hsa-miR-99a-5p; hsa-miR-100-5p; hsa-miR-137
Gene Ontology (miRWalk)	GO0005753 mitochondrial proton transporting atp synthase complex	depleted	0.0422656	7	hsa-miR-17-5p; hsa-miR-423-5p; hsa-miR-99a-5p; hsa-miR-100-5p; hsa-miR-125b-5p; hsa-miR-331-3p; hsa-miR-93-5p
Gene Ontology (miRWalk)	GO0006091 generation of precursor metabolites and energy	depleted	0.0422656	7	hsa-miR-17-5p; hsa-miR-106a-5p; hsa-miR-106b-3p; hsa-miR-423-5p; hsa-miR-125b-5p; hsa-miR-331-3p; hsa-miR-93-5p
Gene Ontology (miRWalk)	GO0007270 neuron neuron synaptic transmission	depleted	0.0422656	7	hsa-miR-17-5p; hsa-miR-106a-5p; hsa-miR-125b-5p; hsa-miR-217; hsa-miR-222-3p; hsa-miR-93-5p; hsa-miR-216a-5p
Gene Ontology (miRWalk)	GO0010575 positive regulation vascular endothelial growth factor production	depleted	0.0422656	7	hsa-miR-17-5p; hsa-miR-106b-3p; hsa-miR-99a-5p; hsa-miR-100-5p; hsa-miR-137; hsa-miR-331-3p; hsa-miR-191-5p
Gene Ontology (miRWalk)	GO0035189 rb e2f complex	depleted	0.0422656	7	hsa-miR-17-5p; hsa-miR-106a-5p; hsa-miR-99a-5p; hsa-miR-100-5p; hsa-miR-125b-5p; hsa-miR-331-3p; hsa-miR-93-5p
Gene Ontology (miRWalk)	GO0042776 mitochondrial atp synthesis coupled proton transport	depleted	0.0422656	7	hsa-miR-17-5p; hsa-miR-423-5p; hsa-miR-99a-5p; hsa-miR-100-5p; hsa-miR-125b-5p; hsa-miR-331-3p; hsa-miR-93-5p
Gene Ontology (miRWalk)	GO0046933 hydrogen ion transporting atp synthase activity rotational mechanism	depleted	0.0422656	7	hsa-miR-17-5p; hsa-miR-423-5p; hsa-miR-99a-5p; hsa-miR-100-5p; hsa-miR-125b-5p; hsa-miR-331-3p; hsa-miR-93-5p
Gene Ontology (miRWalk)	GO0060736 prostate gland growth	depleted	0.0422656	7	hsa-miR-17-5p; hsa-miR-106a-5p; hsa-miR-217; hsa-miR-222-3p; hsa-miR-93-5p; hsa-miR-191-5p; hsa-miR-216a-5p
Diseases (published studies about miRNA profiles from peripheral blood)	COPD deregulated	depleted	0.0422656	7	hsa-miR-17-5p; hsa-miR-106a-5p; hsa-miR-217; hsa-miR-331-3p; hsa-miR-222-3p; hsa-miR-216a-5p; hsa-miR-1303
Diseases (miRWalk)	Carcinoma Hepatocellular	depleted	0.00212883	6	hsa-miR-125b-5p; hsa-miR-217; hsa-miR-222-3p; hsa-miR-93-5p; hsa-miR-191-5p; hsa-miR-216a-5p
Gene Ontology (miRWalk)	GO0050872 white fat cell differentiation	depleted	0.0109734	6	hsa-miR-137; hsa-miR-125b-5p; hsa-miR-217; hsa-miR-331-3p; hsa-miR-191-5p; hsa-miR-216a-5p
Gene Ontology (miRWalk)	GO0016578 histone deubiquitination	depleted	0.01577	6	hsa-miR-17-5p; hsa-miR-331-3p; hsa-miR-222-3p; hsa-miR-93-5p; hsa-miR-671-5p; hsa-miR-125b-2-3p
Gene Ontology (miRWalk)	GO0000183 chromatin silencing at rdna	depleted	0.0305167	6	hsa-miR-17-5p; hsa-miR-217; hsa-miR-331-3p; hsa-miR-93-5p; hsa-miR-216a-5p; hsa-miR-671-5p
Gene Ontology (miRWalk)	GO0005677 chromatin silencing complex	depleted	0.0305167	6	hsa-miR-17-5p; hsa-miR-217; hsa-miR-331-3p; hsa-miR-93-5p; hsa-miR-216a-5p; hsa-miR-671-5p
Gene Ontology (miRWalk)	GO0006346 methylation dependent chromatin silencing	depleted	0.0305167	6	hsa-miR-155-5p; hsa-miR-217; hsa-miR-331-3p; hsa-miR-222-3p; hsa-miR-93-5p; hsa-miR-216a-5p
Gene Ontology (miRWalk)	GO0033553 rdna heterochromatin	depleted	0.0305167	6	hsa-miR-17-5p; hsa-miR-217; hsa-miR-331-3p; hsa-miR-93-5p; hsa-miR-216a-5p; hsa-miR-671-5p
Gene Ontology (miRWalk)	GO0006268 dna unwinding involved in replication	depleted	0.0410867	6	hsa-miR-93-3p; hsa-miR-125b-5p; hsa-miR-331-3p; hsa-miR-222-3p; hsa-miR-93-5p; hsa-miR-671-5p
Gene Ontology (miRWalk)	GO0007220 notch receptor processing	enriched	0.0410867	6	hsa-miR-155-5p; hsa-miR-93-3p; hsa-miR-17-5p; hsa-miR-106a-5p; hsa-miR-99a-5p; hsa-miR-100-5p
Gene Ontology (miRWalk)	GO0032481 positive regulation of type i interferon production	enriched	0.0410867	6	hsa-miR-155-5p; hsa-miR-218-5p; hsa-miR-146b-5p; hsa-miR-146a-5p; hsa-miR-423-5p; hsa-miR-93-5p
Gene Ontology (miRWalk)	GO0045840 positive regulation of mitosis	depleted	0.0410867	6	hsa-miR-155-5p; hsa-miR-125b-5p; hsa-miR-222-3p; hsa-miR-93-5p; hsa-miR-191-5p; hsa-miR-1303
Gene Ontology (miRWalk)	GO0000731 dna synthesis involved in dna repair	depleted	0.00424749	5	hsa-miR-217; hsa-miR-331-3p; hsa-miR-222-3p; hsa-miR-93-5p; hsa-miR-216a-5p
Gene Ontology (miRWalk)	GO0046628 positive regulation of insulin receptor signaling pathway	depleted	0.0062302	5	hsa-miR-125b-5p; hsa-miR-217; hsa-miR-331-3p; hsa-miR-93-5p; hsa-miR-216a-5p
Pathways (miRWalk)	WP1434 Osteopontin Signaling	enriched	0.0103475	5	hsa-miR-155-5p; hsa-miR-218-5p; hsa-miR-146b-5p; hsa-miR-146a-5p; hsa-miR-93-3p
Gene Ontology (miRWalk)	GO0031293 membrane protein intracellular domain proteolysis	enriched	0.0103475	5	hsa-miR-155-5p; hsa-miR-218-5p; hsa-miR-146b-5p; hsa-miR-146a-5p; hsa-miR-93-3p
Gene Ontology (miRWalk)	GO0060334 regulation of interferon gamma mediated signaling pathway	enriched	0.0170875	5	hsa-miR-155-5p; hsa-miR-218-5p; hsa-miR-146a-5p; hsa-miR-93-3p; hsa-miR-17-5p
Gene Ontology (miRWalk)	GO0060338 regulation of type i interferon mediated signaling pathway	enriched	0.0170875	5	hsa-miR-155-5p; hsa-miR-218-5p; hsa-miR-146a-5p; hsa-miR-93-3p; hsa-miR-17-5p
Pathways (miRWalk)	WP384 Apoptosis Modulation by HSP70	enriched	0.0228955	5	hsa-miR-155-5p; hsa-miR-146b-5p; hsa-miR-146a-5p; hsa-miR-93-3p; hsa-miR-106a-5p
Gene Ontology (miRWalk)	GO0032695 negative regulation of interleukin 12 production	enriched	0.0228955	5	hsa-miR-155-5p; hsa-miR-155-3p; hsa-miR-146a-5p; hsa-miR-17-5p; hsa-miR-106a-5p
Diseases (published studies about miRNA profiles from peripheral blood)	acute myocardial infarction upregulated	enriched	0.0265625	5	hsa-miR-155-5p; hsa-miR-146b-5p; hsa-miR-29b-1-5p; hsa-miR-23a-5p; hsa-miR-191-5p
Gene Ontology (miRWalk)	GO0007405 neuroblast proliferation	depleted	0.0304117	5	hsa-miR-100-5p; hsa-miR-331-3p; hsa-miR-222-3p; hsa-miR-93-5p; hsa-miR-1303
Gene Ontology (miRWalk)	GO0010801 negative regulation of peptidyl threonine phosphorylation	depleted	0.0304117	5	hsa-miR-100-5p; hsa-miR-217; hsa-miR-93-5p; hsa-miR-216a-5p; hsa-miR-1303
Gene Ontology (miRWalk)	GO0051575 5 deoxyribose 5 phosphate lyase activity	depleted	0.0304117	5	hsa-miR-100-5p; hsa-miR-125b-5p; hsa-miR-331-3p; hsa-miR-222-3p; hsa-miR-671-5p
Diseases (miRWalk)	Carcinoma Squamous Cell	depleted	0.0400583	5	hsa-miR-99a-5p; hsa-miR-100-5p; hsa-miR-137; hsa-miR-125b-5p; hsa-miR-222-3p
Gene Ontology (miRWalk)	GO0016442 rna induced silencing complex	depleted	0.0400583	5	hsa-miR-99a-5p; hsa-miR-331-3p; hsa-miR-222-3p; hsa-miR-93-5p; hsa-miR-671-5p
Gene Ontology (miRWalk)	GO0031054 pre mirna processing	depleted	0.0400583	5	hsa-miR-99a-5p; hsa-miR-100-5p; hsa-miR-125b-5p; hsa-miR-222-3p; hsa-miR-671-5p
Gene Ontology (miRWalk)	GO0033574 response to testosterone stimulus	enriched	0.0400583	5	hsa-miR-155-5p; hsa-miR-146a-5p; hsa-miR-17-5p; hsa-miR-106a-5p; hsa-miR-423-5p
Gene Ontology (miRWalk)	GO0042274 ribosomal small subunit biogenesis	depleted	0.0400583	5	hsa-miR-99a-5p; hsa-miR-100-5p; hsa-miR-125b-5p; hsa-miR-222-3p; hsa-miR-1303
Gene Ontology (miRWalk)	GO0046513 ceramide biosynthetic process	depleted	0.0400583	5	hsa-miR-99a-5p; hsa-miR-331-3p; hsa-miR-222-3p; hsa-miR-93-5p; hsa-miR-191-5p
Pathways (miRWalk)	hsa00061 Fatty acid biosynthesis	depleted	0.0468281	5	hsa-miR-17-5p; hsa-miR-331-3p; hsa-miR-222-3p; hsa-miR-93-5p; hsa-miR-1303
Gene Ontology (miRWalk)	GO0015939 pantothenate metabolic process	depleted	0.0468281	5	hsa-miR-17-5p; hsa-miR-331-3p; hsa-miR-222-3p; hsa-miR-93-5p; hsa-miR-1303
Gene Ontology (miRWalk)	GO0042587 glycogen granule	depleted	0.0468281	5	hsa-miR-17-5p; hsa-miR-331-3p; hsa-miR-222-3p; hsa-miR-93-5p; hsa-miR-1303
Gene Ontology (miRWalk)	GO0043169 cation binding	depleted	0.0468281	5	hsa-miR-155-5p; hsa-miR-331-3p; hsa-miR-93-5p; hsa-miR-191-5p; hsa-miR-671-5p
Target genes (miRTarbase)	FASN	depleted	0.0468281	5	hsa-miR-17-5p; hsa-miR-331-3p; hsa-miR-222-3p; hsa-miR-93-5p; hsa-miR-1303
Gene Ontology (miRWalk)	GO0070932 histone h3 deacetylation	depleted	0.0138246	4	hsa-miR-217; hsa-miR-331-3p; hsa-miR-216a-5p; hsa-miR-671-5p
Diseases (miRWalk)	Liver Neoplasms	depleted	0.0188097	4	hsa-miR-125b-5p; hsa-miR-217; hsa-miR-222-3p; hsa-miR-216a-5p
Gene Ontology (miRWalk)	GO0008046 axon guidance receptor activity	depleted	0.0188097	4	hsa-miR-125b-5p; hsa-miR-217; hsa-miR-331-3p; hsa-miR-93-5p
Gene Ontology (miRWalk)	GO0008140 camp response element binding protein binding	depleted	0.0188097	4	hsa-miR-125b-5p; hsa-miR-331-3p; hsa-miR-93-5p; hsa-miR-671-5p
Gene Ontology (miRWalk)	GO0022407 regulation of cell cell adhesion	depleted	0.0188097	4	hsa-miR-125b-5p; hsa-miR-331-3p; hsa-miR-222-3p; hsa-miR-93-5p
Gene Ontology (miRWalk)	GO0032461 positive regulation of protein oligomerization	depleted	0.0188097	4	hsa-miR-125b-5p; hsa-miR-331-3p; hsa-miR-222-3p; hsa-miR-93-5p
Gene Ontology (miRWalk)	GO0042975 peroxisome proliferator activated receptor binding	depleted	0.0188097	4	hsa-miR-125b-5p; hsa-miR-331-3p; hsa-miR-222-3p; hsa-miR-671-5p
Gene Ontology (miRWalk)	GO0070742 c2h2 zinc finger domain binding	depleted	0.0188097	4	hsa-miR-125b-5p; hsa-miR-331-3p; hsa-miR-222-3p; hsa-miR-671-5p
Target genes (miRTarbase)	HMGA1	depleted	0.0188097	4	hsa-miR-125b-5p; hsa-miR-331-3p; hsa-miR-222-3p; hsa-miR-671-5p
Target genes (miRTarbase)	IRS4	depleted	0.0188097	4	hsa-miR-125b-5p; hsa-miR-331-3p; hsa-miR-222-3p; hsa-miR-191-5p
Diseases (published studies about miRNA profiles from peripheral blood)	peridontitis upregulated	depleted	0.0424144	4	hsa-miR-222-5p; hsa-miR-542-3p; hsa-miR-216a-5p; hsa-miR-671-5p
Chromosomal location (miRBase)	Chromosome 14	depleted	0.00202359	3	hsa-miR-758-3p; hsa-miR-1185-2-3p; hsa-miR-1185-1-3p
Organs (miRWalk)	Dendritic Cells	enriched	0.00693802	3	hsa-miR-155-5p; hsa-miR-155-3p; hsa-miR-146a-5p
Organs (miRWalk)	Monocytes	enriched	0.00693802	3	hsa-miR-155-5p; hsa-miR-146b-5p; hsa-miR-146a-5p
Gene Ontology (miRWalk)	GO0010884 positive regulation of lipid storage	enriched	0.00693802	3	hsa-miR-155-5p; hsa-miR-146b-5p; hsa-miR-146a-5p
Gene Ontology (miRWalk)	GO0010957 negative regulation of vitamin d biosynthetic process	enriched	0.00693802	3	hsa-miR-155-5p; hsa-miR-146b-5p; hsa-miR-146a-5p
Gene Ontology (miRWalk)	GO0032375 negative regulation of cholesterol transport	enriched	0.00693802	3	hsa-miR-155-5p; hsa-miR-146b-5p; hsa-miR-146a-5p
Gene Ontology (miRWalk)	GO0035631 cd40 receptor complex	enriched	0.00693802	3	hsa-miR-218-5p; hsa-miR-146b-5p; hsa-miR-146a-5p
Gene Ontology (miRWalk)	GO0042346 positive regulation of nf kappab import into nucleus	enriched	0.00693802	3	hsa-miR-155-5p; hsa-miR-146b-5p; hsa-miR-146a-5p
Target genes (miRTarbase)	NFKB1	enriched	0.00693802	3	hsa-miR-155-5p; hsa-miR-146b-5p; hsa-miR-146a-5p
Diseases (published studies about miRNA profiles from peripheral blood)	dilated cardiomyopathy upregulated	depleted	0.0127197	3	hsa-miR-548i; hsa-miR-582-3p; hsa-miR-1303
Gene Ontology (miRWalk)	GO0070063 rna polymerase binding	depleted	0.0210453	3	hsa-miR-222-3p; hsa-miR-93-5p; hsa-miR-191-5p
Target genes (miRTarbase)	EIF3I	depleted	0.0210453	3	hsa-miR-222-3p; hsa-miR-191-5p; hsa-miR-1303
Gene Ontology (miRWalk)	GO0000380 alternative mrna splicing via spliceosome	depleted	0.0263067	3	hsa-miR-331-3p; hsa-miR-93-5p; hsa-miR-191-5p
Gene Ontology (miRWalk)	GO0004430 1 phosphatidylinositol 4 kinase activity	depleted	0.0263067	3	hsa-miR-331-3p; hsa-miR-93-5p; hsa-miR-191-5p
Gene Ontology (miRWalk)	GO0072661 protein targeting to plasma membrane	depleted	0.0263067	3	hsa-miR-331-3p; hsa-miR-222-3p; hsa-miR-93-5p
Target genes (miRTarbase)	HNRNPM	depleted	0.0263067	3	hsa-miR-331-3p; hsa-miR-93-5p; hsa-miR-191-5p
Target genes (miRTarbase)	USP21	depleted	0.0263067	3	hsa-miR-331-3p; hsa-miR-93-5p; hsa-miR-671-5p
Gene Ontology (miRWalk)	GO0000012 single strand break repair	depleted	0.0393154	3	hsa-miR-217; hsa-miR-331-3p; hsa-miR-216a-5p
Gene Ontology (miRWalk)	GO0005068 transmembrane receptor protein tyrosine kinase adaptor activity	depleted	0.0393154	3	hsa-miR-217; hsa-miR-93-5p; hsa-miR-1303
Gene Ontology (miRWalk)	GO0010875 positive regulation of cholesterol efflux	depleted	0.0393154	3	hsa-miR-217; hsa-miR-331-3p; hsa-miR-216a-5p
Gene Ontology (miRWalk)	GO0019213 deacetylase activity	depleted	0.0393154	3	hsa-miR-217; hsa-miR-331-3p; hsa-miR-216a-5p
Gene Ontology (miRWalk)	GO0034983 peptidyl lysine deacetylation	depleted	0.0393154	3	hsa-miR-217; hsa-miR-331-3p; hsa-miR-216a-5p
Gene Ontology (miRWalk)	GO0048387 negative regulation of retinoic acid receptor signaling pathway	depleted	0.0393154	3	hsa-miR-217; hsa-miR-331-3p; hsa-miR-93-5p
Gene Ontology (miRWalk)	GO0070857 regulation of bile acid biosynthetic process	depleted	0.0393154	3	hsa-miR-217; hsa-miR-331-3p; hsa-miR-216a-5p
Target genes (miRTarbase)	SIRT1	depleted	0.0393154	3	hsa-miR-217; hsa-miR-331-3p; hsa-miR-216a-5p
Pathways (miRWalk)	P04392 P53 pathway feedback loops 1	depleted	0.048913	3	hsa-miR-125b-5p; hsa-miR-222-3p; hsa-miR-191-5p
Gene Ontology (miRWalk)	GO0000722 telomere maintenance via recombination	depleted	0.048913	3	hsa-miR-125b-5p; hsa-miR-222-3p; hsa-miR-93-5p
Gene Ontology (miRWalk)	GO0003747 translation release factor activity	depleted	0.048913	3	hsa-miR-125b-5p; hsa-miR-331-3p; hsa-miR-222-3p
Gene Ontology (miRWalk)	GO0005004 gpi linked ephrin receptor activity	depleted	0.048913	3	hsa-miR-125b-5p; hsa-miR-331-3p; hsa-miR-93-5p
Gene Ontology (miRWalk)	GO0006610 ribosomal protein import into nucleus	depleted	0.048913	3	hsa-miR-125b-5p; hsa-miR-222-3p; hsa-miR-93-5p
Gene Ontology (miRWalk)	GO0010907 positive regulation of glucose metabolic process	depleted	0.048913	3	hsa-miR-125b-5p; hsa-miR-217; hsa-miR-331-3p
Gene Ontology (miRWalk)	GO0021953 central nervous system neuron differentiation	depleted	0.048913	3	hsa-miR-125b-5p; hsa-miR-331-3p; hsa-miR-1303
Gene Ontology (miRWalk)	GO0021984 adenohypophysis development	depleted	0.048913	3	hsa-miR-125b-5p; hsa-miR-331-3p; hsa-miR-222-3p
Gene Ontology (miRWalk)	GO0031017 exocrine pancreas development	depleted	0.048913	3	hsa-miR-125b-5p; hsa-miR-331-3p; hsa-miR-93-5p
Gene Ontology (miRWalk)	GO0031290 retinal ganglion cell axon guidance	depleted	0.048913	3	hsa-miR-125b-5p; hsa-miR-331-3p; hsa-miR-93-5p
Gene Ontology (miRWalk)	GO0031952 regulation of protein autophosphorylation	depleted	0.048913	3	hsa-miR-125b-5p; hsa-miR-331-3p; hsa-miR-93-5p
Gene Ontology (miRWalk)	GO0043281 regulation of cysteine type endopeptidase activity involved in apoptotic process	depleted	0.048913	3	hsa-miR-125b-5p; hsa-miR-331-3p; hsa-miR-93-5p
Gene Ontology (miRWalk)	GO0045499 chemorepellent activity	depleted	0.048913	3	hsa-miR-125b-5p; hsa-miR-331-3p; hsa-miR-93-5p
Gene Ontology (miRWalk)	GO0045725 positive regulation of glycogen biosynthetic process	depleted	0.048913	3	hsa-miR-125b-5p; hsa-miR-217; hsa-miR-93-5p
Gene Ontology (miRWalk)	GO0046655 folic acid metabolic process	depleted	0.048913	3	hsa-miR-125b-5p; hsa-miR-222-3p; hsa-miR-93-5p
Gene Ontology (miRWalk)	GO0048557 embryonic digestive tract morphogenesis	depleted	0.048913	3	hsa-miR-125b-5p; hsa-miR-331-3p; hsa-miR-93-5p
Gene Ontology (miRWalk)	GO0048755 branching morphogenesis of a nerve	depleted	0.048913	3	hsa-miR-125b-5p; hsa-miR-331-3p; hsa-miR-93-5p
Gene Ontology (miRWalk)	GO0050896 response to stimulus	depleted	0.048913	3	hsa-miR-125b-5p; hsa-miR-331-3p; hsa-miR-93-5p
Gene Ontology (miRWalk)	GO0060442 branching involved in prostate gland morphogenesis	depleted	0.048913	3	hsa-miR-125b-5p; hsa-miR-222-3p; hsa-miR-216a-5p
Gene Ontology (miRWalk)	GO0060527 prostate epithelial cord arborization involved in prostate glandular acinus morphogenesis	depleted	0.048913	3	hsa-miR-125b-5p; hsa-miR-93-5p; hsa-miR-1303
Gene Ontology (miRWalk)	GO0071397 cellular response to cholesterol	depleted	0.048913	3	hsa-miR-125b-5p; hsa-miR-331-3p; hsa-miR-191-5p
Target genes (miRTarbase)	EPHA7	depleted	0.048913	3	hsa-miR-125b-5p; hsa-miR-331-3p; hsa-miR-93-5p
Target genes (miRTarbase)	HDGF	depleted	0.048913	3	hsa-miR-125b-5p; hsa-miR-222-3p; hsa-miR-93-5p
Target genes (miRTarbase)	KMT2D	depleted	0.048913	3	hsa-miR-125b-5p; hsa-miR-222-3p; hsa-miR-93-5p
Target genes (miRTarbase)	PPM1H	depleted	0.048913	3	hsa-miR-125b-5p; hsa-miR-222-3p; hsa-miR-93-5p
Target genes (miRTarbase)	SRRM2	depleted	0.048913	3	hsa-miR-125b-5p; hsa-miR-331-3p; hsa-miR-222-3p
Gene Ontology (miRWalk)	GO0032494 response to peptidoglycan	enriched	0.000886525	2	hsa-miR-155-5p; hsa-miR-155-3p
Pathways (miRWalk)	WP288 NLR proteins	enriched	0.0248227	2	hsa-miR-155-5p; hsa-miR-218-5p
Gene Ontology (miRWalk)	GO0000347 tho complex	enriched	0.0248227	2	hsa-miR-155-5p; hsa-miR-218-5p
Gene Ontology (miRWalk)	GO0000445 tho complex part of transcription export complex	enriched	0.0248227	2	hsa-miR-155-5p; hsa-miR-218-5p
Gene Ontology (miRWalk)	GO0002063 chondrocyte development	enriched	0.0248227	2	hsa-miR-155-5p; hsa-miR-218-5p
Gene Ontology (miRWalk)	GO0005385 zinc ion transmembrane transporter activity	enriched	0.0248227	2	hsa-miR-155-5p; hsa-miR-218-5p
Gene Ontology (miRWalk)	GO0007035 vacuolar acidification	enriched	0.0248227	2	hsa-miR-155-5p; hsa-miR-218-5p
Gene Ontology (miRWalk)	GO0030056 hemidesmosome	enriched	0.0248227	2	hsa-miR-155-5p; hsa-miR-218-5p
Gene Ontology (miRWalk)	GO0030673 axolemma	enriched	0.0248227	2	hsa-miR-155-5p; hsa-miR-218-5p
Gene Ontology (miRWalk)	GO0031581 hemidesmosome assembly	enriched	0.0248227	2	hsa-miR-155-5p; hsa-miR-218-5p
Gene Ontology (miRWalk)	GO0043277 apoptotic cell clearance	enriched	0.0248227	2	hsa-miR-155-5p; hsa-miR-218-5p
Gene Ontology (miRWalk)	GO0046870 cadmium ion binding	enriched	0.0248227	2	hsa-miR-155-5p; hsa-miR-218-5p
Gene Ontology (miRWalk)	GO0046887 positive regulation of hormone secretion	enriched	0.0248227	2	hsa-miR-155-5p; hsa-miR-218-5p
Gene Ontology (miRWalk)	GO0048384 retinoic acid receptor signaling pathway	enriched	0.0248227	2	hsa-miR-155-5p; hsa-miR-218-5p
Gene Ontology (miRWalk)	GO0050871 positive regulation of b cell activation	enriched	0.0248227	2	hsa-miR-155-5p; hsa-miR-218-5p
Gene Ontology (miRWalk)	GO0060136 embryonic process involved in female pregnancy	enriched	0.0248227	2	hsa-miR-155-5p; hsa-miR-218-5p
Gene Ontology (miRWalk)	GO0070574 cadmium ion transmembrane transport	enriched	0.0248227	2	hsa-miR-155-5p; hsa-miR-218-5p
Gene Ontology (miRWalk)	GO0071391 cellular response to estrogen stimulus	enriched	0.0248227	2	hsa-miR-155-5p; hsa-miR-218-5p
Gene Ontology (miRWalk)	GO0071577 zinc ion transmembrane transport	enriched	0.0248227	2	hsa-miR-155-5p; hsa-miR-218-5p
Target genes (miRTarbase)	CAMTA1	enriched	0.0248227	2	hsa-miR-155-5p; hsa-miR-218-5p
Target genes (miRTarbase)	MRPS27	enriched	0.0248227	2	hsa-miR-155-5p; hsa-miR-218-5p
Target genes (miRTarbase)	RICTOR	enriched	0.0248227	2	hsa-miR-155-5p; hsa-miR-218-5p
Target genes (miRTarbase)	TPD52	enriched	0.0248227	2	hsa-miR-155-5p; hsa-miR-218-5p
Diseases (miRWalk)	Asthma	enriched	0.0319149	2	hsa-miR-155-5p; hsa-miR-146b-5p
Gene Ontology (miRWalk)	GO0004385 guanylate kinase activity	enriched	0.0319149	2	hsa-miR-155-5p; hsa-miR-146b-5p
Gene Ontology (miRWalk)	GO0017022 myosin binding	enriched	0.0319149	2	hsa-miR-155-5p; hsa-miR-146b-5p
Gene Ontology (miRWalk)	GO0019369 arachidonic acid metabolic process	enriched	0.0319149	2	hsa-miR-155-5p; hsa-miR-146b-5p
Gene Ontology (miRWalk)	GO0031340 positive regulation of vesicle fusion	enriched	0.0319149	2	hsa-miR-155-5p; hsa-miR-146b-5p
Gene Ontology (miRWalk)	GO0043931 ossification involved in bone maturation	enriched	0.0319149	2	hsa-miR-155-5p; hsa-miR-146b-5p
Gene Ontology (miRWalk)	GO0050700 card domain binding	enriched	0.0319149	2	hsa-miR-155-5p; hsa-miR-146b-5p
Target genes (miRTarbase)	CARD11	enriched	0.0319149	2	hsa-miR-155-5p; hsa-miR-146b-5p
Target genes (miRTarbase)	RHOA	enriched	0.0319149	2	hsa-miR-155-5p; hsa-miR-146b-5p
Organs (miRWalk)	Leukocytes	enriched	0.0398936	2	hsa-miR-155-5p; hsa-miR-146a-5p
Organs (miRWalk)	Membranes	enriched	0.0398936	2	hsa-miR-155-5p; hsa-miR-146a-5p
Organs (miRWalk)	Neutrophils	enriched	0.0398936	2	hsa-miR-155-5p; hsa-miR-146a-5p
Organs (miRWalk)	Veins	enriched	0.0398936	2	hsa-miR-155-5p; hsa-miR-146a-5p
Pathways (miRWalk)	WP24 Peptide GPCRs	enriched	0.0398936	2	hsa-miR-155-5p; hsa-miR-146a-5p
Gene Ontology (miRWalk)	GO0001939 female pronucleus	enriched	0.0398936	2	hsa-miR-218-5p; hsa-miR-146a-5p
Gene Ontology (miRWalk)	GO0001942 hair follicle development	enriched	0.0398936	2	hsa-miR-155-5p; hsa-miR-146a-5p
Gene Ontology (miRWalk)	GO0002238 response to molecule of fungal origin	enriched	0.0398936	2	hsa-miR-155-5p; hsa-miR-146a-5p
Gene Ontology (miRWalk)	GO0002726 positive regulation of t cell cytokine production	enriched	0.0398936	2	hsa-miR-146b-5p; hsa-miR-146a-5p
Gene Ontology (miRWalk)	GO0003009 skeletal muscle contraction	enriched	0.0398936	2	hsa-miR-218-5p; hsa-miR-146a-5p
Gene Ontology (miRWalk)	GO0004950 chemokine receptor activity	enriched	0.0398936	2	hsa-miR-155-5p; hsa-miR-146a-5p
Gene Ontology (miRWalk)	GO0005123 death receptor binding	enriched	0.0398936	2	hsa-miR-155-5p; hsa-miR-146a-5p
Gene Ontology (miRWalk)	GO0016493 c c chemokine receptor activity	enriched	0.0398936	2	hsa-miR-155-5p; hsa-miR-146a-5p
Gene Ontology (miRWalk)	GO0021795 cerebral cortex cell migration	enriched	0.0398936	2	hsa-miR-155-5p; hsa-miR-146a-5p
Gene Ontology (miRWalk)	GO0032743 positive regulation of interleukin 2 production	enriched	0.0398936	2	hsa-miR-146b-5p; hsa-miR-146a-5p
Gene Ontology (miRWalk)	GO0032760 positive regulation of tumor necrosis factor production	enriched	0.0398936	2	hsa-miR-155-5p; hsa-miR-146a-5p
Gene Ontology (miRWalk)	GO0034098 cdc48p npl4p ufd1p aaa atpase complex	enriched	0.0398936	2	hsa-miR-155-5p; hsa-miR-146a-5p
Gene Ontology (miRWalk)	GO0035457 cellular response to interferon alpha	enriched	0.0398936	2	hsa-miR-155-5p; hsa-miR-146a-5p
Gene Ontology (miRWalk)	GO0042088 t helper 1 type immune response	enriched	0.0398936	2	hsa-miR-146b-5p; hsa-miR-146a-5p
Gene Ontology (miRWalk)	GO0045190 isotype switching	enriched	0.0398936	2	hsa-miR-155-5p; hsa-miR-146a-5p
Gene Ontology (miRWalk)	GO0045351 type i interferon biosynthetic process	enriched	0.0398936	2	hsa-miR-155-5p; hsa-miR-146a-5p
Gene Ontology (miRWalk)	GO0045410 positive regulation of interleukin 6 biosynthetic process	enriched	0.0398936	2	hsa-miR-146b-5p; hsa-miR-146a-5p
Gene Ontology (miRWalk)	GO0048468 cell development	enriched	0.0398936	2	hsa-miR-146b-5p; hsa-miR-146a-5p
Gene Ontology (miRWalk)	GO0048714 positive regulation of oligodendrocyte differentiation	enriched	0.0398936	2	hsa-miR-218-5p; hsa-miR-146a-5p
Gene Ontology (miRWalk)	GO0050830 defense response to gram positive bacterium	enriched	0.0398936	2	hsa-miR-155-5p; hsa-miR-146a-5p
Gene Ontology (miRWalk)	GO0051023 regulation of immunoglobulin secretion	enriched	0.0398936	2	hsa-miR-146b-5p; hsa-miR-146a-5p
Gene Ontology (miRWalk)	GO0051637 gram positive bacterial cell surface binding	enriched	0.0398936	2	hsa-miR-155-5p; hsa-miR-146a-5p
Gene Ontology (miRWalk)	GO0051770 positive regulation of nitric oxide synthase biosynthetic process	enriched	0.0398936	2	hsa-miR-155-5p; hsa-miR-146a-5p
Gene Ontology (miRWalk)	GO0060340 positive regulation of type i interferon mediated signaling pathway	enriched	0.0398936	2	hsa-miR-155-5p; hsa-miR-146a-5p
Gene Ontology (miRWalk)	GO0060571 morphogenesis of an epithelial fold	enriched	0.0398936	2	hsa-miR-155-5p; hsa-miR-146a-5p
Gene Ontology (miRWalk)	GO0060907 positive regulation of macrophage cytokine production	enriched	0.0398936	2	hsa-miR-155-5p; hsa-miR-146a-5p
Gene Ontology (miRWalk)	GO0070098 chemokine mediated signaling pathway	enriched	0.0398936	2	hsa-miR-155-5p; hsa-miR-146a-5p
Gene Ontology (miRWalk)	GO0071223 cellular response to lipoteichoic acid	enriched	0.0398936	2	hsa-miR-155-5p; hsa-miR-146a-5p
Gene Ontology (miRWalk)	GO0071360 cellular response to exogenous dsrna	enriched	0.0398936	2	hsa-miR-155-5p; hsa-miR-146a-5p
Gene Ontology (miRWalk)	GO0097191 extrinsic apoptotic signaling pathway	enriched	0.0398936	2	hsa-miR-155-5p; hsa-miR-146a-5p
Target genes (miRTarbase)	CCR9	enriched	0.0398936	2	hsa-miR-155-5p; hsa-miR-146a-5p
Target genes (miRTarbase)	EGFR	enriched	0.0398936	2	hsa-miR-155-5p; hsa-miR-146a-5p
Target genes (miRTarbase)	IL8	enriched	0.0398936	2	hsa-miR-155-5p; hsa-miR-146a-5p
Target genes (miRTarbase)	KIF22	enriched	0.0398936	2	hsa-miR-155-5p; hsa-miR-146a-5p
Target genes (miRTarbase)	TRAF6	enriched	0.0398936	2	hsa-miR-146b-5p; hsa-miR-146a-5p

## Sheet: Upregulated
Category	Subcategory	Enrichment	p-value	observed	miRNAs/precursors
Gene Ontology (miRWalk)	GO0005634 nucleus	enriched	0.41958	9	hsa-miR-155-5p; hsa-miR-155-3p; hsa-miR-4284; hsa-miR-218-5p; hsa-miR-146b-5p; hsa-miR-146a-5p; hsa-miR-23a-5p; hsa-miR-27b-5p; hsa-miR-23b-5p
Gene Ontology (miRWalk)	GO0005515 protein binding	enriched	0.0632293	7	hsa-miR-155-5p; hsa-miR-155-3p; hsa-miR-4284; hsa-miR-218-5p; hsa-miR-146b-5p; hsa-miR-146a-5p; hsa-miR-23b-5p
Conserved (in at least 5 species) (miRBase)	Conserved	depleted	0.247718	7	hsa-miR-155-5p; hsa-miR-218-5p; hsa-miR-146b-5p; hsa-miR-146a-5p; hsa-miR-27b-5p; hsa-miR-128-1-5p; hsa-miR-27a-5p
Gene Ontology (miRWalk)	GO0002755 myd88 dependent toll like receptor signaling pathway	enriched	0.121259	6	hsa-miR-155-5p; hsa-miR-155-3p; hsa-miR-218-5p; hsa-miR-146b-5p; hsa-miR-146a-5p; hsa-miR-23a-5p
Gene Ontology (miRWalk)	GO0003677 dna binding	enriched	0.607143	6	hsa-miR-155-5p; hsa-miR-4284; hsa-miR-218-5p; hsa-miR-146a-5p; hsa-miR-27b-5p; hsa-miR-23b-5p
Gene Ontology (miRWalk)	GO0000287 magnesium ion binding	enriched	0.00584795	2	hsa-miR-155-5p; hsa-miR-155-3p
Gene Ontology (miRWalk)	GO0008270 zinc ion binding	enriched	0.145142	6	hsa-miR-155-5p; hsa-miR-4284; hsa-miR-218-5p; hsa-miR-146b-5p; hsa-miR-146a-5p; hsa-miR-27b-5p
Gene Ontology (miRWalk)	GO0019901 protein kinase binding	enriched	0.145142	6	hsa-miR-155-5p; hsa-miR-4284; hsa-miR-218-5p; hsa-miR-146b-5p; hsa-miR-146a-5p; hsa-miR-27b-5p
Gene Ontology (miRWalk)	GO0046982 protein heterodimerization activity	enriched	0.121259	6	hsa-miR-155-5p; hsa-miR-155-3p; hsa-miR-218-5p; hsa-miR-146b-5p; hsa-miR-146a-5p; hsa-miR-23a-5p
Diseases (published studies about miRNA profiles from peripheral blood)	sarcoidosis deregulated	depleted	0.250921	6	hsa-miR-155-5p; hsa-miR-146b-5p; hsa-miR-29b-1-5p; hsa-miR-23a-5p; hsa-miR-27b-5p; hsa-miR-27a-5p
Immune cells	CD15 expressed	enriched	0.121259	6	hsa-miR-155-5p; hsa-miR-4284; hsa-miR-146b-5p; hsa-miR-146a-5p; hsa-miR-29b-1-5p; hsa-miR-23a-5p
Pathways (miRWalk)	P00006 Apoptosis signaling pathway	enriched	0.209236	5	hsa-miR-155-5p; hsa-miR-218-5p; hsa-miR-146b-5p; hsa-miR-146a-5p; hsa-miR-23a-5p
Gene Ontology (miRWalk)	GO0032494 response to peptidoglycan	enriched	0.00584795	2	hsa-miR-155-5p; hsa-miR-155-3p
Pathways (miRWalk)	WP2064 Neural Crest Differentiation	enriched	0.29429	5	hsa-miR-155-5p; hsa-miR-218-5p; hsa-miR-146b-5p; hsa-miR-146a-5p; hsa-miR-27b-5p
Pathways (miRWalk)	WP289 Myometrial Relaxation and Contraction Pathways	enriched	0.209236	5	hsa-miR-155-5p; hsa-miR-218-5p; hsa-miR-146b-5p; hsa-miR-146a-5p; hsa-miR-23a-5p
Pathways (miRWalk)	hsa01100 Metabolic pathways	enriched	0.29429	5	hsa-miR-155-5p; hsa-miR-218-5p; hsa-miR-146b-5p; hsa-miR-146a-5p; hsa-miR-23b-5p
Gene Ontology (miRWalk)	GO0043407 negative regulation of map kinase activity	enriched	0.00584795	2	hsa-miR-155-5p; hsa-miR-155-3p
Chromosomal location (miRBase)	Chromosome 21	enriched	0.00584795	2	hsa-miR-155-5p; hsa-miR-155-3p
Gene Ontology (miRWalk)	GO0005737 cytoplasm	enriched	0.00973021	6	hsa-miR-155-5p; hsa-miR-155-3p; hsa-miR-4284; hsa-miR-218-5p; hsa-miR-146b-5p; hsa-miR-146a-5p
Pathways (miRWalk)	P00054 Toll receptor signaling pathway	enriched	0.0332817	5	hsa-miR-155-5p; hsa-miR-155-3p; hsa-miR-218-5p; hsa-miR-146b-5p; hsa-miR-146a-5p
Diseases (miRWalk)	Neoplasms	enriched	0.127107	5	hsa-miR-155-5p; hsa-miR-218-5p; hsa-miR-146b-5p; hsa-miR-146a-5p; hsa-miR-128-2-5p
Gene Ontology (miRWalk)	GO0000122 negative regulation of transcription from rna polymerase ii promoter	enriched	0.29429	5	hsa-miR-155-5p; hsa-miR-218-5p; hsa-miR-146b-5p; hsa-miR-146a-5p; hsa-miR-23b-5p
Gene Ontology (miRWalk)	GO0002224 toll like receptor signaling pathway	enriched	0.209236	5	hsa-miR-155-5p; hsa-miR-218-5p; hsa-miR-146b-5p; hsa-miR-146a-5p; hsa-miR-23a-5p
Gene Ontology (miRWalk)	GO0002756 myd88 independent toll like receptor signaling pathway	enriched	0.209236	5	hsa-miR-155-5p; hsa-miR-218-5p; hsa-miR-146b-5p; hsa-miR-146a-5p; hsa-miR-23a-5p
Gene Ontology (miRWalk)	GO0003700 sequence specific dna binding transcription factor activity	enriched	0.209236	5	hsa-miR-155-5p; hsa-miR-218-5p; hsa-miR-146b-5p; hsa-miR-146a-5p; hsa-miR-23a-5p
Gene Ontology (miRWalk)	GO0003723 rna binding	enriched	0.29429	5	hsa-miR-155-5p; hsa-miR-218-5p; hsa-miR-146b-5p; hsa-miR-146a-5p; hsa-miR-23b-5p
Pathways (miRWalk)	hsa04210 Apoptosis	enriched	0.0332817	5	hsa-miR-155-5p; hsa-miR-155-3p; hsa-miR-218-5p; hsa-miR-146b-5p; hsa-miR-146a-5p
Pathways (miRWalk)	hsa04722 Neurotrophin signaling pathway	enriched	0.0332817	5	hsa-miR-155-5p; hsa-miR-155-3p; hsa-miR-218-5p; hsa-miR-146b-5p; hsa-miR-146a-5p
Gene Ontology (miRWalk)	GO0005509 calcium ion binding	enriched	0.29429	5	hsa-miR-155-5p; hsa-miR-218-5p; hsa-miR-146b-5p; hsa-miR-146a-5p; hsa-miR-27b-5p
Pathways (miRWalk)	hsa05200 Pathways in cancer	enriched	0.0332817	5	hsa-miR-155-5p; hsa-miR-4284; hsa-miR-218-5p; hsa-miR-146b-5p; hsa-miR-146a-5p
Gene Ontology (miRWalk)	GO0005654 nucleoplasm	enriched	0.209236	5	hsa-miR-155-5p; hsa-miR-218-5p; hsa-miR-146b-5p; hsa-miR-146a-5p; hsa-miR-23a-5p
Gene Ontology (miRWalk)	GO0005730 nucleolus	enriched	0.29429	5	hsa-miR-155-5p; hsa-miR-218-5p; hsa-miR-146b-5p; hsa-miR-146a-5p; hsa-miR-23b-5p
Gene Ontology (miRWalk)	GO0005829 cytosol	enriched	0.29429	5	hsa-miR-155-5p; hsa-miR-218-5p; hsa-miR-146b-5p; hsa-miR-146a-5p; hsa-miR-23b-5p
Pathways (miRWalk)	hsa05222 Small cell lung cancer	enriched	0.0332817	5	hsa-miR-155-5p; hsa-miR-4284; hsa-miR-218-5p; hsa-miR-146b-5p; hsa-miR-146a-5p
Gene Ontology (miRWalk)	GO0005886 plasma membrane	enriched	0.29429	5	hsa-miR-155-5p; hsa-miR-218-5p; hsa-miR-146b-5p; hsa-miR-146a-5p; hsa-miR-27b-5p
Gene Ontology (miRWalk)	GO0006351 transcription dna dependent	enriched	0.29429	5	hsa-miR-155-5p; hsa-miR-218-5p; hsa-miR-146b-5p; hsa-miR-146a-5p; hsa-miR-27b-5p
Gene Ontology (miRWalk)	GO0006355 regulation of transcription dna dependent	enriched	0.29429	5	hsa-miR-155-5p; hsa-miR-218-5p; hsa-miR-146b-5p; hsa-miR-146a-5p; hsa-miR-27b-5p
Gene Ontology (miRWalk)	GO0004674 protein serine threonine kinase activity	enriched	0.0332817	5	hsa-miR-155-5p; hsa-miR-155-3p; hsa-miR-218-5p; hsa-miR-146b-5p; hsa-miR-146a-5p
Gene Ontology (miRWalk)	GO0004842 ubiquitin protein ligase activity	enriched	0.0332817	5	hsa-miR-155-5p; hsa-miR-4284; hsa-miR-218-5p; hsa-miR-146b-5p; hsa-miR-146a-5p
Gene Ontology (miRWalk)	GO0005524 atp binding	enriched	0.0332817	5	hsa-miR-155-5p; hsa-miR-155-3p; hsa-miR-218-5p; hsa-miR-146b-5p; hsa-miR-146a-5p
Gene Ontology (miRWalk)	GO0008063 toll signaling pathway	enriched	0.209236	5	hsa-miR-155-5p; hsa-miR-218-5p; hsa-miR-146b-5p; hsa-miR-146a-5p; hsa-miR-23a-5p
Gene Ontology (miRWalk)	GO0010467 gene expression	enriched	0.29429	5	hsa-miR-155-5p; hsa-miR-218-5p; hsa-miR-146b-5p; hsa-miR-146a-5p; hsa-miR-23b-5p
Gene Ontology (miRWalk)	GO0016021 integral to membrane	enriched	0.29429	5	hsa-miR-155-5p; hsa-miR-218-5p; hsa-miR-146b-5p; hsa-miR-146a-5p; hsa-miR-27b-5p
Gene Ontology (miRWalk)	GO0019048 virus host interaction	enriched	0.29429	5	hsa-miR-155-5p; hsa-miR-218-5p; hsa-miR-146b-5p; hsa-miR-146a-5p; hsa-miR-23b-5p
Gene Ontology (miRWalk)	GO0005856 cytoskeleton	enriched	0.0332817	5	hsa-miR-155-5p; hsa-miR-4284; hsa-miR-218-5p; hsa-miR-146b-5p; hsa-miR-146a-5p
Gene Ontology (miRWalk)	GO0030027 lamellipodium	enriched	0.29429	5	hsa-miR-155-5p; hsa-miR-218-5p; hsa-miR-146b-5p; hsa-miR-146a-5p; hsa-miR-27b-5p
Gene Ontology (miRWalk)	GO0034130 toll like receptor 1 signaling pathway	enriched	0.209236	5	hsa-miR-155-5p; hsa-miR-218-5p; hsa-miR-146b-5p; hsa-miR-146a-5p; hsa-miR-23a-5p
Gene Ontology (miRWalk)	GO0034134 toll like receptor 2 signaling pathway	enriched	0.209236	5	hsa-miR-155-5p; hsa-miR-218-5p; hsa-miR-146b-5p; hsa-miR-146a-5p; hsa-miR-23a-5p
Gene Ontology (miRWalk)	GO0034138 toll like receptor 3 signaling pathway	enriched	0.209236	5	hsa-miR-155-5p; hsa-miR-218-5p; hsa-miR-146b-5p; hsa-miR-146a-5p; hsa-miR-23a-5p
Gene Ontology (miRWalk)	GO0034142 toll like receptor 4 signaling pathway	enriched	0.209236	5	hsa-miR-155-5p; hsa-miR-218-5p; hsa-miR-146b-5p; hsa-miR-146a-5p; hsa-miR-23a-5p
Gene Ontology (miRWalk)	GO0035666 trif dependent toll like receptor signaling pathway	enriched	0.209236	5	hsa-miR-155-5p; hsa-miR-218-5p; hsa-miR-146b-5p; hsa-miR-146a-5p; hsa-miR-23a-5p
Gene Ontology (miRWalk)	GO0006468 protein phosphorylation	enriched	0.0332817	5	hsa-miR-155-5p; hsa-miR-155-3p; hsa-miR-218-5p; hsa-miR-146b-5p; hsa-miR-146a-5p
Gene Ontology (miRWalk)	GO0006915 apoptotic process	enriched	0.0332817	5	hsa-miR-155-5p; hsa-miR-4284; hsa-miR-218-5p; hsa-miR-146b-5p; hsa-miR-146a-5p
Gene Ontology (miRWalk)	GO0045087 innate immune response	enriched	0.209236	5	hsa-miR-155-5p; hsa-miR-218-5p; hsa-miR-146b-5p; hsa-miR-146a-5p; hsa-miR-23a-5p
Gene Ontology (miRWalk)	GO0045892 negative regulation of transcription dna dependent	enriched	0.29429	5	hsa-miR-155-5p; hsa-miR-218-5p; hsa-miR-146b-5p; hsa-miR-146a-5p; hsa-miR-23b-5p
Gene Ontology (miRWalk)	GO0045944 positive regulation of transcription from rna polymerase ii promoter	enriched	0.209236	5	hsa-miR-155-5p; hsa-miR-218-5p; hsa-miR-146b-5p; hsa-miR-146a-5p; hsa-miR-23a-5p
Gene Ontology (miRWalk)	GO0048011 nerve growth factor receptor signaling pathway	enriched	0.209236	5	hsa-miR-155-5p; hsa-miR-218-5p; hsa-miR-146b-5p; hsa-miR-146a-5p; hsa-miR-23a-5p
Gene Ontology (miRWalk)	GO0007165 signal transduction	enriched	0.0332817	5	hsa-miR-155-5p; hsa-miR-4284; hsa-miR-218-5p; hsa-miR-146b-5p; hsa-miR-146a-5p
Gene Ontology (miRWalk)	GO0019221 cytokine mediated signaling pathway	enriched	0.0332817	5	hsa-miR-155-5p; hsa-miR-155-3p; hsa-miR-218-5p; hsa-miR-146b-5p; hsa-miR-146a-5p
Diseases (published studies about miRNA profiles from peripheral blood)	acute myocardial infarction deregulated	enriched	0.209236	5	hsa-miR-155-5p; hsa-miR-155-3p; hsa-miR-146b-5p; hsa-miR-29b-1-5p; hsa-miR-23a-5p
Diseases (published studies about miRNA profiles from peripheral blood)	pancreatitis deregulated	depleted	0.29429	5	hsa-miR-155-5p; hsa-miR-146a-5p; hsa-miR-29b-1-5p; hsa-miR-27b-5p; hsa-miR-27a-5p
Diseases (published studies about miRNA profiles from peripheral blood)	peridontitis deregulated	depleted	0.365669	5	hsa-miR-155-5p; hsa-miR-218-5p; hsa-miR-146b-5p; hsa-miR-23b-5p; hsa-miR-92a-2-5p
Diseases (published studies about miRNA profiles from peripheral blood)	peridontitis downregulated	depleted	0.365669	5	hsa-miR-155-5p; hsa-miR-218-5p; hsa-miR-146b-5p; hsa-miR-23b-5p; hsa-miR-92a-2-5p
Immune cells	CD14 expressed	enriched	0.209236	5	hsa-miR-155-5p; hsa-miR-4284; hsa-miR-146b-5p; hsa-miR-146a-5p; hsa-miR-23a-5p
Immune cells	CD19 expressed	enriched	0.0689714	5	hsa-miR-155-5p; hsa-miR-4284; hsa-miR-146b-5p; hsa-miR-146a-5p; hsa-miR-29b-1-5p
Immune cells	CD3 expressed	enriched	0.0689714	5	hsa-miR-155-5p; hsa-miR-4284; hsa-miR-146b-5p; hsa-miR-146a-5p; hsa-miR-29b-1-5p
Immune cells	CD56 expressed	enriched	0.0689714	5	hsa-miR-155-5p; hsa-miR-4284; hsa-miR-146b-5p; hsa-miR-146a-5p; hsa-miR-29b-1-5p
Organs (miRWalk)	Epithelial Cells	enriched	0.0773994	4	hsa-miR-155-5p; hsa-miR-218-5p; hsa-miR-146b-5p; hsa-miR-146a-5p
Pathways (miRWalk)	P00005 Angiogenesis	enriched	0.0773994	4	hsa-miR-155-5p; hsa-miR-218-5p; hsa-miR-146b-5p; hsa-miR-146a-5p
Pathways (miRWalk)	P00031 Inflammation mediated by chemokine and cytokine signaling pathway	enriched	0.0773994	4	hsa-miR-155-5p; hsa-miR-218-5p; hsa-miR-146b-5p; hsa-miR-146a-5p
Pathways (miRWalk)	P00034 Integrin signalling pathway	enriched	0.0773994	4	hsa-miR-155-5p; hsa-miR-218-5p; hsa-miR-146b-5p; hsa-miR-146a-5p
Pathways (miRWalk)	P00036 Interleukin signaling pathway	enriched	0.0773994	4	hsa-miR-155-5p; hsa-miR-218-5p; hsa-miR-146b-5p; hsa-miR-146a-5p
Pathways (miRWalk)	P00046 Oxidative stress response	enriched	0.0773994	4	hsa-miR-155-5p; hsa-miR-218-5p; hsa-miR-146b-5p; hsa-miR-146a-5p
Pathways (miRWalk)	P00053 T cell activation	enriched	0.0773994	4	hsa-miR-155-5p; hsa-miR-218-5p; hsa-miR-146b-5p; hsa-miR-146a-5p
Pathways (miRWalk)	P00057 Wnt signaling pathway	enriched	0.490454	4	hsa-miR-155-5p; hsa-miR-218-5p; hsa-miR-146a-5p; hsa-miR-27b-5p
Pathways (miRWalk)	WP138 Androgen receptor signaling pathway	enriched	0.0773994	4	hsa-miR-155-5p; hsa-miR-218-5p; hsa-miR-146b-5p; hsa-miR-146a-5p
Pathways (miRWalk)	WP1434 Osteopontin Signaling	enriched	0.0773994	4	hsa-miR-155-5p; hsa-miR-218-5p; hsa-miR-146b-5p; hsa-miR-146a-5p
Pathways (miRWalk)	WP1544 MicroRNAs in cardiomyocyte hypertrophy	enriched	0.0773994	4	hsa-miR-155-5p; hsa-miR-218-5p; hsa-miR-146b-5p; hsa-miR-146a-5p
Pathways (miRWalk)	WP1545 miRNAs involved in DDR	enriched	0.0773994	4	hsa-miR-155-5p; hsa-miR-218-5p; hsa-miR-146b-5p; hsa-miR-146a-5p
Pathways (miRWalk)	WP179 Cell cycle	enriched	0.0773994	4	hsa-miR-155-5p; hsa-miR-218-5p; hsa-miR-146b-5p; hsa-miR-146a-5p
Pathways (miRWalk)	WP195 IL 1 signaling pathway	enriched	0.0773994	4	hsa-miR-155-5p; hsa-miR-218-5p; hsa-miR-146b-5p; hsa-miR-146a-5p
Pathways (miRWalk)	WP2018 RANKL RANK Signaling Pathway	enriched	0.0773994	4	hsa-miR-155-5p; hsa-miR-218-5p; hsa-miR-146b-5p; hsa-miR-146a-5p
Pathways (miRWalk)	WP2034 Leptin signaling pathway	enriched	0.0773994	4	hsa-miR-155-5p; hsa-miR-218-5p; hsa-miR-146b-5p; hsa-miR-146a-5p
Pathways (miRWalk)	WP2037 Prolactin Signaling Pathway	enriched	0.0773994	4	hsa-miR-155-5p; hsa-miR-218-5p; hsa-miR-146b-5p; hsa-miR-146a-5p
Pathways (miRWalk)	WP2256 Integrated Pancreatic Cancer Pathway	enriched	0.0773994	4	hsa-miR-155-5p; hsa-miR-218-5p; hsa-miR-146b-5p; hsa-miR-146a-5p
Pathways (miRWalk)	WP231 TNF alpha Signaling Pathway	enriched	0.0773994	4	hsa-miR-155-5p; hsa-miR-218-5p; hsa-miR-146b-5p; hsa-miR-146a-5p
Pathways (miRWalk)	WP236 Adipogenesis	enriched	0.0773994	4	hsa-miR-155-5p; hsa-miR-218-5p; hsa-miR-146b-5p; hsa-miR-146a-5p
Pathways (miRWalk)	WP23 B Cell Receptor Signaling Pathway	enriched	0.0773994	4	hsa-miR-155-5p; hsa-miR-218-5p; hsa-miR-146b-5p; hsa-miR-146a-5p
Pathways (miRWalk)	WP254 Apoptosis	enriched	0.0773994	4	hsa-miR-155-5p; hsa-miR-218-5p; hsa-miR-146b-5p; hsa-miR-146a-5p
Pathways (miRWalk)	WP262 EBV LMP1 signaling	enriched	0.0773994	4	hsa-miR-155-5p; hsa-miR-218-5p; hsa-miR-146b-5p; hsa-miR-146a-5p
Pathways (miRWalk)	WP304 Kit receptor signaling pathway	enriched	0.0773994	4	hsa-miR-155-5p; hsa-miR-218-5p; hsa-miR-146b-5p; hsa-miR-146a-5p
Pathways (miRWalk)	WP306 Focal Adhesion	enriched	0.0773994	4	hsa-miR-155-5p; hsa-miR-218-5p; hsa-miR-146b-5p; hsa-miR-146a-5p
Pathways (miRWalk)	WP366 TGF beta Signaling Pathway1	enriched	0.0773994	4	hsa-miR-155-5p; hsa-miR-218-5p; hsa-miR-146b-5p; hsa-miR-146a-5p
Pathways (miRWalk)	WP382 MAPK signaling pathway	enriched	0.0773994	4	hsa-miR-155-5p; hsa-miR-218-5p; hsa-miR-146b-5p; hsa-miR-146a-5p
Pathways (miRWalk)	WP395 IL 4 signaling pathway	enriched	0.0773994	4	hsa-miR-155-5p; hsa-miR-218-5p; hsa-miR-146b-5p; hsa-miR-146a-5p
Pathways (miRWalk)	WP408 Oxidative Stress	enriched	0.0773994	4	hsa-miR-155-5p; hsa-miR-218-5p; hsa-miR-146b-5p; hsa-miR-146a-5p
Pathways (miRWalk)	WP437 EGF EGFR Signaling Pathway	enriched	0.305986	4	hsa-miR-155-5p; hsa-miR-218-5p; hsa-miR-146a-5p; hsa-miR-23a-5p
Pathways (miRWalk)	WP45 G1 to S cell cycle control	enriched	0.0773994	4	hsa-miR-155-5p; hsa-miR-218-5p; hsa-miR-146b-5p; hsa-miR-146a-5p
Pathways (miRWalk)	WP51 Regulation of Actin Cytoskeleton	enriched	0.0773994	4	hsa-miR-155-5p; hsa-miR-218-5p; hsa-miR-146b-5p; hsa-miR-146a-5p
Pathways (miRWalk)	WP560 TGF beta Signaling Pathway2	enriched	0.0773994	4	hsa-miR-155-5p; hsa-miR-218-5p; hsa-miR-146b-5p; hsa-miR-146a-5p
Pathways (miRWalk)	WP615 Senescence and Autophagy	enriched	0.0773994	4	hsa-miR-155-5p; hsa-miR-218-5p; hsa-miR-146b-5p; hsa-miR-146a-5p
Pathways (miRWalk)	WP673 ErbB signaling pathway	enriched	0.0773994	4	hsa-miR-155-5p; hsa-miR-218-5p; hsa-miR-146b-5p; hsa-miR-146a-5p
Pathways (miRWalk)	WP69 TCR Signaling Pathway	enriched	0.0773994	4	hsa-miR-155-5p; hsa-miR-218-5p; hsa-miR-146b-5p; hsa-miR-146a-5p
Pathways (miRWalk)	WP706 SIDS Susceptibility Pathways	enriched	0.0773994	4	hsa-miR-155-5p; hsa-miR-218-5p; hsa-miR-146b-5p; hsa-miR-146a-5p
Pathways (miRWalk)	WP707 DNA damage response	enriched	0.0773994	4	hsa-miR-155-5p; hsa-miR-218-5p; hsa-miR-146b-5p; hsa-miR-146a-5p
Pathways (miRWalk)	WP710 DNA damage response only ATM dependent	enriched	0.0773994	4	hsa-miR-155-5p; hsa-miR-218-5p; hsa-miR-146b-5p; hsa-miR-146a-5p
Pathways (miRWalk)	WP712 Estrogen signaling pathway	enriched	0.0773994	4	hsa-miR-155-5p; hsa-miR-218-5p; hsa-miR-146b-5p; hsa-miR-146a-5p
Pathways (miRWalk)	WP75 Toll Like Receptor signaling	enriched	0.0773994	4	hsa-miR-155-5p; hsa-miR-218-5p; hsa-miR-146b-5p; hsa-miR-146a-5p
Pathways (miRWalk)	hsa03040 Spliceosome	enriched	0.0773994	4	hsa-miR-155-5p; hsa-miR-218-5p; hsa-miR-146b-5p; hsa-miR-146a-5p
Pathways (miRWalk)	hsa04010 MAPK signaling pathway	enriched	0.0773994	4	hsa-miR-155-5p; hsa-miR-218-5p; hsa-miR-146b-5p; hsa-miR-146a-5p
Pathways (miRWalk)	hsa04012 ErbB signaling pathway	enriched	0.0773994	4	hsa-miR-155-5p; hsa-miR-218-5p; hsa-miR-146b-5p; hsa-miR-146a-5p
Pathways (miRWalk)	hsa04062 Chemokine signaling pathway	enriched	0.0773994	4	hsa-miR-155-5p; hsa-miR-218-5p; hsa-miR-146b-5p; hsa-miR-146a-5p
Pathways (miRWalk)	hsa04110 Cell cycle	enriched	0.0773994	4	hsa-miR-155-5p; hsa-miR-218-5p; hsa-miR-146b-5p; hsa-miR-146a-5p
Pathways (miRWalk)	hsa04115 p53 signaling pathway	enriched	0.0773994	4	hsa-miR-155-5p; hsa-miR-218-5p; hsa-miR-146b-5p; hsa-miR-146a-5p
Pathways (miRWalk)	hsa04120 Ubiquitin mediated proteolysis	enriched	0.0773994	4	hsa-miR-155-5p; hsa-miR-218-5p; hsa-miR-146b-5p; hsa-miR-146a-5p
Pathways (miRWalk)	hsa04144 Endocytosis	enriched	0.0773994	4	hsa-miR-155-5p; hsa-miR-218-5p; hsa-miR-146b-5p; hsa-miR-146a-5p
Pathways (miRWalk)	hsa04150 mTOR signaling pathway	enriched	0.374871	4	hsa-miR-155-5p; hsa-miR-218-5p; hsa-miR-146b-5p; hsa-miR-23b-5p
Pathways (miRWalk)	hsa04310 Wnt signaling pathway	enriched	0.0773994	4	hsa-miR-155-5p; hsa-miR-218-5p; hsa-miR-146b-5p; hsa-miR-146a-5p
Pathways (miRWalk)	hsa04350 TGF beta signaling pathway	enriched	0.0773994	4	hsa-miR-155-5p; hsa-miR-218-5p; hsa-miR-146b-5p; hsa-miR-146a-5p
Pathways (miRWalk)	hsa04360 Axon guidance	enriched	0.0773994	4	hsa-miR-155-5p; hsa-miR-218-5p; hsa-miR-146b-5p; hsa-miR-146a-5p
Pathways (miRWalk)	hsa04510 Focal adhesion	enriched	0.0773994	4	hsa-miR-155-5p; hsa-miR-218-5p; hsa-miR-146b-5p; hsa-miR-146a-5p
Pathways (miRWalk)	hsa04514 Cell adhesion molecules CAMs	enriched	0.490454	4	hsa-miR-155-5p; hsa-miR-218-5p; hsa-miR-146a-5p; hsa-miR-27b-5p
Pathways (miRWalk)	hsa04520 Adherens junction	enriched	0.0773994	4	hsa-miR-155-5p; hsa-miR-218-5p; hsa-miR-146b-5p; hsa-miR-146a-5p
Pathways (miRWalk)	hsa04620 Toll like receptor signaling pathway	enriched	0.0773994	4	hsa-miR-155-5p; hsa-miR-218-5p; hsa-miR-146b-5p; hsa-miR-146a-5p
Pathways (miRWalk)	hsa04621 NOD like receptor signaling pathway	enriched	0.0773994	4	hsa-miR-155-5p; hsa-miR-218-5p; hsa-miR-146b-5p; hsa-miR-146a-5p
Pathways (miRWalk)	hsa04622 RIG I like receptor signaling pathway	enriched	0.0773994	4	hsa-miR-155-5p; hsa-miR-218-5p; hsa-miR-146b-5p; hsa-miR-146a-5p
Pathways (miRWalk)	hsa04623 Cytosolic DNA sensing pathway	enriched	0.0773994	4	hsa-miR-155-5p; hsa-miR-218-5p; hsa-miR-146b-5p; hsa-miR-146a-5p
Pathways (miRWalk)	hsa04630 Jak STAT signaling pathway	enriched	0.0773994	4	hsa-miR-155-5p; hsa-miR-218-5p; hsa-miR-146b-5p; hsa-miR-146a-5p
Pathways (miRWalk)	hsa04660 T cell receptor signaling pathway	enriched	0.0773994	4	hsa-miR-155-5p; hsa-miR-218-5p; hsa-miR-146b-5p; hsa-miR-146a-5p
Pathways (miRWalk)	hsa04662 B cell receptor signaling pathway	enriched	0.0773994	4	hsa-miR-155-5p; hsa-miR-218-5p; hsa-miR-146b-5p; hsa-miR-146a-5p
Pathways (miRWalk)	hsa04670 Leukocyte transendothelial migration	enriched	0.0773994	4	hsa-miR-155-5p; hsa-miR-218-5p; hsa-miR-146b-5p; hsa-miR-146a-5p
Pathways (miRWalk)	hsa04810 Regulation of actin cytoskeleton	enriched	0.0773994	4	hsa-miR-155-5p; hsa-miR-218-5p; hsa-miR-146b-5p; hsa-miR-146a-5p
Pathways (miRWalk)	hsa04920 Adipocytokine signaling pathway	enriched	0.0773994	4	hsa-miR-155-5p; hsa-miR-218-5p; hsa-miR-146b-5p; hsa-miR-146a-5p
Pathways (miRWalk)	hsa05120 Epithelial cell signaling in Helicobacter pylori infection	enriched	0.0773994	4	hsa-miR-155-5p; hsa-miR-218-5p; hsa-miR-146b-5p; hsa-miR-146a-5p
Pathways (miRWalk)	hsa05212 Pancreatic cancer	enriched	0.0773994	4	hsa-miR-155-5p; hsa-miR-218-5p; hsa-miR-146b-5p; hsa-miR-146a-5p
Pathways (miRWalk)	hsa05214 Glioma	enriched	0.0773994	4	hsa-miR-155-5p; hsa-miR-218-5p; hsa-miR-146b-5p; hsa-miR-146a-5p
Pathways (miRWalk)	hsa05215 Prostate cancer	enriched	0.0773994	4	hsa-miR-155-5p; hsa-miR-218-5p; hsa-miR-146b-5p; hsa-miR-146a-5p
Pathways (miRWalk)	hsa05218 Melanoma	enriched	0.0773994	4	hsa-miR-155-5p; hsa-miR-218-5p; hsa-miR-146b-5p; hsa-miR-146a-5p
Pathways (miRWalk)	hsa05220 Chronic myeloid leukemia	enriched	0.0773994	4	hsa-miR-155-5p; hsa-miR-218-5p; hsa-miR-146b-5p; hsa-miR-146a-5p
Pathways (miRWalk)	hsa05221 Acute myeloid leukemia	enriched	0.0773994	4	hsa-miR-155-5p; hsa-miR-218-5p; hsa-miR-146b-5p; hsa-miR-146a-5p
Pathways (miRWalk)	hsa05223 Non small cell lung cancer	enriched	0.0773994	4	hsa-miR-155-5p; hsa-miR-218-5p; hsa-miR-146b-5p; hsa-miR-146a-5p
Gene Ontology (miRWalk)	GO0000075 cell cycle checkpoint	enriched	0.0773994	4	hsa-miR-155-5p; hsa-miR-218-5p; hsa-miR-146b-5p; hsa-miR-146a-5p
Gene Ontology (miRWalk)	GO0000079 regulation of cyclin dependent protein kinase activity	enriched	0.0773994	4	hsa-miR-155-5p; hsa-miR-218-5p; hsa-miR-146b-5p; hsa-miR-146a-5p
Gene Ontology (miRWalk)	GO0000080 g1 phase of mitotic cell cycle	enriched	0.0773994	4	hsa-miR-155-5p; hsa-miR-218-5p; hsa-miR-146b-5p; hsa-miR-146a-5p
Gene Ontology (miRWalk)	GO0000082 g1 s transition of mitotic cell cycle	enriched	0.0773994	4	hsa-miR-155-5p; hsa-miR-218-5p; hsa-miR-146b-5p; hsa-miR-146a-5p
Gene Ontology (miRWalk)	GO0000084 s phase of mitotic cell cycle	enriched	0.0773994	4	hsa-miR-155-5p; hsa-miR-218-5p; hsa-miR-146b-5p; hsa-miR-146a-5p
Gene Ontology (miRWalk)	GO0000166 nucleotide binding	enriched	0.490454	4	hsa-miR-155-5p; hsa-miR-218-5p; hsa-miR-146a-5p; hsa-miR-23b-5p
Gene Ontology (miRWalk)	GO0000187 activation of mapk activity	enriched	0.0773994	4	hsa-miR-155-5p; hsa-miR-218-5p; hsa-miR-146b-5p; hsa-miR-146a-5p
Gene Ontology (miRWalk)	GO0000278 mitotic cell cycle	enriched	0.0773994	4	hsa-miR-155-5p; hsa-miR-218-5p; hsa-miR-146b-5p; hsa-miR-146a-5p
Gene Ontology (miRWalk)	GO0000307 cyclin dependent protein kinase holoenzyme complex	enriched	0.0773994	4	hsa-miR-155-5p; hsa-miR-218-5p; hsa-miR-146b-5p; hsa-miR-146a-5p
Gene Ontology (miRWalk)	GO0001503 ossification	enriched	0.0773994	4	hsa-miR-155-5p; hsa-miR-218-5p; hsa-miR-146b-5p; hsa-miR-146a-5p
Gene Ontology (miRWalk)	GO0001843 neural tube closure	enriched	0.0773994	4	hsa-miR-155-5p; hsa-miR-218-5p; hsa-miR-146b-5p; hsa-miR-146a-5p
Gene Ontology (miRWalk)	GO0003690 double stranded dna binding	enriched	0.0773994	4	hsa-miR-155-5p; hsa-miR-218-5p; hsa-miR-146b-5p; hsa-miR-146a-5p
Gene Ontology (miRWalk)	GO0003924 gtpase activity	enriched	0.0773994	4	hsa-miR-155-5p; hsa-miR-218-5p; hsa-miR-146b-5p; hsa-miR-146a-5p
Gene Ontology (miRWalk)	GO0004672 protein kinase activity	enriched	0.0773994	4	hsa-miR-155-5p; hsa-miR-218-5p; hsa-miR-146b-5p; hsa-miR-146a-5p
Gene Ontology (miRWalk)	GO0004861 cyclin dependent protein kinase inhibitor activity	enriched	0.0773994	4	hsa-miR-155-5p; hsa-miR-218-5p; hsa-miR-146b-5p; hsa-miR-146a-5p
Gene Ontology (miRWalk)	GO0005525 gtp binding	enriched	0.0773994	4	hsa-miR-155-5p; hsa-miR-218-5p; hsa-miR-146b-5p; hsa-miR-146a-5p
Gene Ontology (miRWalk)	GO0005543 phospholipid binding	enriched	0.0773994	4	hsa-miR-155-5p; hsa-miR-218-5p; hsa-miR-146b-5p; hsa-miR-146a-5p
Gene Ontology (miRWalk)	GO0005615 extracellular space	enriched	0.0773994	4	hsa-miR-155-5p; hsa-miR-218-5p; hsa-miR-146b-5p; hsa-miR-146a-5p
Gene Ontology (miRWalk)	GO0005635 nuclear envelope	enriched	0.0773994	4	hsa-miR-155-5p; hsa-miR-218-5p; hsa-miR-146b-5p; hsa-miR-146a-5p
Gene Ontology (miRWalk)	GO0005667 transcription factor complex	enriched	0.305986	4	hsa-miR-155-5p; hsa-miR-218-5p; hsa-miR-146a-5p; hsa-miR-23a-5p
Gene Ontology (miRWalk)	GO0005739 mitochondrion	enriched	0.0773994	4	hsa-miR-155-5p; hsa-miR-218-5p; hsa-miR-146b-5p; hsa-miR-146a-5p
Gene Ontology (miRWalk)	GO0005743 mitochondrial inner membrane	enriched	0.490454	4	hsa-miR-155-5p; hsa-miR-146b-5p; hsa-miR-146a-5p; hsa-miR-23b-5p
Gene Ontology (miRWalk)	GO0005759 mitochondrial matrix	enriched	0.490454	4	hsa-miR-155-5p; hsa-miR-218-5p; hsa-miR-146a-5p; hsa-miR-23b-5p
Gene Ontology (miRWalk)	GO0005783 endoplasmic reticulum	enriched	0.0773994	4	hsa-miR-155-5p; hsa-miR-218-5p; hsa-miR-146b-5p; hsa-miR-146a-5p
Gene Ontology (miRWalk)	GO0005789 endoplasmic reticulum membrane	enriched	0.0773994	4	hsa-miR-155-5p; hsa-miR-218-5p; hsa-miR-146b-5p; hsa-miR-146a-5p
Gene Ontology (miRWalk)	GO0005794 golgi apparatus	enriched	0.0773994	4	hsa-miR-155-5p; hsa-miR-218-5p; hsa-miR-146b-5p; hsa-miR-146a-5p
Gene Ontology (miRWalk)	GO0005813 centrosome	enriched	0.0773994	4	hsa-miR-155-5p; hsa-miR-218-5p; hsa-miR-146b-5p; hsa-miR-146a-5p
Gene Ontology (miRWalk)	GO0005887 integral to plasma membrane	enriched	0.0773994	4	hsa-miR-155-5p; hsa-miR-218-5p; hsa-miR-146b-5p; hsa-miR-146a-5p
Gene Ontology (miRWalk)	GO0005938 cell cortex	enriched	0.0773994	4	hsa-miR-155-5p; hsa-miR-218-5p; hsa-miR-146b-5p; hsa-miR-146a-5p
Gene Ontology (miRWalk)	GO0006357 regulation of transcription from rna polymerase ii promoter	enriched	0.0773994	4	hsa-miR-155-5p; hsa-miR-218-5p; hsa-miR-146b-5p; hsa-miR-146a-5p
Gene Ontology (miRWalk)	GO0006366 transcription from rna polymerase ii promoter	enriched	0.0773994	4	hsa-miR-155-5p; hsa-miR-218-5p; hsa-miR-146b-5p; hsa-miR-146a-5p
Gene Ontology (miRWalk)	GO0006954 inflammatory response	enriched	0.0773994	4	hsa-miR-155-5p; hsa-miR-218-5p; hsa-miR-146b-5p; hsa-miR-146a-5p
Gene Ontology (miRWalk)	GO0006977 dna damage response signal transduction by p53 class mediator resulting in cell cycle arrest	enriched	0.0773994	4	hsa-miR-155-5p; hsa-miR-218-5p; hsa-miR-146b-5p; hsa-miR-146a-5p
Gene Ontology (miRWalk)	GO0007050 cell cycle arrest	enriched	0.0773994	4	hsa-miR-155-5p; hsa-miR-218-5p; hsa-miR-146b-5p; hsa-miR-146a-5p
Gene Ontology (miRWalk)	GO0007155 cell adhesion	enriched	0.490454	4	hsa-miR-155-5p; hsa-miR-218-5p; hsa-miR-146a-5p; hsa-miR-27b-5p
Gene Ontology (miRWalk)	GO0007179 transforming growth factor beta receptor signaling pathway	enriched	0.0773994	4	hsa-miR-155-5p; hsa-miR-218-5p; hsa-miR-146b-5p; hsa-miR-146a-5p
Gene Ontology (miRWalk)	GO0007219 notch signaling pathway	enriched	0.374871	4	hsa-miR-155-5p; hsa-miR-218-5p; hsa-miR-146b-5p; hsa-miR-23b-5p
Gene Ontology (miRWalk)	GO0007249 i kappab kinase nf kappab cascade	enriched	0.0773994	4	hsa-miR-155-5p; hsa-miR-218-5p; hsa-miR-146b-5p; hsa-miR-146a-5p
Gene Ontology (miRWalk)	GO0007411 axon guidance	enriched	0.0773994	4	hsa-miR-155-5p; hsa-miR-218-5p; hsa-miR-146b-5p; hsa-miR-146a-5p
Gene Ontology (miRWalk)	GO0007596 blood coagulation	enriched	0.0773994	4	hsa-miR-155-5p; hsa-miR-218-5p; hsa-miR-146b-5p; hsa-miR-146a-5p
Gene Ontology (miRWalk)	GO0008284 positive regulation of cell proliferation	enriched	0.0773994	4	hsa-miR-155-5p; hsa-miR-218-5p; hsa-miR-146b-5p; hsa-miR-146a-5p
Gene Ontology (miRWalk)	GO0008285 negative regulation of cell proliferation	enriched	0.0773994	4	hsa-miR-155-5p; hsa-miR-218-5p; hsa-miR-146b-5p; hsa-miR-146a-5p
Gene Ontology (miRWalk)	GO0009615 response to virus	enriched	0.0773994	4	hsa-miR-155-5p; hsa-miR-155-3p; hsa-miR-218-5p; hsa-miR-146a-5p
Gene Ontology (miRWalk)	GO0009636 response to toxin	enriched	0.0773994	4	hsa-miR-155-5p; hsa-miR-218-5p; hsa-miR-146b-5p; hsa-miR-146a-5p
Gene Ontology (miRWalk)	GO0009898 internal side of plasma membrane	enriched	0.0773994	4	hsa-miR-155-5p; hsa-miR-218-5p; hsa-miR-146b-5p; hsa-miR-146a-5p
Gene Ontology (miRWalk)	GO0009986 cell surface	enriched	0.0773994	4	hsa-miR-155-5p; hsa-miR-218-5p; hsa-miR-146b-5p; hsa-miR-146a-5p
Gene Ontology (miRWalk)	GO0010008 endosome membrane	enriched	0.0773994	4	hsa-miR-155-5p; hsa-miR-218-5p; hsa-miR-146b-5p; hsa-miR-146a-5p
Gene Ontology (miRWalk)	GO0010629 negative regulation of gene expression	enriched	0.0773994	4	hsa-miR-155-5p; hsa-miR-218-5p; hsa-miR-146b-5p; hsa-miR-146a-5p
Gene Ontology (miRWalk)	GO0014070 response to organic cyclic compound	enriched	0.305986	4	hsa-miR-155-5p; hsa-miR-146b-5p; hsa-miR-146a-5p; hsa-miR-23a-5p
Gene Ontology (miRWalk)	GO0016070 rna metabolic process	enriched	0.374871	4	hsa-miR-155-5p; hsa-miR-218-5p; hsa-miR-146b-5p; hsa-miR-23b-5p
Gene Ontology (miRWalk)	GO0016071 mrna metabolic process	enriched	0.374871	4	hsa-miR-155-5p; hsa-miR-218-5p; hsa-miR-146b-5p; hsa-miR-23b-5p
Gene Ontology (miRWalk)	GO0016477 cell migration	enriched	0.490454	4	hsa-miR-155-5p; hsa-miR-218-5p; hsa-miR-146a-5p; hsa-miR-27b-5p
Gene Ontology (miRWalk)	GO0016567 protein ubiquitination	enriched	0.0773994	4	hsa-miR-155-5p; hsa-miR-218-5p; hsa-miR-146b-5p; hsa-miR-146a-5p
Gene Ontology (miRWalk)	GO0019903 protein phosphatase binding	enriched	0.490454	4	hsa-miR-155-5p; hsa-miR-218-5p; hsa-miR-146a-5p; hsa-miR-27b-5p
Gene Ontology (miRWalk)	GO0030036 actin cytoskeleton organization	enriched	0.0773994	4	hsa-miR-155-5p; hsa-miR-218-5p; hsa-miR-146b-5p; hsa-miR-146a-5p
Gene Ontology (miRWalk)	GO0030097 hemopoiesis	enriched	0.0773994	4	hsa-miR-155-5p; hsa-miR-218-5p; hsa-miR-146b-5p; hsa-miR-146a-5p
Gene Ontology (miRWalk)	GO0030168 platelet activation	enriched	0.0773994	4	hsa-miR-155-5p; hsa-miR-218-5p; hsa-miR-146b-5p; hsa-miR-146a-5p
Gene Ontology (miRWalk)	GO0030198 extracellular matrix organization	enriched	0.0773994	4	hsa-miR-155-5p; hsa-miR-218-5p; hsa-miR-146b-5p; hsa-miR-146a-5p
Gene Ontology (miRWalk)	GO0030308 negative regulation of cell growth	enriched	0.0773994	4	hsa-miR-155-5p; hsa-miR-218-5p; hsa-miR-146b-5p; hsa-miR-146a-5p
Gene Ontology (miRWalk)	GO0030332 cyclin binding	enriched	0.0773994	4	hsa-miR-155-5p; hsa-miR-218-5p; hsa-miR-146b-5p; hsa-miR-146a-5p
Gene Ontology (miRWalk)	GO0031293 membrane protein intracellular domain proteolysis	enriched	0.0773994	4	hsa-miR-155-5p; hsa-miR-218-5p; hsa-miR-146b-5p; hsa-miR-146a-5p
Gene Ontology (miRWalk)	GO0031625 ubiquitin protein ligase binding	enriched	0.0773994	4	hsa-miR-155-5p; hsa-miR-4284; hsa-miR-146b-5p; hsa-miR-146a-5p
Gene Ontology (miRWalk)	GO0031668 cellular response to extracellular stimulus	enriched	0.0773994	4	hsa-miR-155-5p; hsa-miR-218-5p; hsa-miR-146b-5p; hsa-miR-146a-5p
Gene Ontology (miRWalk)	GO0031965 nuclear membrane	enriched	0.0773994	4	hsa-miR-155-5p; hsa-miR-218-5p; hsa-miR-146b-5p; hsa-miR-146a-5p
Gene Ontology (miRWalk)	GO0031996 thioesterase binding	enriched	0.0773994	4	hsa-miR-155-5p; hsa-miR-4284; hsa-miR-146b-5p; hsa-miR-146a-5p
Gene Ontology (miRWalk)	GO0032088 negative regulation of nf kappab transcription factor activity	enriched	0.0773994	4	hsa-miR-155-5p; hsa-miR-155-3p; hsa-miR-146b-5p; hsa-miR-146a-5p
Gene Ontology (miRWalk)	GO0032481 positive regulation of type i interferon production	enriched	0.0773994	4	hsa-miR-155-5p; hsa-miR-218-5p; hsa-miR-146b-5p; hsa-miR-146a-5p
Gene Ontology (miRWalk)	GO0032496 response to lipopolysaccharide	enriched	0.0773994	4	hsa-miR-155-5p; hsa-miR-155-3p; hsa-miR-146b-5p; hsa-miR-146a-5p
Gene Ontology (miRWalk)	GO0032720 negative regulation of tumor necrosis factor production	enriched	0.0773994	4	hsa-miR-155-5p; hsa-miR-155-3p; hsa-miR-218-5p; hsa-miR-146a-5p
Gene Ontology (miRWalk)	GO0035872 nucleotide binding domain leucine rich repeat containing receptor signaling pathway	enriched	0.0773994	4	hsa-miR-155-5p; hsa-miR-218-5p; hsa-miR-146b-5p; hsa-miR-146a-5p
Gene Ontology (miRWalk)	GO0042127 regulation of cell proliferation	enriched	0.0773994	4	hsa-miR-155-5p; hsa-miR-218-5p; hsa-miR-146b-5p; hsa-miR-146a-5p
Gene Ontology (miRWalk)	GO0042326 negative regulation of phosphorylation	enriched	0.0773994	4	hsa-miR-155-5p; hsa-miR-218-5p; hsa-miR-146b-5p; hsa-miR-146a-5p
Gene Ontology (miRWalk)	GO0042493 response to drug	enriched	0.0773994	4	hsa-miR-155-5p; hsa-miR-218-5p; hsa-miR-146b-5p; hsa-miR-146a-5p
Gene Ontology (miRWalk)	GO0042826 histone deacetylase binding	enriched	0.0773994	4	hsa-miR-155-5p; hsa-miR-218-5p; hsa-miR-146b-5p; hsa-miR-146a-5p
Gene Ontology (miRWalk)	GO0043065 positive regulation of apoptotic process	enriched	0.0773994	4	hsa-miR-155-5p; hsa-miR-218-5p; hsa-miR-146b-5p; hsa-miR-146a-5p
Gene Ontology (miRWalk)	GO0043066 negative regulation of apoptotic process	enriched	0.0773994	4	hsa-miR-155-5p; hsa-miR-218-5p; hsa-miR-146b-5p; hsa-miR-146a-5p
Gene Ontology (miRWalk)	GO0043123 positive regulation of i kappab kinase nf kappab cascade	enriched	0.0773994	4	hsa-miR-155-5p; hsa-miR-218-5p; hsa-miR-146b-5p; hsa-miR-146a-5p
Gene Ontology (miRWalk)	GO0043231 intracellular membrane bounded organelle	enriched	0.0773994	4	hsa-miR-155-5p; hsa-miR-218-5p; hsa-miR-146b-5p; hsa-miR-146a-5p
Gene Ontology (miRWalk)	GO0043565 sequence specific dna binding	enriched	0.305986	4	hsa-miR-155-5p; hsa-miR-218-5p; hsa-miR-146a-5p; hsa-miR-23a-5p
Gene Ontology (miRWalk)	GO0044212 transcription regulatory region dna binding	enriched	0.0773994	4	hsa-miR-155-5p; hsa-miR-218-5p; hsa-miR-146b-5p; hsa-miR-146a-5p
Gene Ontology (miRWalk)	GO0044281 small molecule metabolic process	enriched	0.374871	4	hsa-miR-155-5p; hsa-miR-218-5p; hsa-miR-146b-5p; hsa-miR-23b-5p
Gene Ontology (miRWalk)	GO0045121 membrane raft	enriched	0.0773994	4	hsa-miR-155-5p; hsa-miR-218-5p; hsa-miR-146b-5p; hsa-miR-146a-5p
Gene Ontology (miRWalk)	GO0045736 negative regulation of cyclin dependent protein kinase activity	enriched	0.0773994	4	hsa-miR-155-5p; hsa-miR-218-5p; hsa-miR-146b-5p; hsa-miR-146a-5p
Gene Ontology (miRWalk)	GO0045893 positive regulation of transcription dna dependent	enriched	0.0773994	4	hsa-miR-155-5p; hsa-miR-218-5p; hsa-miR-146b-5p; hsa-miR-146a-5p
Gene Ontology (miRWalk)	GO0046777 protein autophosphorylation	enriched	0.0773994	4	hsa-miR-155-5p; hsa-miR-155-3p; hsa-miR-146b-5p; hsa-miR-146a-5p
Gene Ontology (miRWalk)	GO0046872 metal ion binding	enriched	0.0773994	4	hsa-miR-155-5p; hsa-miR-218-5p; hsa-miR-146b-5p; hsa-miR-146a-5p
Gene Ontology (miRWalk)	GO0048146 positive regulation of fibroblast proliferation	enriched	0.0773994	4	hsa-miR-155-5p; hsa-miR-218-5p; hsa-miR-146b-5p; hsa-miR-146a-5p
Gene Ontology (miRWalk)	GO0050770 regulation of axonogenesis	enriched	0.374871	4	hsa-miR-155-5p; hsa-miR-218-5p; hsa-miR-146b-5p; hsa-miR-27b-5p
Gene Ontology (miRWalk)	GO0050852 t cell receptor signaling pathway	enriched	0.0773994	4	hsa-miR-155-5p; hsa-miR-218-5p; hsa-miR-146b-5p; hsa-miR-146a-5p
Gene Ontology (miRWalk)	GO0051403 stress activated mapk cascade	enriched	0.305986	4	hsa-miR-155-5p; hsa-miR-146b-5p; hsa-miR-146a-5p; hsa-miR-23a-5p
Gene Ontology (miRWalk)	GO0070423 nucleotide binding oligomerization domain containing signaling pathway	enriched	0.0773994	4	hsa-miR-155-5p; hsa-miR-218-5p; hsa-miR-146b-5p; hsa-miR-146a-5p
Gene Ontology (miRWalk)	GO0070498 interleukin 1 mediated signaling pathway	enriched	0.0773994	4	hsa-miR-155-3p; hsa-miR-218-5p; hsa-miR-146b-5p; hsa-miR-146a-5p
Gene Ontology (miRWalk)	GO0070555 response to interleukin 1	enriched	0.0773994	4	hsa-miR-155-5p; hsa-miR-155-3p; hsa-miR-146b-5p; hsa-miR-146a-5p
Gene Ontology (miRWalk)	GO0071850 mitotic cell cycle arrest	enriched	0.0773994	4	hsa-miR-155-5p; hsa-miR-218-5p; hsa-miR-146b-5p; hsa-miR-146a-5p
Gene Ontology (miRWalk)	GO0090263 positive regulation of canonical wnt receptor signaling pathway	enriched	0.0773994	4	hsa-miR-155-5p; hsa-miR-218-5p; hsa-miR-146b-5p; hsa-miR-146a-5p
Diseases (published studies about miRNA profiles from peripheral blood)	acute myocardial infarction upregulated	enriched	0.305986	4	hsa-miR-155-5p; hsa-miR-146b-5p; hsa-miR-29b-1-5p; hsa-miR-23a-5p
Diseases (published studies about miRNA profiles from peripheral blood)	melanoma deregulated	depleted	0.205366	4	hsa-miR-218-5p; hsa-miR-146b-5p; hsa-miR-146a-5p; hsa-miR-27b-5p
Diseases (published studies about miRNA profiles from peripheral blood)	ovarian cancer deregulated	enriched	0.490454	4	hsa-miR-155-5p; hsa-miR-146b-5p; hsa-miR-146a-5p; hsa-miR-23b-5p
Diseases (published studies about miRNA profiles from peripheral blood)	ovarian cancer downregulated	enriched	0.490454	4	hsa-miR-155-5p; hsa-miR-146b-5p; hsa-miR-146a-5p; hsa-miR-23b-5p
Diseases (published studies about miRNA profiles from peripheral blood)	pancreatic cancer ducatal deregulated	depleted	0.490454	4	hsa-miR-155-5p; hsa-miR-146a-5p; hsa-miR-29b-1-5p; hsa-miR-27b-5p
Diseases (published studies about miRNA profiles from peripheral blood)	psoriasis deregulated	enriched	0.490454	4	hsa-miR-155-5p; hsa-miR-146b-5p; hsa-miR-146a-5p; hsa-miR-27a-5p
Diseases (published studies about miRNA profiles from peripheral blood)	renal cancer deregulated	depleted	0.0773994	4	hsa-miR-146a-5p; hsa-miR-29b-1-5p; hsa-miR-23a-5p; hsa-miR-27b-5p
Age/Gender dependent miRNAs	age dependent	depleted	0.126419	4	hsa-miR-146b-5p; hsa-miR-29b-1-5p; hsa-miR-23a-5p; hsa-miR-92a-2-5p
Organs (miRWalk)	Breast	enriched	0.151703	3	hsa-miR-155-5p; hsa-miR-146b-5p; hsa-miR-146a-5p
Organs (miRWalk)	Dendritic Cells	enriched	0.0691434	3	hsa-miR-155-5p; hsa-miR-155-3p; hsa-miR-146a-5p
Organs (miRWalk)	Epithelium	enriched	0.151703	3	hsa-miR-155-5p; hsa-miR-218-5p; hsa-miR-146a-5p
Organs (miRWalk)	Fibroblasts	enriched	0.151703	3	hsa-miR-155-5p; hsa-miR-146b-5p; hsa-miR-146a-5p
Organs (miRWalk)	Gastric Mucosa	enriched	0.151703	3	hsa-miR-155-5p; hsa-miR-218-5p; hsa-miR-146a-5p
Organs (miRWalk)	Immune System	enriched	0.0691434	3	hsa-miR-155-5p; hsa-miR-155-3p; hsa-miR-146a-5p
Organs (miRWalk)	Lung	enriched	0.299278	3	hsa-miR-155-5p; hsa-miR-146b-5p; hsa-miR-128-2-5p
Organs (miRWalk)	Monocytes	enriched	0.151703	3	hsa-miR-155-5p; hsa-miR-146b-5p; hsa-miR-146a-5p
Organs (miRWalk)	Mucous Membrane	enriched	0.151703	3	hsa-miR-155-5p; hsa-miR-218-5p; hsa-miR-146a-5p
Pathways (miRWalk)	P00004 Alzheimer disease presenilin pathway	enriched	0.151703	3	hsa-miR-155-5p; hsa-miR-146b-5p; hsa-miR-146a-5p
Pathways (miRWalk)	P00012 Cadherin signaling pathway	enriched	0.477812	3	hsa-miR-155-5p; hsa-miR-146a-5p; hsa-miR-27b-5p
Pathways (miRWalk)	P00016 Cytoskeletal regulation by Rho GTPase	enriched	0.151703	3	hsa-miR-155-5p; hsa-miR-218-5p; hsa-miR-146a-5p
Pathways (miRWalk)	P00018 EGF receptor signaling pathway	enriched	0.151703	3	hsa-miR-155-5p; hsa-miR-146b-5p; hsa-miR-146a-5p
Pathways (miRWalk)	P00020 FAS signaling pathway	enriched	0.151703	3	hsa-miR-155-5p; hsa-miR-146b-5p; hsa-miR-146a-5p
Pathways (miRWalk)	P00021 FGF signaling pathway	enriched	0.0970072	3	hsa-miR-155-5p; hsa-miR-218-5p; hsa-miR-146b-5p
Pathways (miRWalk)	P00027 Heterotrimeric G protein signaling pathway Gq alpha and Go alpha mediated pathway	enriched	0.151703	3	hsa-miR-155-5p; hsa-miR-146b-5p; hsa-miR-146a-5p
Pathways (miRWalk)	P00029 Huntington disease	enriched	0.477812	3	hsa-miR-155-5p; hsa-miR-146b-5p; hsa-miR-23b-5p
Pathways (miRWalk)	P00035 Interferon gamma signaling pathway	enriched	0.151703	3	hsa-miR-155-5p; hsa-miR-218-5p; hsa-miR-146a-5p
Pathways (miRWalk)	P00049 Parkinson disease	enriched	0.151703	3	hsa-miR-155-5p; hsa-miR-146b-5p; hsa-miR-146a-5p
Pathways (miRWalk)	P00052 TGF beta signaling pathway	enriched	0.151703	3	hsa-miR-155-5p; hsa-miR-218-5p; hsa-miR-146a-5p
Pathways (miRWalk)	P00059 p53 pathway	enriched	0.151703	3	hsa-miR-155-5p; hsa-miR-146b-5p; hsa-miR-146a-5p
Pathways (miRWalk)	P04393 Ras Pathway	enriched	0.151703	3	hsa-miR-155-5p; hsa-miR-146b-5p; hsa-miR-146a-5p
Pathways (miRWalk)	P04398 p53 pathway feedback loops 2	enriched	0.151703	3	hsa-miR-155-5p; hsa-miR-146b-5p; hsa-miR-146a-5p
Pathways (miRWalk)	WP1403 AMPK signaling	enriched	0.151703	3	hsa-miR-155-5p; hsa-miR-146b-5p; hsa-miR-146a-5p
Pathways (miRWalk)	WP1559 TFs Regulate miRNAs related to cardiac hypertrophy	enriched	0.151703	3	hsa-miR-155-5p; hsa-miR-146b-5p; hsa-miR-146a-5p
Pathways (miRWalk)	WP1591 Heart Development	enriched	0.151703	3	hsa-miR-155-5p; hsa-miR-218-5p; hsa-miR-146a-5p
Pathways (miRWalk)	WP15 selenium	enriched	0.151703	3	hsa-miR-155-5p; hsa-miR-146b-5p; hsa-miR-146a-5p
Pathways (miRWalk)	WP176 Folate Metabolism	enriched	0.151703	3	hsa-miR-155-5p; hsa-miR-146b-5p; hsa-miR-146a-5p
Pathways (miRWalk)	WP185 Integrin mediated cell adhesion	enriched	0.151703	3	hsa-miR-155-5p; hsa-miR-146b-5p; hsa-miR-146a-5p
Pathways (miRWalk)	WP1984 Integrated Breast Cancer Pathway	enriched	0.151703	3	hsa-miR-155-5p; hsa-miR-218-5p; hsa-miR-146a-5p
Pathways (miRWalk)	WP205 IL 7 signaling pathway	enriched	0.151703	3	hsa-miR-155-5p; hsa-miR-218-5p; hsa-miR-146a-5p
Pathways (miRWalk)	WP2118 Arrhythmogenic right ventricular cardiomyopathy	enriched	0.477812	3	hsa-miR-155-5p; hsa-miR-218-5p; hsa-miR-27b-5p
Pathways (miRWalk)	WP244 Alpha 6 Beta 4 signaling pathway	enriched	0.0970072	3	hsa-miR-155-5p; hsa-miR-218-5p; hsa-miR-146b-5p
Pathways (miRWalk)	WP286 IL 3 Signaling Pathway	enriched	0.151703	3	hsa-miR-155-5p; hsa-miR-218-5p; hsa-miR-146a-5p
Pathways (miRWalk)	WP28 Selenium Metabolism and Selenoproteins	enriched	0.151703	3	hsa-miR-155-5p; hsa-miR-146b-5p; hsa-miR-146a-5p
Pathways (miRWalk)	WP35 G Protein Signaling Pathways	enriched	0.0970072	3	hsa-miR-155-5p; hsa-miR-218-5p; hsa-miR-146b-5p
Pathways (miRWalk)	WP364 IL 6 signaling pathway	enriched	0.151703	3	hsa-miR-155-5p; hsa-miR-218-5p; hsa-miR-146a-5p
Pathways (miRWalk)	WP384 Apoptosis Modulation by HSP70	enriched	0.151703	3	hsa-miR-155-5p; hsa-miR-146b-5p; hsa-miR-146a-5p
Pathways (miRWalk)	WP400 p38 MAPK Signaling Pathway	enriched	0.151703	3	hsa-miR-155-5p; hsa-miR-146b-5p; hsa-miR-146a-5p
Pathways (miRWalk)	WP49 IL 2 Signaling pathway	enriched	0.151703	3	hsa-miR-155-5p; hsa-miR-218-5p; hsa-miR-146a-5p
Pathways (miRWalk)	WP524 G13 Signaling Pathway	enriched	0.151703	3	hsa-miR-155-5p; hsa-miR-146b-5p; hsa-miR-146a-5p
Pathways (miRWalk)	hsa04060 Cytokine cytokine receptor interaction	enriched	0.151703	3	hsa-miR-155-5p; hsa-miR-146b-5p; hsa-miR-146a-5p
Pathways (miRWalk)	hsa04270 Vascular smooth muscle contraction	enriched	0.151703	3	hsa-miR-155-5p; hsa-miR-146b-5p; hsa-miR-146a-5p
Pathways (miRWalk)	hsa04320 Dorso ventral axis formation	enriched	0.151703	3	hsa-miR-155-5p; hsa-miR-218-5p; hsa-miR-146a-5p
Pathways (miRWalk)	hsa04512 ECM receptor interaction	enriched	0.151703	3	hsa-miR-155-5p; hsa-miR-218-5p; hsa-miR-146a-5p
Pathways (miRWalk)	hsa04530 Tight junction	enriched	0.0970072	3	hsa-miR-155-5p; hsa-miR-218-5p; hsa-miR-146b-5p
Pathways (miRWalk)	hsa04612 Antigen processing and presentation	enriched	0.151703	3	hsa-miR-155-5p; hsa-miR-146b-5p; hsa-miR-146a-5p
Pathways (miRWalk)	hsa04650 Natural killer cell mediated cytotoxicity	enriched	0.151703	3	hsa-miR-155-5p; hsa-miR-218-5p; hsa-miR-146a-5p
Pathways (miRWalk)	hsa04666 Fc gamma R mediated phagocytosis	enriched	0.151703	3	hsa-miR-155-5p; hsa-miR-146b-5p; hsa-miR-146a-5p
Pathways (miRWalk)	hsa04910 Insulin signaling pathway	enriched	0.0970072	3	hsa-miR-155-5p; hsa-miR-218-5p; hsa-miR-146b-5p
Pathways (miRWalk)	hsa04912 GnRH signaling pathway	enriched	0.151703	3	hsa-miR-155-5p; hsa-miR-146b-5p; hsa-miR-146a-5p
Pathways (miRWalk)	hsa04914 Progesterone mediated oocyte maturation	enriched	0.151703	3	hsa-miR-155-5p; hsa-miR-146b-5p; hsa-miR-146a-5p
Pathways (miRWalk)	hsa05130 Pathogenic Escherichia coli infection	enriched	0.151703	3	hsa-miR-155-5p; hsa-miR-146b-5p; hsa-miR-146a-5p
Pathways (miRWalk)	hsa05210 Colorectal cancer	enriched	0.151703	3	hsa-miR-155-5p; hsa-miR-146b-5p; hsa-miR-146a-5p
Pathways (miRWalk)	hsa05211 Renal cell carcinoma	enriched	0.0970072	3	hsa-miR-155-5p; hsa-miR-218-5p; hsa-miR-146b-5p
Pathways (miRWalk)	hsa05213 Endometrial cancer	enriched	0.151703	3	hsa-miR-155-5p; hsa-miR-146b-5p; hsa-miR-146a-5p
Pathways (miRWalk)	hsa05219 Bladder cancer	enriched	0.151703	3	hsa-miR-155-5p; hsa-miR-146b-5p; hsa-miR-146a-5p
Pathways (miRWalk)	hsa05322 Systemic lupus erythematosus	enriched	0.151703	3	hsa-miR-155-5p; hsa-miR-218-5p; hsa-miR-146a-5p
Pathways (miRWalk)	hsa05412 Arrhythmogenic right ventricular cardiomyopathy ARVC	enriched	0.477812	3	hsa-miR-155-5p; hsa-miR-218-5p; hsa-miR-27b-5p
Diseases (miRWalk)	Breast Neoplasms	enriched	0.151703	3	hsa-miR-155-5p; hsa-miR-146b-5p; hsa-miR-146a-5p
Diseases (miRWalk)	Carcinoma	enriched	0.151703	3	hsa-miR-218-5p; hsa-miR-146b-5p; hsa-miR-146a-5p
Diseases (miRWalk)	Infection	enriched	0.151703	3	hsa-miR-155-5p; hsa-miR-218-5p; hsa-miR-146a-5p
Diseases (miRWalk)	Inflammation	enriched	0.151703	3	hsa-miR-155-5p; hsa-miR-146b-5p; hsa-miR-146a-5p
Gene Ontology (miRWalk)	GO0000086 g2 m transition of mitotic cell cycle	enriched	0.151703	3	hsa-miR-155-5p; hsa-miR-146b-5p; hsa-miR-146a-5p
Gene Ontology (miRWalk)	GO0000087 m phase of mitotic cell cycle	enriched	0.0970072	3	hsa-miR-155-5p; hsa-miR-218-5p; hsa-miR-146b-5p
Gene Ontology (miRWalk)	GO0000139 golgi membrane	enriched	0.151703	3	hsa-miR-155-5p; hsa-miR-218-5p; hsa-miR-146a-5p
Gene Ontology (miRWalk)	GO0000151 ubiquitin ligase complex	enriched	0.151703	3	hsa-miR-155-5p; hsa-miR-218-5p; hsa-miR-146a-5p
Gene Ontology (miRWalk)	GO0000209 protein polyubiquitination	enriched	0.151703	3	hsa-miR-155-5p; hsa-miR-146b-5p; hsa-miR-146a-5p
Gene Ontology (miRWalk)	GO0000236 mitotic prometaphase	enriched	0.0970072	3	hsa-miR-155-5p; hsa-miR-218-5p; hsa-miR-146b-5p
Gene Ontology (miRWalk)	GO0000777 condensed chromosome kinetochore	enriched	0.0970072	3	hsa-miR-155-5p; hsa-miR-218-5p; hsa-miR-146b-5p
Gene Ontology (miRWalk)	GO0000910 cytokinesis	enriched	0.151703	3	hsa-miR-155-5p; hsa-miR-218-5p; hsa-miR-146a-5p
Gene Ontology (miRWalk)	GO0000975 regulatory region dna binding	enriched	0.151703	3	hsa-miR-155-5p; hsa-miR-146b-5p; hsa-miR-146a-5p
Gene Ontology (miRWalk)	GO0000976 transcription regulatory region sequence specific dna binding	enriched	0.151703	3	hsa-miR-155-5p; hsa-miR-146b-5p; hsa-miR-146a-5p
Gene Ontology (miRWalk)	GO0000979 rna polymerase ii core promoter sequence specific dna binding	enriched	0.151703	3	hsa-miR-155-5p; hsa-miR-218-5p; hsa-miR-146a-5p
Gene Ontology (miRWalk)	GO0001071 nucleic acid binding transcription factor activity	enriched	0.151703	3	hsa-miR-155-5p; hsa-miR-146b-5p; hsa-miR-146a-5p
Gene Ontology (miRWalk)	GO0001085 rna polymerase ii transcription factor binding	enriched	0.477812	3	hsa-miR-155-5p; hsa-miR-146a-5p; hsa-miR-23b-5p
Gene Ontology (miRWalk)	GO0001501 skeletal system development	enriched	0.151703	3	hsa-miR-155-5p; hsa-miR-218-5p; hsa-miR-146a-5p
Gene Ontology (miRWalk)	GO0001525 angiogenesis	enriched	0.151703	3	hsa-miR-155-5p; hsa-miR-218-5p; hsa-miR-146a-5p
Gene Ontology (miRWalk)	GO0001569 patterning of blood vessels	enriched	0.151703	3	hsa-miR-155-5p; hsa-miR-218-5p; hsa-miR-146a-5p
Gene Ontology (miRWalk)	GO0001666 response to hypoxia	enriched	0.151703	3	hsa-miR-155-5p; hsa-miR-218-5p; hsa-miR-146a-5p
Gene Ontology (miRWalk)	GO0001701 in utero embryonic development	enriched	0.151703	3	hsa-miR-155-5p; hsa-miR-218-5p; hsa-miR-146a-5p
Gene Ontology (miRWalk)	GO0001726 ruffle	enriched	0.151703	3	hsa-miR-155-5p; hsa-miR-218-5p; hsa-miR-146a-5p
Gene Ontology (miRWalk)	GO0001764 neuron migration	enriched	0.151703	3	hsa-miR-155-5p; hsa-miR-218-5p; hsa-miR-146a-5p
Gene Ontology (miRWalk)	GO0001818 negative regulation of cytokine production	enriched	0.151703	3	hsa-miR-155-5p; hsa-miR-146b-5p; hsa-miR-146a-5p
Gene Ontology (miRWalk)	GO0001892 embryonic placenta development	enriched	0.151703	3	hsa-miR-155-5p; hsa-miR-218-5p; hsa-miR-146a-5p
Gene Ontology (miRWalk)	GO0002020 protease binding	enriched	0.151703	3	hsa-miR-155-5p; hsa-miR-146b-5p; hsa-miR-146a-5p
Gene Ontology (miRWalk)	GO0002092 positive regulation of receptor internalization	enriched	0.0970072	3	hsa-miR-155-5p; hsa-miR-218-5p; hsa-miR-146b-5p
Gene Ontology (miRWalk)	GO0003674 molecular function	enriched	0.151703	3	hsa-miR-155-5p; hsa-miR-218-5p; hsa-miR-146a-5p
Gene Ontology (miRWalk)	GO0003705 rna polymerase ii distal enhancer sequence specific dna binding transcription factor activity	enriched	0.388029	3	hsa-miR-155-5p; hsa-miR-218-5p; hsa-miR-23a-5p
Gene Ontology (miRWalk)	GO0003712 transcription cofactor activity	enriched	0.151703	3	hsa-miR-155-5p; hsa-miR-218-5p; hsa-miR-146a-5p
Gene Ontology (miRWalk)	GO0003713 transcription coactivator activity	enriched	0.151703	3	hsa-miR-155-5p; hsa-miR-218-5p; hsa-miR-146a-5p
Gene Ontology (miRWalk)	GO0003714 transcription corepressor activity	enriched	0.151703	3	hsa-miR-155-5p; hsa-miR-218-5p; hsa-miR-146a-5p
Gene Ontology (miRWalk)	GO0003779 actin binding	enriched	0.151703	3	hsa-miR-155-5p; hsa-miR-218-5p; hsa-miR-146a-5p
Gene Ontology (miRWalk)	GO0004704 nf kappab inducing kinase activity	enriched	0.151703	3	hsa-miR-155-5p; hsa-miR-146b-5p; hsa-miR-146a-5p
Gene Ontology (miRWalk)	GO0004713 protein tyrosine kinase activity	enriched	0.151703	3	hsa-miR-155-5p; hsa-miR-146b-5p; hsa-miR-146a-5p
Gene Ontology (miRWalk)	GO0004714 transmembrane receptor protein tyrosine kinase activity	enriched	0.151703	3	hsa-miR-155-5p; hsa-miR-146b-5p; hsa-miR-146a-5p
Gene Ontology (miRWalk)	GO0004716 receptor signaling protein tyrosine kinase activity	enriched	0.151703	3	hsa-miR-155-5p; hsa-miR-146b-5p; hsa-miR-146a-5p
Gene Ontology (miRWalk)	GO0004725 protein tyrosine phosphatase activity	enriched	0.151703	3	hsa-miR-155-5p; hsa-miR-218-5p; hsa-miR-146a-5p
Gene Ontology (miRWalk)	GO0004871 signal transducer activity	enriched	0.151703	3	hsa-miR-155-5p; hsa-miR-218-5p; hsa-miR-146a-5p
Gene Ontology (miRWalk)	GO0004888 transmembrane signaling receptor activity	enriched	0.151703	3	hsa-miR-155-5p; hsa-miR-218-5p; hsa-miR-146a-5p
Gene Ontology (miRWalk)	GO0005096 gtpase activator activity	enriched	0.151703	3	hsa-miR-155-5p; hsa-miR-218-5p; hsa-miR-146a-5p
Gene Ontology (miRWalk)	GO0005102 receptor binding	enriched	0.151703	3	hsa-miR-155-5p; hsa-miR-218-5p; hsa-miR-146a-5p
Gene Ontology (miRWalk)	GO0005198 structural molecule activity	enriched	0.151703	3	hsa-miR-155-5p; hsa-miR-218-5p; hsa-miR-146a-5p
Gene Ontology (miRWalk)	GO0005575 cellular component	enriched	0.151703	3	hsa-miR-155-5p; hsa-miR-218-5p; hsa-miR-146a-5p
Gene Ontology (miRWalk)	GO0005576 extracellular region	enriched	0.151703	3	hsa-miR-155-5p; hsa-miR-218-5p; hsa-miR-146a-5p
Gene Ontology (miRWalk)	GO0005643 nuclear pore	enriched	0.151703	3	hsa-miR-155-5p; hsa-miR-218-5p; hsa-miR-146a-5p
Gene Ontology (miRWalk)	GO0005741 mitochondrial outer membrane	enriched	0.151703	3	hsa-miR-155-5p; hsa-miR-218-5p; hsa-miR-146a-5p
Gene Ontology (miRWalk)	GO0005765 lysosomal membrane	enriched	0.151703	3	hsa-miR-155-5p; hsa-miR-218-5p; hsa-miR-146a-5p
Gene Ontology (miRWalk)	GO0005768 endosome	enriched	0.151703	3	hsa-miR-155-5p; hsa-miR-218-5p; hsa-miR-146a-5p
Gene Ontology (miRWalk)	GO0005769 early endosome	enriched	0.151703	3	hsa-miR-155-5p; hsa-miR-218-5p; hsa-miR-146a-5p
Gene Ontology (miRWalk)	GO0005770 late endosome	enriched	0.151703	3	hsa-miR-155-5p; hsa-miR-218-5p; hsa-miR-146a-5p
Gene Ontology (miRWalk)	GO0005811 lipid particle	enriched	0.151703	3	hsa-miR-155-5p; hsa-miR-146b-5p; hsa-miR-146a-5p
Gene Ontology (miRWalk)	GO0005814 centriole	enriched	0.151703	3	hsa-miR-155-5p; hsa-miR-218-5p; hsa-miR-146a-5p
Gene Ontology (miRWalk)	GO0005874 microtubule	enriched	0.151703	3	hsa-miR-155-5p; hsa-miR-218-5p; hsa-miR-146a-5p
Gene Ontology (miRWalk)	GO0005911 cell cell junction	enriched	0.477812	3	hsa-miR-155-5p; hsa-miR-218-5p; hsa-miR-27b-5p
Gene Ontology (miRWalk)	GO0005925 focal adhesion	enriched	0.151703	3	hsa-miR-155-5p; hsa-miR-218-5p; hsa-miR-146a-5p
Gene Ontology (miRWalk)	GO0006334 nucleosome assembly	enriched	0.0970072	3	hsa-miR-155-5p; hsa-miR-218-5p; hsa-miR-146b-5p
Gene Ontology (miRWalk)	GO0006367 transcription initiation from rna polymerase ii promoter	enriched	0.151703	3	hsa-miR-155-5p; hsa-miR-218-5p; hsa-miR-146a-5p
Gene Ontology (miRWalk)	GO0006412 translation	enriched	0.477812	3	hsa-miR-155-5p; hsa-miR-218-5p; hsa-miR-23b-5p
Gene Ontology (miRWalk)	GO0006413 translational initiation	enriched	0.477812	3	hsa-miR-155-5p; hsa-miR-218-5p; hsa-miR-23b-5p
Gene Ontology (miRWalk)	GO0006417 regulation of translation	enriched	0.151703	3	hsa-miR-155-5p; hsa-miR-218-5p; hsa-miR-146a-5p
Gene Ontology (miRWalk)	GO0006644 phospholipid metabolic process	enriched	0.0970072	3	hsa-miR-155-5p; hsa-miR-218-5p; hsa-miR-146b-5p
Gene Ontology (miRWalk)	GO0006654 phosphatidic acid biosynthetic process	enriched	0.0970072	3	hsa-miR-155-5p; hsa-miR-218-5p; hsa-miR-146b-5p
Gene Ontology (miRWalk)	GO0006687 glycosphingolipid metabolic process	enriched	0.0970072	3	hsa-miR-155-5p; hsa-miR-218-5p; hsa-miR-146b-5p
Gene Ontology (miRWalk)	GO0006886 intracellular protein transport	enriched	0.151703	3	hsa-miR-155-5p; hsa-miR-218-5p; hsa-miR-146a-5p
Gene Ontology (miRWalk)	GO0006917 induction of apoptosis	enriched	0.151703	3	hsa-miR-155-5p; hsa-miR-218-5p; hsa-miR-146a-5p
Gene Ontology (miRWalk)	GO0006919 activation of cysteine type endopeptidase activity involved in apoptotic process	enriched	0.151703	3	hsa-miR-155-5p; hsa-miR-218-5p; hsa-miR-146a-5p
Gene Ontology (miRWalk)	GO0006952 defense response	enriched	0.151703	3	hsa-miR-155-5p; hsa-miR-146b-5p; hsa-miR-146a-5p
Gene Ontology (miRWalk)	GO0006974 response to dna damage stimulus	enriched	0.151703	3	hsa-miR-155-5p; hsa-miR-146b-5p; hsa-miR-146a-5p
Gene Ontology (miRWalk)	GO0006979 response to oxidative stress	enriched	0.151703	3	hsa-miR-155-5p; hsa-miR-146b-5p; hsa-miR-146a-5p
Gene Ontology (miRWalk)	GO0006987 activation of signaling protein activity involved in unfolded protein response	enriched	0.151703	3	hsa-miR-155-5p; hsa-miR-218-5p; hsa-miR-146a-5p
Gene Ontology (miRWalk)	GO0007049 cell cycle	enriched	0.151703	3	hsa-miR-155-5p; hsa-miR-218-5p; hsa-miR-146a-5p
Gene Ontology (miRWalk)	GO0007059 chromosome segregation	enriched	0.151703	3	hsa-miR-155-5p; hsa-miR-218-5p; hsa-miR-146a-5p
Gene Ontology (miRWalk)	GO0007067 mitosis	enriched	0.151703	3	hsa-miR-155-5p; hsa-miR-218-5p; hsa-miR-146a-5p
Gene Ontology (miRWalk)	GO0007160 cell matrix adhesion	enriched	0.151703	3	hsa-miR-155-5p; hsa-miR-146b-5p; hsa-miR-146a-5p
Gene Ontology (miRWalk)	GO0007169 transmembrane receptor protein tyrosine kinase signaling pathway	enriched	0.151703	3	hsa-miR-155-5p; hsa-miR-218-5p; hsa-miR-146a-5p
Gene Ontology (miRWalk)	GO0007173 epidermal growth factor receptor signaling pathway	enriched	0.151703	3	hsa-miR-155-5p; hsa-miR-218-5p; hsa-miR-146a-5p
Gene Ontology (miRWalk)	GO0007183 smad protein complex assembly	enriched	0.151703	3	hsa-miR-155-5p; hsa-miR-218-5p; hsa-miR-146a-5p
Gene Ontology (miRWalk)	GO0007229 integrin mediated signaling pathway	enriched	0.151703	3	hsa-miR-155-5p; hsa-miR-218-5p; hsa-miR-146a-5p
Gene Ontology (miRWalk)	GO0007250 activation of nf kappab inducing kinase activity	enriched	0.151703	3	hsa-miR-155-5p; hsa-miR-146b-5p; hsa-miR-146a-5p
Gene Ontology (miRWalk)	GO0007254 jnk cascade	enriched	0.151703	3	hsa-miR-155-5p; hsa-miR-146b-5p; hsa-miR-146a-5p
Gene Ontology (miRWalk)	GO0007264 small gtpase mediated signal transduction	enriched	0.0970072	3	hsa-miR-155-5p; hsa-miR-218-5p; hsa-miR-146b-5p
Gene Ontology (miRWalk)	GO0007265 ras protein signal transduction	enriched	0.151703	3	hsa-miR-155-5p; hsa-miR-146b-5p; hsa-miR-146a-5p
Gene Ontology (miRWalk)	GO0007266 rho protein signal transduction	enriched	0.151703	3	hsa-miR-155-5p; hsa-miR-146b-5p; hsa-miR-146a-5p
Gene Ontology (miRWalk)	GO0007267 cell cell signaling	enriched	0.151703	3	hsa-miR-155-5p; hsa-miR-218-5p; hsa-miR-146a-5p
Gene Ontology (miRWalk)	GO0007275 multicellular organismal development	enriched	0.151703	3	hsa-miR-155-5p; hsa-miR-218-5p; hsa-miR-146a-5p
Gene Ontology (miRWalk)	GO0007283 spermatogenesis	enriched	0.151703	3	hsa-miR-155-5p; hsa-miR-146b-5p; hsa-miR-146a-5p
Gene Ontology (miRWalk)	GO0007399 nervous system development	enriched	0.151703	3	hsa-miR-155-5p; hsa-miR-218-5p; hsa-miR-146a-5p
Gene Ontology (miRWalk)	GO0007416 synapse assembly	enriched	0.477812	3	hsa-miR-155-5p; hsa-miR-218-5p; hsa-miR-27b-5p
Gene Ontology (miRWalk)	GO0007417 central nervous system development	enriched	0.151703	3	hsa-miR-155-5p; hsa-miR-218-5p; hsa-miR-146a-5p
Gene Ontology (miRWalk)	GO0007420 brain development	enriched	0.151703	3	hsa-miR-155-5p; hsa-miR-218-5p; hsa-miR-146a-5p
Gene Ontology (miRWalk)	GO0007568 aging	enriched	0.151703	3	hsa-miR-155-5p; hsa-miR-146b-5p; hsa-miR-146a-5p
Gene Ontology (miRWalk)	GO0008150 biological process	enriched	0.151703	3	hsa-miR-155-5p; hsa-miR-218-5p; hsa-miR-146a-5p
Gene Ontology (miRWalk)	GO0008203 cholesterol metabolic process	enriched	0.151703	3	hsa-miR-155-5p; hsa-miR-218-5p; hsa-miR-146a-5p
Gene Ontology (miRWalk)	GO0008286 insulin receptor signaling pathway	enriched	0.477812	3	hsa-miR-155-5p; hsa-miR-218-5p; hsa-miR-23b-5p
Gene Ontology (miRWalk)	GO0008360 regulation of cell shape	enriched	0.151703	3	hsa-miR-155-5p; hsa-miR-146b-5p; hsa-miR-146a-5p
Gene Ontology (miRWalk)	GO0008584 male gonad development	enriched	0.0970072	3	hsa-miR-155-5p; hsa-miR-218-5p; hsa-miR-146b-5p
Gene Ontology (miRWalk)	GO0008624 induction of apoptosis by extracellular signals	enriched	0.151703	3	hsa-miR-155-5p; hsa-miR-146b-5p; hsa-miR-146a-5p
Gene Ontology (miRWalk)	GO0009411 response to uv	enriched	0.151703	3	hsa-miR-155-5p; hsa-miR-146b-5p; hsa-miR-146a-5p
Gene Ontology (miRWalk)	GO0009612 response to mechanical stimulus	enriched	0.151703	3	hsa-miR-155-5p; hsa-miR-218-5p; hsa-miR-146a-5p
Gene Ontology (miRWalk)	GO0009617 response to bacterium	enriched	0.151703	3	hsa-miR-155-5p; hsa-miR-146b-5p; hsa-miR-146a-5p
Gene Ontology (miRWalk)	GO0009897 external side of plasma membrane	enriched	0.151703	3	hsa-miR-155-5p; hsa-miR-146b-5p; hsa-miR-146a-5p
Gene Ontology (miRWalk)	GO0010243 response to organic nitrogen	enriched	0.151703	3	hsa-miR-155-5p; hsa-miR-146b-5p; hsa-miR-146a-5p
Gene Ontology (miRWalk)	GO0010744 positive regulation of macrophage derived foam cell differentiation	enriched	0.151703	3	hsa-miR-155-5p; hsa-miR-146b-5p; hsa-miR-146a-5p
Gene Ontology (miRWalk)	GO0010884 positive regulation of lipid storage	enriched	0.151703	3	hsa-miR-155-5p; hsa-miR-146b-5p; hsa-miR-146a-5p
Gene Ontology (miRWalk)	GO0010957 negative regulation of vitamin d biosynthetic process	enriched	0.151703	3	hsa-miR-155-5p; hsa-miR-146b-5p; hsa-miR-146a-5p
Gene Ontology (miRWalk)	GO0015031 protein transport	enriched	0.0970072	3	hsa-miR-155-5p; hsa-miR-218-5p; hsa-miR-146b-5p
Gene Ontology (miRWalk)	GO0015629 actin cytoskeleton	enriched	0.151703	3	hsa-miR-155-5p; hsa-miR-218-5p; hsa-miR-146a-5p
Gene Ontology (miRWalk)	GO0016020 membrane	enriched	0.151703	3	hsa-miR-155-5p; hsa-miR-218-5p; hsa-miR-146a-5p
Gene Ontology (miRWalk)	GO0016023 cytoplasmic membrane bounded vesicle	enriched	0.151703	3	hsa-miR-155-5p; hsa-miR-218-5p; hsa-miR-146a-5p
Gene Ontology (miRWalk)	GO0016032 viral reproduction	enriched	0.151703	3	hsa-miR-155-5p; hsa-miR-218-5p; hsa-miR-146a-5p
Gene Ontology (miRWalk)	GO0016192 vesicle mediated transport	enriched	0.151703	3	hsa-miR-155-5p; hsa-miR-218-5p; hsa-miR-146a-5p
Gene Ontology (miRWalk)	GO0016301 kinase activity	enriched	0.151703	3	hsa-miR-155-5p; hsa-miR-146b-5p; hsa-miR-146a-5p
Gene Ontology (miRWalk)	GO0016323 basolateral plasma membrane	enriched	0.151703	3	hsa-miR-155-5p; hsa-miR-146b-5p; hsa-miR-146a-5p
Gene Ontology (miRWalk)	GO0016324 apical plasma membrane	enriched	0.0970072	3	hsa-miR-155-5p; hsa-miR-218-5p; hsa-miR-146b-5p
Gene Ontology (miRWalk)	GO0016607 nuclear speck	enriched	0.151703	3	hsa-miR-155-5p; hsa-miR-146b-5p; hsa-miR-146a-5p
Gene Ontology (miRWalk)	GO0018108 peptidyl tyrosine phosphorylation	enriched	0.151703	3	hsa-miR-155-5p; hsa-miR-146b-5p; hsa-miR-146a-5p
Gene Ontology (miRWalk)	GO0019886 antigen processing and presentation of exogenous peptide antigen via mhc class ii	enriched	0.151703	3	hsa-miR-155-5p; hsa-miR-146b-5p; hsa-miR-146a-5p
Gene Ontology (miRWalk)	GO0019899 enzyme binding	enriched	0.151703	3	hsa-miR-155-5p; hsa-miR-218-5p; hsa-miR-146a-5p
Gene Ontology (miRWalk)	GO0019904 protein domain specific binding	enriched	0.151703	3	hsa-miR-155-5p; hsa-miR-218-5p; hsa-miR-146a-5p
Gene Ontology (miRWalk)	GO0030032 lamellipodium assembly	enriched	0.151703	3	hsa-miR-155-5p; hsa-miR-146b-5p; hsa-miR-146a-5p
Gene Ontology (miRWalk)	GO0030054 cell junction	enriched	0.151703	3	hsa-miR-155-5p; hsa-miR-146b-5p; hsa-miR-146a-5p
Gene Ontology (miRWalk)	GO0030165 pdz domain binding	enriched	0.151703	3	hsa-miR-155-5p; hsa-miR-218-5p; hsa-miR-146a-5p
Gene Ontology (miRWalk)	GO0030183 b cell differentiation	enriched	0.151703	3	hsa-miR-155-5p; hsa-miR-218-5p; hsa-miR-146a-5p
Gene Ontology (miRWalk)	GO0030307 positive regulation of cell growth	enriched	0.151703	3	hsa-miR-155-5p; hsa-miR-218-5p; hsa-miR-146a-5p
Gene Ontology (miRWalk)	GO0030316 osteoclast differentiation	enriched	0.151703	3	hsa-miR-155-5p; hsa-miR-146b-5p; hsa-miR-146a-5p
Gene Ontology (miRWalk)	GO0030334 regulation of cell migration	enriched	0.151703	3	hsa-miR-155-5p; hsa-miR-146b-5p; hsa-miR-146a-5p
Gene Ontology (miRWalk)	GO0030336 negative regulation of cell migration	enriched	0.151703	3	hsa-miR-155-5p; hsa-miR-218-5p; hsa-miR-146a-5p
Gene Ontology (miRWalk)	GO0030424 axon	enriched	0.151703	3	hsa-miR-155-5p; hsa-miR-218-5p; hsa-miR-146a-5p
Gene Ontology (miRWalk)	GO0030425 dendrite	enriched	0.151703	3	hsa-miR-155-5p; hsa-miR-218-5p; hsa-miR-146a-5p
Gene Ontology (miRWalk)	GO0030496 midbody	enriched	0.0970072	3	hsa-miR-155-5p; hsa-miR-218-5p; hsa-miR-146b-5p
Gene Ontology (miRWalk)	GO0030521 androgen receptor signaling pathway	enriched	0.151703	3	hsa-miR-155-5p; hsa-miR-146b-5p; hsa-miR-146a-5p
Gene Ontology (miRWalk)	GO0030529 ribonucleoprotein complex	enriched	0.151703	3	hsa-miR-155-5p; hsa-miR-146b-5p; hsa-miR-146a-5p
Gene Ontology (miRWalk)	GO0030890 positive regulation of b cell proliferation	enriched	0.151703	3	hsa-miR-155-5p; hsa-miR-146b-5p; hsa-miR-146a-5p
Gene Ontology (miRWalk)	GO0030968 endoplasmic reticulum unfolded protein response	enriched	0.151703	3	hsa-miR-155-5p; hsa-miR-218-5p; hsa-miR-146a-5p
Gene Ontology (miRWalk)	GO0031012 extracellular matrix	enriched	0.151703	3	hsa-miR-155-5p; hsa-miR-218-5p; hsa-miR-146a-5p
Gene Ontology (miRWalk)	GO0031072 heat shock protein binding	enriched	0.151703	3	hsa-miR-155-5p; hsa-miR-146b-5p; hsa-miR-146a-5p
Gene Ontology (miRWalk)	GO0031100 organ regeneration	enriched	0.151703	3	hsa-miR-155-5p; hsa-miR-146b-5p; hsa-miR-146a-5p
Gene Ontology (miRWalk)	GO0031252 cell leading edge	enriched	0.151703	3	hsa-miR-155-5p; hsa-miR-218-5p; hsa-miR-146a-5p
Gene Ontology (miRWalk)	GO0031295 t cell costimulation	enriched	0.0970072	3	hsa-miR-155-5p; hsa-miR-218-5p; hsa-miR-146b-5p
Gene Ontology (miRWalk)	GO0031398 positive regulation of protein ubiquitination	enriched	0.151703	3	hsa-miR-155-5p; hsa-miR-218-5p; hsa-miR-146a-5p
Gene Ontology (miRWalk)	GO0031410 cytoplasmic vesicle	enriched	0.151703	3	hsa-miR-155-5p; hsa-miR-218-5p; hsa-miR-146a-5p
Gene Ontology (miRWalk)	GO0031532 actin cytoskeleton reorganization	enriched	0.0970072	3	hsa-miR-155-5p; hsa-miR-218-5p; hsa-miR-146b-5p
Gene Ontology (miRWalk)	GO0031663 lipopolysaccharide mediated signaling pathway	enriched	0.151703	3	hsa-miR-155-5p; hsa-miR-146b-5p; hsa-miR-146a-5p
Gene Ontology (miRWalk)	GO0031902 late endosome membrane	enriched	0.151703	3	hsa-miR-155-5p; hsa-miR-218-5p; hsa-miR-146a-5p
Gene Ontology (miRWalk)	GO0032154 cleavage furrow	enriched	0.0970072	3	hsa-miR-155-5p; hsa-miR-218-5p; hsa-miR-146b-5p
Gene Ontology (miRWalk)	GO0032355 response to estradiol stimulus	enriched	0.151703	3	hsa-miR-155-5p; hsa-miR-218-5p; hsa-miR-146a-5p
Gene Ontology (miRWalk)	GO0032375 negative regulation of cholesterol transport	enriched	0.151703	3	hsa-miR-155-5p; hsa-miR-146b-5p; hsa-miR-146a-5p
Gene Ontology (miRWalk)	GO0032403 protein complex binding	enriched	0.388029	3	hsa-miR-155-5p; hsa-miR-218-5p; hsa-miR-23a-5p
Gene Ontology (miRWalk)	GO0032689 negative regulation of interferon gamma production	enriched	0.151703	3	hsa-miR-155-5p; hsa-miR-218-5p; hsa-miR-146a-5p
Gene Ontology (miRWalk)	GO0032695 negative regulation of interleukin 12 production	enriched	0.0691434	3	hsa-miR-155-5p; hsa-miR-155-3p; hsa-miR-146a-5p
Gene Ontology (miRWalk)	GO0032956 regulation of actin cytoskeleton organization	enriched	0.151703	3	hsa-miR-155-5p; hsa-miR-218-5p; hsa-miR-146a-5p
Gene Ontology (miRWalk)	GO0034080 cenh3 containing nucleosome assembly at centromere	enriched	0.0970072	3	hsa-miR-155-5p; hsa-miR-218-5p; hsa-miR-146b-5p
Gene Ontology (miRWalk)	GO0034329 cell junction assembly	enriched	0.477812	3	hsa-miR-155-5p; hsa-miR-218-5p; hsa-miR-27b-5p
Gene Ontology (miRWalk)	GO0034446 substrate adhesion dependent cell spreading	enriched	0.151703	3	hsa-miR-155-5p; hsa-miR-218-5p; hsa-miR-146a-5p
Gene Ontology (miRWalk)	GO0035335 peptidyl tyrosine dephosphorylation	enriched	0.151703	3	hsa-miR-155-5p; hsa-miR-218-5p; hsa-miR-146a-5p
Gene Ontology (miRWalk)	GO0035413 positive regulation of catenin import into nucleus	enriched	0.151703	3	hsa-miR-155-5p; hsa-miR-218-5p; hsa-miR-146a-5p
Gene Ontology (miRWalk)	GO0035631 cd40 receptor complex	enriched	0.151703	3	hsa-miR-218-5p; hsa-miR-146b-5p; hsa-miR-146a-5p
Gene Ontology (miRWalk)	GO0042059 negative regulation of epidermal growth factor receptor signaling pathway	enriched	0.151703	3	hsa-miR-155-5p; hsa-miR-218-5p; hsa-miR-146a-5p
Gene Ontology (miRWalk)	GO0042102 positive regulation of t cell proliferation	enriched	0.151703	3	hsa-miR-155-5p; hsa-miR-146b-5p; hsa-miR-146a-5p
Gene Ontology (miRWalk)	GO0042177 negative regulation of protein catabolic process	enriched	0.0691434	3	hsa-miR-155-5p; hsa-miR-155-3p; hsa-miR-146a-5p
Gene Ontology (miRWalk)	GO0042346 positive regulation of nf kappab import into nucleus	enriched	0.151703	3	hsa-miR-155-5p; hsa-miR-146b-5p; hsa-miR-146a-5p
Gene Ontology (miRWalk)	GO0042475 odontogenesis of dentin containing tooth	enriched	0.151703	3	hsa-miR-155-5p; hsa-miR-146b-5p; hsa-miR-146a-5p
Gene Ontology (miRWalk)	GO0042542 response to hydrogen peroxide	enriched	0.151703	3	hsa-miR-155-5p; hsa-miR-146b-5p; hsa-miR-146a-5p
Gene Ontology (miRWalk)	GO0042995 cell projection	enriched	0.151703	3	hsa-miR-155-5p; hsa-miR-218-5p; hsa-miR-146a-5p
Gene Ontology (miRWalk)	GO0043005 neuron projection	enriched	0.151703	3	hsa-miR-155-5p; hsa-miR-218-5p; hsa-miR-146a-5p
Gene Ontology (miRWalk)	GO0043011 myeloid dendritic cell differentiation	enriched	0.151703	3	hsa-miR-155-5p; hsa-miR-146b-5p; hsa-miR-146a-5p
Gene Ontology (miRWalk)	GO0043129 surfactant homeostasis	enriched	0.151703	3	hsa-miR-155-5p; hsa-miR-146b-5p; hsa-miR-146a-5p
Gene Ontology (miRWalk)	GO0043154 negative regulation of cysteine type endopeptidase activity involved in apoptotic process	enriched	0.0970072	3	hsa-miR-155-5p; hsa-miR-218-5p; hsa-miR-146b-5p
Gene Ontology (miRWalk)	GO0043234 protein complex	enriched	0.151703	3	hsa-miR-155-5p; hsa-miR-218-5p; hsa-miR-146a-5p
Gene Ontology (miRWalk)	GO0043410 positive regulation of mapk cascade	enriched	0.477812	3	hsa-miR-155-5p; hsa-miR-146b-5p; hsa-miR-27b-5p
Gene Ontology (miRWalk)	GO0043422 protein kinase b binding	enriched	0.151703	3	hsa-miR-218-5p; hsa-miR-146b-5p; hsa-miR-146a-5p
Gene Ontology (miRWalk)	GO0043507 positive regulation of jun kinase activity	enriched	0.151703	3	hsa-miR-155-5p; hsa-miR-146b-5p; hsa-miR-146a-5p
Gene Ontology (miRWalk)	GO0043524 negative regulation of neuron apoptotic process	enriched	0.151703	3	hsa-miR-155-5p; hsa-miR-146b-5p; hsa-miR-146a-5p
Gene Ontology (miRWalk)	GO0043552 positive regulation of phosphatidylinositol 3 kinase activity	enriched	0.151703	3	hsa-miR-155-5p; hsa-miR-146b-5p; hsa-miR-146a-5p
Gene Ontology (miRWalk)	GO0044267 cellular protein metabolic process	enriched	0.477812	3	hsa-miR-155-5p; hsa-miR-218-5p; hsa-miR-23b-5p
Gene Ontology (miRWalk)	GO0045177 apical part of cell	enriched	0.151703	3	hsa-miR-155-5p; hsa-miR-218-5p; hsa-miR-146a-5p
Gene Ontology (miRWalk)	GO0045453 bone resorption	enriched	0.151703	3	hsa-miR-155-5p; hsa-miR-146b-5p; hsa-miR-146a-5p
Gene Ontology (miRWalk)	GO0045669 positive regulation of osteoblast differentiation	enriched	0.151703	3	hsa-miR-155-5p; hsa-miR-218-5p; hsa-miR-146a-5p
Gene Ontology (miRWalk)	GO0045740 positive regulation of dna replication	enriched	0.388029	3	hsa-miR-155-5p; hsa-miR-146a-5p; hsa-miR-23a-5p
Gene Ontology (miRWalk)	GO0046330 positive regulation of jnk cascade	enriched	0.151703	3	hsa-miR-155-5p; hsa-miR-4284; hsa-miR-146a-5p
Gene Ontology (miRWalk)	GO0046474 glycerophospholipid biosynthetic process	enriched	0.0970072	3	hsa-miR-155-5p; hsa-miR-218-5p; hsa-miR-146b-5p
Gene Ontology (miRWalk)	GO0046685 response to arsenic containing substance	enriched	0.151703	3	hsa-miR-155-5p; hsa-miR-146b-5p; hsa-miR-146a-5p
Gene Ontology (miRWalk)	GO0046688 response to copper ion	enriched	0.151703	3	hsa-miR-155-5p; hsa-miR-146b-5p; hsa-miR-146a-5p
Gene Ontology (miRWalk)	GO0046697 decidualization	enriched	0.151703	3	hsa-miR-155-5p; hsa-miR-146b-5p; hsa-miR-146a-5p
Gene Ontology (miRWalk)	GO0046983 protein dimerization activity	enriched	0.151703	3	hsa-miR-155-5p; hsa-miR-218-5p; hsa-miR-146a-5p
Gene Ontology (miRWalk)	GO0047485 protein n terminus binding	enriched	0.151703	3	hsa-miR-155-5p; hsa-miR-146b-5p; hsa-miR-146a-5p
Gene Ontology (miRWalk)	GO0048015 phosphatidylinositol mediated signaling	enriched	0.0970072	3	hsa-miR-155-5p; hsa-miR-218-5p; hsa-miR-146b-5p
Gene Ontology (miRWalk)	GO0048546 digestive tract morphogenesis	enriched	0.151703	3	hsa-miR-155-5p; hsa-miR-218-5p; hsa-miR-146a-5p
Gene Ontology (miRWalk)	GO0048661 positive regulation of smooth muscle cell proliferation	enriched	0.151703	3	hsa-miR-155-5p; hsa-miR-146b-5p; hsa-miR-146a-5p
Gene Ontology (miRWalk)	GO0048663 neuron fate commitment	enriched	0.151703	3	hsa-miR-155-5p; hsa-miR-218-5p; hsa-miR-146a-5p
Gene Ontology (miRWalk)	GO0048863 stem cell differentiation	enriched	0.0970072	3	hsa-miR-155-5p; hsa-miR-218-5p; hsa-miR-146b-5p
Gene Ontology (miRWalk)	GO0050730 regulation of peptidyl tyrosine phosphorylation	enriched	0.151703	3	hsa-miR-155-5p; hsa-miR-218-5p; hsa-miR-146a-5p
Gene Ontology (miRWalk)	GO0050731 positive regulation of peptidyl tyrosine phosphorylation	enriched	0.151703	3	hsa-miR-155-5p; hsa-miR-218-5p; hsa-miR-146a-5p
Gene Ontology (miRWalk)	GO0050776 regulation of immune response	enriched	0.151703	3	hsa-miR-155-5p; hsa-miR-218-5p; hsa-miR-146a-5p
Gene Ontology (miRWalk)	GO0050870 positive regulation of t cell activation	enriched	0.151703	3	hsa-miR-155-5p; hsa-miR-146b-5p; hsa-miR-146a-5p
Gene Ontology (miRWalk)	GO0050900 leukocyte migration	enriched	0.151703	3	hsa-miR-155-5p; hsa-miR-218-5p; hsa-miR-146a-5p
Gene Ontology (miRWalk)	GO0051015 actin filament binding	enriched	0.151703	3	hsa-miR-155-5p; hsa-miR-218-5p; hsa-miR-146a-5p
Gene Ontology (miRWalk)	GO0051056 regulation of small gtpase mediated signal transduction	enriched	0.0970072	3	hsa-miR-155-5p; hsa-miR-218-5p; hsa-miR-146b-5p
Gene Ontology (miRWalk)	GO0051059 nf kappab binding	enriched	0.151703	3	hsa-miR-155-5p; hsa-miR-146b-5p; hsa-miR-146a-5p
Gene Ontology (miRWalk)	GO0051082 unfolded protein binding	enriched	0.0970072	3	hsa-miR-155-5p; hsa-miR-218-5p; hsa-miR-146b-5p
Gene Ontology (miRWalk)	GO0051091 positive regulation of sequence specific dna binding transcription factor activity	enriched	0.151703	3	hsa-miR-155-5p; hsa-miR-146b-5p; hsa-miR-146a-5p
Gene Ontology (miRWalk)	GO0051260 protein homooligomerization	enriched	0.151703	3	hsa-miR-155-5p; hsa-miR-218-5p; hsa-miR-146a-5p
Gene Ontology (miRWalk)	GO0051301 cell division	enriched	0.151703	3	hsa-miR-155-5p; hsa-miR-218-5p; hsa-miR-146a-5p
Gene Ontology (miRWalk)	GO0051384 response to glucocorticoid stimulus	enriched	0.151703	3	hsa-miR-155-5p; hsa-miR-146b-5p; hsa-miR-146a-5p
Gene Ontology (miRWalk)	GO0051412 response to corticosterone stimulus	enriched	0.151703	3	hsa-miR-155-5p; hsa-miR-146b-5p; hsa-miR-146a-5p
Gene Ontology (miRWalk)	GO0051865 protein autoubiquitination	enriched	0.151703	3	hsa-miR-155-5p; hsa-miR-146b-5p; hsa-miR-146a-5p
Gene Ontology (miRWalk)	GO0055093 response to hyperoxia	enriched	0.151703	3	hsa-miR-155-5p; hsa-miR-146b-5p; hsa-miR-146a-5p
Gene Ontology (miRWalk)	GO0060333 interferon gamma mediated signaling pathway	enriched	0.151703	3	hsa-miR-155-5p; hsa-miR-218-5p; hsa-miR-146a-5p
Gene Ontology (miRWalk)	GO0060334 regulation of interferon gamma mediated signaling pathway	enriched	0.151703	3	hsa-miR-155-5p; hsa-miR-218-5p; hsa-miR-146a-5p
Gene Ontology (miRWalk)	GO0060337 type i interferon mediated signaling pathway	enriched	0.151703	3	hsa-miR-155-5p; hsa-miR-218-5p; hsa-miR-146a-5p
Gene Ontology (miRWalk)	GO0060338 regulation of type i interferon mediated signaling pathway	enriched	0.151703	3	hsa-miR-155-5p; hsa-miR-218-5p; hsa-miR-146a-5p
Gene Ontology (miRWalk)	GO0070534 protein k63 linked ubiquitination	enriched	0.151703	3	hsa-miR-155-5p; hsa-miR-146b-5p; hsa-miR-146a-5p
Gene Ontology (miRWalk)	GO0071222 cellular response to lipopolysaccharide	enriched	0.151703	3	hsa-miR-155-5p; hsa-miR-218-5p; hsa-miR-146a-5p
Gene Ontology (miRWalk)	GO0071260 cellular response to mechanical stimulus	enriched	0.151703	3	hsa-miR-155-5p; hsa-miR-146b-5p; hsa-miR-146a-5p
Gene Ontology (miRWalk)	GO0071347 cellular response to interleukin 1	enriched	0.151703	3	hsa-miR-155-5p; hsa-miR-146b-5p; hsa-miR-146a-5p
Gene Ontology (miRWalk)	GO0071479 cellular response to ionizing radiation	enriched	0.151703	3	hsa-miR-155-5p; hsa-miR-146b-5p; hsa-miR-146a-5p
Gene Ontology (miRWalk)	GO0090090 negative regulation of canonical wnt receptor signaling pathway	enriched	0.477812	3	hsa-miR-155-5p; hsa-miR-218-5p; hsa-miR-27b-5p
Gene Ontology (miRWalk)	GO0090398 cellular senescence	enriched	0.151703	3	hsa-miR-155-5p; hsa-miR-146b-5p; hsa-miR-146a-5p
Gene Ontology (miRWalk)	GO0090399 replicative senescence	enriched	0.151703	3	hsa-miR-155-5p; hsa-miR-146b-5p; hsa-miR-146a-5p
Gene Ontology (miRWalk)	GO0097193 intrinsic apoptotic signaling pathway	enriched	0.151703	3	hsa-miR-155-5p; hsa-miR-146b-5p; hsa-miR-146a-5p
Gene Ontology (miRWalk)	GO2000145 regulation of cell motility	enriched	0.151703	3	hsa-miR-155-5p; hsa-miR-218-5p; hsa-miR-146a-5p
Gene Ontology (miRWalk)	GO2000379 positive regulation of reactive oxygen species metabolic process	enriched	0.151703	3	hsa-miR-155-5p; hsa-miR-146b-5p; hsa-miR-146a-5p
Chromosomal location (miRBase)	Chromosome X	depleted	0.335397	3	hsa-miR-4767; hsa-miR-6087; hsa-miR-92a-2-5p
Target genes (miRTarbase)	NFKB1	enriched	0.151703	3	hsa-miR-155-5p; hsa-miR-146b-5p; hsa-miR-146a-5p
Diseases (published studies about miRNA profiles from peripheral blood)	benign prostate hyperplasia deregulated	enriched	0.477812	3	hsa-miR-155-5p; hsa-miR-146b-5p; hsa-miR-27a-5p
Diseases (published studies about miRNA profiles from peripheral blood)	lung cancer deregulated	enriched	0.477812	3	hsa-miR-155-5p; hsa-miR-29b-1-5p; hsa-miR-27a-5p
Diseases (published studies about miRNA profiles from peripheral blood)	multiple sclerosis deregulated	depleted	0.299278	3	hsa-miR-218-5p; hsa-miR-146a-5p; hsa-miR-27b-5p
Diseases (published studies about miRNA profiles from peripheral blood)	pancreatic cancer ducatal downregulated	enriched	0.477812	3	hsa-miR-155-5p; hsa-miR-146a-5p; hsa-miR-27b-5p
Diseases (published studies about miRNA profiles from peripheral blood)	pancreatitis downregulated	enriched	0.477812	3	hsa-miR-155-5p; hsa-miR-146a-5p; hsa-miR-27b-5p
Diseases (published studies about miRNA profiles from peripheral blood)	psoriasis downregulated	enriched	0.151703	3	hsa-miR-155-5p; hsa-miR-146b-5p; hsa-miR-146a-5p
Diseases (published studies about miRNA profiles from peripheral blood)	renal cancer downregulated	depleted	0.0970072	3	hsa-miR-29b-1-5p; hsa-miR-23a-5p; hsa-miR-27b-5p
Diseases (published studies about miRNA profiles from peripheral blood)	sarcoidosis downregulated	enriched	0.477812	3	hsa-miR-155-5p; hsa-miR-146b-5p; hsa-miR-27b-5p
Diseases (published studies about miRNA profiles from peripheral blood)	sarcoidosis upregulated	depleted	0.0970072	3	hsa-miR-29b-1-5p; hsa-miR-23a-5p; hsa-miR-27a-5p
Age/Gender dependent miRNAs	positively correlated with age	depleted	0.0970072	3	hsa-miR-29b-1-5p; hsa-miR-23a-5p; hsa-miR-92a-2-5p
Organs (miRWalk)	Blood	enriched	0.263158	2	hsa-miR-155-5p; hsa-miR-146a-5p
Organs (miRWalk)	Bone and Bones	enriched	0.263158	2	hsa-miR-155-5p; hsa-miR-146a-5p
Organs (miRWalk)	Brain	enriched	0.263158	2	hsa-miR-155-5p; hsa-miR-146a-5p
Organs (miRWalk)	Endothelial Cells	enriched	0.263158	2	hsa-miR-155-5p; hsa-miR-146a-5p
Organs (miRWalk)	Leukocytes	enriched	0.263158	2	hsa-miR-155-5p; hsa-miR-146a-5p
Organs (miRWalk)	Liver	enriched	0.163743	2	hsa-miR-155-5p; hsa-miR-218-5p
Organs (miRWalk)	Lymphocytes	enriched	0.263158	2	hsa-miR-155-5p; hsa-miR-146a-5p
Organs (miRWalk)	Macrophages	enriched	0.263158	2	hsa-miR-155-5p; hsa-miR-146a-5p
Organs (miRWalk)	Membranes	enriched	0.263158	2	hsa-miR-155-5p; hsa-miR-146a-5p
Organs (miRWalk)	Neutrophils	enriched	0.263158	2	hsa-miR-155-5p; hsa-miR-146a-5p
Organs (miRWalk)	T-Lymphocytes	enriched	0.263158	2	hsa-miR-155-5p; hsa-miR-146a-5p
Organs (miRWalk)	Thyroid Gland	enriched	0.263158	2	hsa-miR-146b-5p; hsa-miR-146a-5p
Organs (miRWalk)	Veins	enriched	0.263158	2	hsa-miR-155-5p; hsa-miR-146a-5p
Pathways (miRWalk)	P00007 Axon guidance mediated by semaphorins	enriched	0.210526	2	hsa-miR-155-5p; hsa-miR-146b-5p
Pathways (miRWalk)	P00008 Axon guidance mediated by Slit Robo	enriched	0.263158	2	hsa-miR-155-5p; hsa-miR-146a-5p
Pathways (miRWalk)	P00010 B cell activation	enriched	0.163743	2	hsa-miR-155-5p; hsa-miR-218-5p
Pathways (miRWalk)	P00019 Endothelin signaling pathway	enriched	0.210526	2	hsa-miR-155-5p; hsa-miR-146b-5p
Pathways (miRWalk)	P00026 Heterotrimeric G protein signaling pathway Gi alpha and Gs alpha mediated pathway	enriched	0.263158	2	hsa-miR-155-5p; hsa-miR-146a-5p
Pathways (miRWalk)	P00038 JAK STAT signaling pathway	enriched	0.263158	2	hsa-miR-155-5p; hsa-miR-146a-5p
Pathways (miRWalk)	P00047 PDGF signaling pathway	enriched	0.263158	2	hsa-miR-155-5p; hsa-miR-146a-5p
Pathways (miRWalk)	P00048 PI3 kinase pathway	enriched	0.210526	2	hsa-miR-155-5p; hsa-miR-146b-5p
Pathways (miRWalk)	P00056 VEGF signaling pathway	enriched	0.210526	2	hsa-miR-155-5p; hsa-miR-146b-5p
Pathways (miRWalk)	P02746 Heme biosynthesis	enriched	0.163743	2	hsa-miR-155-5p; hsa-miR-218-5p
Pathways (miRWalk)	P04397 p53 pathway by glucose deprivation	enriched	0.210526	2	hsa-miR-155-5p; hsa-miR-146b-5p
Pathways (miRWalk)	WP107 Translation Factors	enriched	0.315789	2	hsa-miR-155-5p; hsa-miR-23b-5p
Pathways (miRWalk)	WP127 IL 5 signaling pathway	enriched	0.163743	2	hsa-miR-155-5p; hsa-miR-218-5p
Pathways (miRWalk)	WP167 Eicosanoid Synthesis	enriched	0.210526	2	hsa-miR-155-5p; hsa-miR-146b-5p
Pathways (miRWalk)	WP170 Nuclear Receptors	enriched	0.163743	2	hsa-miR-155-5p; hsa-miR-218-5p
Pathways (miRWalk)	WP2059 Alzheimers Disease	enriched	0.263158	2	hsa-miR-155-5p; hsa-miR-146a-5p
Pathways (miRWalk)	WP22 IL 9 signaling pathway	enriched	0.263158	2	hsa-miR-155-5p; hsa-miR-146a-5p
Pathways (miRWalk)	WP24 Peptide GPCRs	enriched	0.263158	2	hsa-miR-155-5p; hsa-miR-146a-5p
Pathways (miRWalk)	WP288 NLR proteins	enriched	0.163743	2	hsa-miR-155-5p; hsa-miR-218-5p
Pathways (miRWalk)	WP313 Signaling of Hepatocyte Growth Factor Receptor	enriched	0.163743	2	hsa-miR-155-5p; hsa-miR-218-5p
Pathways (miRWalk)	WP314 FAS pathway and Stress induction of HSP regulation	enriched	0.263158	2	hsa-miR-155-5p; hsa-miR-146a-5p
Pathways (miRWalk)	WP34 Ovarian Infertility Genes	enriched	0.163743	2	hsa-miR-155-5p; hsa-miR-218-5p
Pathways (miRWalk)	WP391 Mitochondrial Gene Expression	enriched	0.163743	2	hsa-miR-155-5p; hsa-miR-218-5p
Pathways (miRWalk)	WP410 Diurnally regulated genes with circadian orthologs	enriched	0.163743	2	hsa-miR-155-5p; hsa-miR-218-5p
Pathways (miRWalk)	WP411 mRNA processing	enriched	0.163743	2	hsa-miR-155-5p; hsa-miR-218-5p
Pathways (miRWalk)	WP453 Inflammatory Response Pathway	enriched	0.263158	2	hsa-miR-155-5p; hsa-miR-146a-5p
Pathways (miRWalk)	WP455 GPCRs Class A Rhodopsin like	enriched	0.263158	2	hsa-miR-155-5p; hsa-miR-146a-5p
Pathways (miRWalk)	WP474 Endochondral Ossification	enriched	0.263158	2	hsa-miR-155-5p; hsa-miR-146a-5p
Pathways (miRWalk)	WP477 Cytoplasmic Ribosomal Proteins	enriched	0.163743	2	hsa-miR-155-5p; hsa-miR-218-5p
Pathways (miRWalk)	WP481 Insulin Signaling	enriched	0.163743	2	hsa-miR-155-5p; hsa-miR-218-5p
Pathways (miRWalk)	WP536 Calcium Regulation in the Cardiac Cell	enriched	0.163743	2	hsa-miR-155-5p; hsa-miR-218-5p
Pathways (miRWalk)	WP581 EPO Receptor Signaling	enriched	0.263158	2	hsa-miR-155-5p; hsa-miR-146a-5p
Pathways (miRWalk)	WP734 Serotonin Receptor 4 6 7 and NR3C Signaling	enriched	0.315789	2	hsa-miR-155-5p; hsa-miR-23a-5p
Pathways (miRWalk)	WP98 Prostaglandin Synthesis and Regulation	enriched	0.210526	2	hsa-miR-155-5p; hsa-miR-146b-5p
Pathways (miRWalk)	hsa00100 Steroid biosynthesis	enriched	0.163743	2	hsa-miR-155-5p; hsa-miR-218-5p
Pathways (miRWalk)	hsa00190 Oxidative phosphorylation	enriched	0.163743	2	hsa-miR-155-5p; hsa-miR-218-5p
Pathways (miRWalk)	hsa00330 Arginine and proline metabolism	enriched	0.315789	2	hsa-miR-155-5p; hsa-miR-23b-5p
Pathways (miRWalk)	hsa00564 Glycerophospholipid metabolism	enriched	0.210526	2	hsa-miR-155-5p; hsa-miR-146b-5p
Pathways (miRWalk)	hsa00565 Ether lipid metabolism	enriched	0.210526	2	hsa-miR-155-5p; hsa-miR-146b-5p
Pathways (miRWalk)	hsa00590 Arachidonic acid metabolism	enriched	0.210526	2	hsa-miR-155-5p; hsa-miR-146b-5p
Pathways (miRWalk)	hsa00860 Porphyrin and chlorophyll metabolism	enriched	0.163743	2	hsa-miR-155-5p; hsa-miR-218-5p
Pathways (miRWalk)	hsa00970 Aminoacyl tRNA biosynthesis	enriched	0.163743	2	hsa-miR-155-5p; hsa-miR-218-5p
Pathways (miRWalk)	hsa03010 Ribosome	enriched	0.163743	2	hsa-miR-155-5p; hsa-miR-218-5p
Pathways (miRWalk)	hsa03440 Homologous recombination	enriched	0.263158	2	hsa-miR-155-5p; hsa-miR-146a-5p
Pathways (miRWalk)	hsa04020 Calcium signaling pathway	enriched	0.263158	2	hsa-miR-155-5p; hsa-miR-146a-5p
Pathways (miRWalk)	hsa04142 Lysosome	enriched	0.163743	2	hsa-miR-155-5p; hsa-miR-218-5p
Pathways (miRWalk)	hsa04370 VEGF signaling pathway	enriched	0.210526	2	hsa-miR-155-5p; hsa-miR-146b-5p
Pathways (miRWalk)	hsa04540 Gap junction	enriched	0.263158	2	hsa-miR-155-5p; hsa-miR-146a-5p
Pathways (miRWalk)	hsa04610 Complement and coagulation cascades	enriched	0.263158	2	hsa-miR-155-5p; hsa-miR-146a-5p
Pathways (miRWalk)	hsa04640 Hematopoietic cell lineage	enriched	0.210526	2	hsa-miR-155-5p; hsa-miR-146b-5p
Pathways (miRWalk)	hsa04664 Fc epsilon RI signaling pathway	enriched	0.210526	2	hsa-miR-155-5p; hsa-miR-146b-5p
Pathways (miRWalk)	hsa04672 Intestinal immune network for IgA production	enriched	0.263158	2	hsa-miR-155-5p; hsa-miR-146a-5p
Pathways (miRWalk)	hsa04730 Long term depression	enriched	0.210526	2	hsa-miR-155-5p; hsa-miR-146b-5p
Pathways (miRWalk)	hsa04916 Melanogenesis	enriched	0.210526	2	hsa-miR-155-5p; hsa-miR-146b-5p
Pathways (miRWalk)	hsa04930 Type II diabetes mellitus	enriched	0.163743	2	hsa-miR-155-5p; hsa-miR-218-5p
Pathways (miRWalk)	hsa05010 Alzheimers disease	enriched	0.263158	2	hsa-miR-155-5p; hsa-miR-146a-5p
Pathways (miRWalk)	hsa05016 Huntingtons disease	enriched	0.163743	2	hsa-miR-155-5p; hsa-miR-218-5p
Pathways (miRWalk)	hsa05020 Prion diseases	enriched	0.263158	2	hsa-miR-155-5p; hsa-miR-146a-5p
Pathways (miRWalk)	hsa05110 Vibrio cholerae infection	enriched	0.163743	2	hsa-miR-155-5p; hsa-miR-218-5p
Pathways (miRWalk)	hsa05320 Autoimmune thyroid disease	enriched	0.263158	2	hsa-miR-155-5p; hsa-miR-146a-5p
Pathways (miRWalk)	hsa05332 Graft versus host disease	enriched	0.263158	2	hsa-miR-155-5p; hsa-miR-146a-5p
Pathways (miRWalk)	hsa05416 Viral myocarditis	enriched	0.263158	2	hsa-miR-155-5p; hsa-miR-146a-5p
Diseases (miRWalk)	Asthma	enriched	0.210526	2	hsa-miR-155-5p; hsa-miR-146b-5p
Diseases (miRWalk)	Atherosclerosis	enriched	0.263158	2	hsa-miR-155-5p; hsa-miR-146a-5p
Diseases (miRWalk)	Drug Toxicity	depleted	0.0584795	2	hsa-miR-27b-5p; hsa-miR-27a-5p
Diseases (miRWalk)	Glioblastoma	enriched	0.210526	2	hsa-miR-218-5p; hsa-miR-146b-5p
Diseases (miRWalk)	Glioma	enriched	0.210526	2	hsa-miR-218-5p; hsa-miR-146b-5p
Diseases (miRWalk)	Leukemia	enriched	0.315789	2	hsa-miR-155-5p; hsa-miR-128-2-5p
Diseases (miRWalk)	Necrosis	enriched	0.263158	2	hsa-miR-155-5p; hsa-miR-146a-5p
Diseases (miRWalk)	Neoplasm Metastasis	enriched	0.263158	2	hsa-miR-155-5p; hsa-miR-146a-5p
Diseases (miRWalk)	Stomach Neoplasms	enriched	0.263158	2	hsa-miR-218-5p; hsa-miR-146a-5p
Gene Ontology (miRWalk)	GO0000002 mitochondrial genome maintenance	enriched	0.210526	2	hsa-miR-155-5p; hsa-miR-146b-5p
Gene Ontology (miRWalk)	GO0000077 dna damage checkpoint	enriched	0.163743	2	hsa-miR-155-5p; hsa-miR-218-5p
Gene Ontology (miRWalk)	GO0000165 mapk cascade	enriched	0.263158	2	hsa-miR-155-5p; hsa-miR-146a-5p
Gene Ontology (miRWalk)	GO0000184 nuclear transcribed mrna catabolic process nonsense mediated decay	enriched	0.163743	2	hsa-miR-155-5p; hsa-miR-218-5p
Gene Ontology (miRWalk)	GO0000186 activation of mapkk activity	enriched	0.263158	2	hsa-miR-155-5p; hsa-miR-146a-5p
Gene Ontology (miRWalk)	GO0000226 microtubule cytoskeleton organization	enriched	0.163743	2	hsa-miR-155-5p; hsa-miR-218-5p
Gene Ontology (miRWalk)	GO0042803 protein homodimerization activity	enriched	0.0332817	5	hsa-miR-155-5p; hsa-miR-155-3p; hsa-miR-218-5p; hsa-miR-146b-5p; hsa-miR-146a-5p
Gene Ontology (miRWalk)	GO0000288 nuclear transcribed mrna catabolic process deadenylation dependent decay	enriched	0.315789	2	hsa-miR-155-5p; hsa-miR-23b-5p
Gene Ontology (miRWalk)	GO0000289 nuclear transcribed mrna poly a tail shortening	enriched	0.315789	2	hsa-miR-155-5p; hsa-miR-23b-5p
Gene Ontology (miRWalk)	GO0000346 transcription export complex	enriched	0.163743	2	hsa-miR-155-5p; hsa-miR-218-5p
Gene Ontology (miRWalk)	GO0000347 tho complex	enriched	0.163743	2	hsa-miR-155-5p; hsa-miR-218-5p
Gene Ontology (miRWalk)	GO0000413 protein peptidyl prolyl isomerization	enriched	0.163743	2	hsa-miR-155-5p; hsa-miR-218-5p
Gene Ontology (miRWalk)	GO0000445 tho complex part of transcription export complex	enriched	0.163743	2	hsa-miR-155-5p; hsa-miR-218-5p
Gene Ontology (miRWalk)	GO0000724 double strand break repair via homologous recombination	enriched	0.263158	2	hsa-miR-155-5p; hsa-miR-146a-5p
Gene Ontology (miRWalk)	GO0000776 kinetochore	enriched	0.263158	2	hsa-miR-155-5p; hsa-miR-146a-5p
Gene Ontology (miRWalk)	GO0000785 chromatin	enriched	0.263158	2	hsa-miR-155-5p; hsa-miR-146a-5p
Gene Ontology (miRWalk)	GO0000790 nuclear chromatin	enriched	0.163743	2	hsa-miR-155-5p; hsa-miR-218-5p
Gene Ontology (miRWalk)	GO0000793 condensed chromosome	enriched	0.163743	2	hsa-miR-155-5p; hsa-miR-218-5p
Gene Ontology (miRWalk)	GO0000902 cell morphogenesis	enriched	0.163743	2	hsa-miR-155-5p; hsa-miR-218-5p
Gene Ontology (miRWalk)	GO0000922 spindle pole	enriched	0.163743	2	hsa-miR-155-5p; hsa-miR-218-5p
Gene Ontology (miRWalk)	GO0000932 cytoplasmic mrna processing body	enriched	0.210526	2	hsa-miR-155-5p; hsa-miR-146b-5p
Gene Ontology (miRWalk)	GO0000977 rna polymerase ii regulatory region sequence specific dna binding	enriched	0.163743	2	hsa-miR-155-5p; hsa-miR-218-5p
Gene Ontology (miRWalk)	GO0000978 rna polymerase ii core promoter proximal region sequence specific dna binding	enriched	0.163743	2	hsa-miR-155-5p; hsa-miR-218-5p
Gene Ontology (miRWalk)	GO0000987 core promoter proximal region sequence specific dna binding	enriched	0.263158	2	hsa-miR-155-5p; hsa-miR-146a-5p
Gene Ontology (miRWalk)	GO0000988 protein binding transcription factor activity	enriched	0.263158	2	hsa-miR-155-5p; hsa-miR-146a-5p
Gene Ontology (miRWalk)	GO0000989 transcription factor binding transcription factor activity	enriched	0.263158	2	hsa-miR-155-5p; hsa-miR-146a-5p
Gene Ontology (miRWalk)	GO0001077 rna polymerase ii binding in positive regulation of transcription	enriched	0.163743	2	hsa-miR-155-5p; hsa-miR-218-5p
Gene Ontology (miRWalk)	GO0001103 rna polymerase ii repressing transcription factor binding	enriched	0.163743	2	hsa-miR-155-5p; hsa-miR-218-5p
Gene Ontology (miRWalk)	GO0001516 prostaglandin biosynthetic process	enriched	0.210526	2	hsa-miR-155-5p; hsa-miR-146b-5p
Gene Ontology (miRWalk)	GO0001541 ovarian follicle development	enriched	0.210526	2	hsa-miR-155-5p; hsa-miR-146b-5p
Gene Ontology (miRWalk)	GO0001542 ovulation from ovarian follicle	enriched	0.210526	2	hsa-miR-155-5p; hsa-miR-146b-5p
Gene Ontology (miRWalk)	GO0001556 oocyte maturation	enriched	0.263158	2	hsa-miR-155-5p; hsa-miR-146a-5p
Gene Ontology (miRWalk)	GO0001649 osteoblast differentiation	enriched	0.263158	2	hsa-miR-155-5p; hsa-miR-146a-5p
Gene Ontology (miRWalk)	GO0001658 branching involved in ureteric bud morphogenesis	enriched	0.263158	2	hsa-miR-155-5p; hsa-miR-146a-5p
Gene Ontology (miRWalk)	GO0001667 ameboidal cell migration	enriched	0.263158	2	hsa-miR-155-5p; hsa-miR-146a-5p
Gene Ontology (miRWalk)	GO0001702 gastrulation with mouth forming second	enriched	0.263158	2	hsa-miR-155-5p; hsa-miR-146a-5p
Gene Ontology (miRWalk)	GO0001819 positive regulation of cytokine production	enriched	0.210526	2	hsa-miR-155-5p; hsa-miR-146b-5p
Gene Ontology (miRWalk)	GO0001829 trophectodermal cell differentiation	enriched	0.163743	2	hsa-miR-155-5p; hsa-miR-218-5p
Gene Ontology (miRWalk)	GO0001889 liver development	enriched	0.163743	2	hsa-miR-155-5p; hsa-miR-218-5p
Gene Ontology (miRWalk)	GO0001934 positive regulation of protein phosphorylation	enriched	0.263158	2	hsa-miR-155-5p; hsa-miR-146a-5p
Gene Ontology (miRWalk)	GO0001937 negative regulation of endothelial cell proliferation	enriched	0.263158	2	hsa-miR-155-5p; hsa-miR-146a-5p
Gene Ontology (miRWalk)	GO0001939 female pronucleus	enriched	0.263158	2	hsa-miR-218-5p; hsa-miR-146a-5p
Gene Ontology (miRWalk)	GO0001942 hair follicle development	enriched	0.263158	2	hsa-miR-155-5p; hsa-miR-146a-5p
Gene Ontology (miRWalk)	GO0001944 vasculature development	enriched	0.163743	2	hsa-miR-155-5p; hsa-miR-218-5p
Gene Ontology (miRWalk)	GO0001947 heart looping	enriched	0.163743	2	hsa-miR-155-5p; hsa-miR-218-5p
Gene Ontology (miRWalk)	GO0001948 glycoprotein binding	enriched	0.263158	2	hsa-miR-155-5p; hsa-miR-146a-5p
Gene Ontology (miRWalk)	GO0001954 positive regulation of cell matrix adhesion	enriched	0.163743	2	hsa-miR-155-5p; hsa-miR-218-5p
Gene Ontology (miRWalk)	GO0001968 fibronectin binding	enriched	0.163743	2	hsa-miR-155-5p; hsa-miR-218-5p
Gene Ontology (miRWalk)	GO0002042 cell migration involved in sprouting angiogenesis	enriched	0.163743	2	hsa-miR-155-5p; hsa-miR-218-5p
Gene Ontology (miRWalk)	GO0002053 positive regulation of mesenchymal cell proliferation	enriched	0.263158	2	hsa-miR-155-5p; hsa-miR-146a-5p
Gene Ontology (miRWalk)	GO0002063 chondrocyte development	enriched	0.163743	2	hsa-miR-155-5p; hsa-miR-218-5p
Gene Ontology (miRWalk)	GO0002076 osteoblast development	enriched	0.263158	2	hsa-miR-155-5p; hsa-miR-146a-5p
Gene Ontology (miRWalk)	GO0002237 response to molecule of bacterial origin	enriched	0.263158	2	hsa-miR-155-5p; hsa-miR-146a-5p
Gene Ontology (miRWalk)	GO0002238 response to molecule of fungal origin	enriched	0.263158	2	hsa-miR-155-5p; hsa-miR-146a-5p
Gene Ontology (miRWalk)	GO0002320 lymphoid progenitor cell differentiation	enriched	0.210526	2	hsa-miR-155-5p; hsa-miR-146b-5p
Gene Ontology (miRWalk)	GO0002576 platelet degranulation	enriched	0.163743	2	hsa-miR-155-5p; hsa-miR-218-5p
Gene Ontology (miRWalk)	GO0002687 positive regulation of leukocyte migration	enriched	0.263158	2	hsa-miR-155-5p; hsa-miR-146a-5p
Gene Ontology (miRWalk)	GO0002726 positive regulation of t cell cytokine production	enriched	0.263158	2	hsa-miR-146b-5p; hsa-miR-146a-5p
Gene Ontology (miRWalk)	GO0003007 heart morphogenesis	enriched	0.163743	2	hsa-miR-155-5p; hsa-miR-218-5p
Gene Ontology (miRWalk)	GO0003009 skeletal muscle contraction	enriched	0.263158	2	hsa-miR-218-5p; hsa-miR-146a-5p
Gene Ontology (miRWalk)	GO0003151 outflow tract morphogenesis	enriched	0.163743	2	hsa-miR-155-5p; hsa-miR-218-5p
Gene Ontology (miRWalk)	GO0003214 cardiac left ventricle morphogenesis	enriched	0.163743	2	hsa-miR-155-5p; hsa-miR-218-5p
Gene Ontology (miRWalk)	GO0003323 type b pancreatic cell development	enriched	0.163743	2	hsa-miR-155-5p; hsa-miR-218-5p
Gene Ontology (miRWalk)	GO0003407 neural retina development	enriched	0.163743	2	hsa-miR-155-5p; hsa-miR-218-5p
Gene Ontology (miRWalk)	GO0003676 nucleic acid binding	enriched	0.163743	2	hsa-miR-155-5p; hsa-miR-218-5p
Gene Ontology (miRWalk)	GO0003682 chromatin binding	enriched	0.263158	2	hsa-miR-155-5p; hsa-miR-146a-5p
Gene Ontology (miRWalk)	GO0003697 single stranded dna binding	enriched	0.263158	2	hsa-miR-155-5p; hsa-miR-146a-5p
Gene Ontology (miRWalk)	GO0003707 steroid hormone receptor activity	enriched	0.163743	2	hsa-miR-155-5p; hsa-miR-218-5p
Gene Ontology (miRWalk)	GO0003725 double stranded rna binding	enriched	0.263158	2	hsa-miR-155-5p; hsa-miR-146a-5p
Gene Ontology (miRWalk)	GO0003729 mrna binding	enriched	0.163743	2	hsa-miR-155-5p; hsa-miR-218-5p
Gene Ontology (miRWalk)	GO0003735 structural constituent of ribosome	enriched	0.163743	2	hsa-miR-155-5p; hsa-miR-218-5p
Gene Ontology (miRWalk)	GO0003743 translation initiation factor activity	enriched	0.315789	2	hsa-miR-155-5p; hsa-miR-23b-5p
Gene Ontology (miRWalk)	GO0003746 translation elongation factor activity	enriched	0.163743	2	hsa-miR-155-5p; hsa-miR-218-5p
Gene Ontology (miRWalk)	GO0003755 peptidyl prolyl cis trans isomerase activity	enriched	0.163743	2	hsa-miR-155-5p; hsa-miR-218-5p
Gene Ontology (miRWalk)	GO0003777 microtubule motor activity	enriched	0.263158	2	hsa-miR-155-5p; hsa-miR-146a-5p
Gene Ontology (miRWalk)	GO0003824 catalytic activity	enriched	0.263158	2	hsa-miR-155-5p; hsa-miR-146a-5p
Gene Ontology (miRWalk)	GO0003841 1 acylglycerol 3 phosphate o acyltransferase activity	enriched	0.163743	2	hsa-miR-155-5p; hsa-miR-218-5p
Gene Ontology (miRWalk)	GO0004175 endopeptidase activity	enriched	0.163743	2	hsa-miR-155-5p; hsa-miR-218-5p
Gene Ontology (miRWalk)	GO0004222 metalloendopeptidase activity	enriched	0.210526	2	hsa-miR-155-5p; hsa-miR-146b-5p
Gene Ontology (miRWalk)	GO0004252 serine type endopeptidase activity	enriched	0.163743	2	hsa-miR-155-5p; hsa-miR-218-5p
Gene Ontology (miRWalk)	GO0004385 guanylate kinase activity	enriched	0.210526	2	hsa-miR-155-5p; hsa-miR-146b-5p
Gene Ontology (miRWalk)	GO0004402 histone acetyltransferase activity	enriched	0.263158	2	hsa-miR-155-5p; hsa-miR-146a-5p
Gene Ontology (miRWalk)	GO0004622 lysophospholipase activity	enriched	0.210526	2	hsa-miR-155-5p; hsa-miR-146b-5p
Gene Ontology (miRWalk)	GO0004693 cyclin dependent protein kinase activity	enriched	0.163743	2	hsa-miR-155-5p; hsa-miR-218-5p
Gene Ontology (miRWalk)	GO0004709 map kinase kinase kinase activity	enriched	0.263158	2	hsa-miR-155-5p; hsa-miR-146a-5p
Gene Ontology (miRWalk)	GO0004722 protein serine threonine phosphatase activity	enriched	0.263158	2	hsa-miR-155-5p; hsa-miR-146a-5p
Gene Ontology (miRWalk)	GO0004866 endopeptidase inhibitor activity	enriched	0.263158	2	hsa-miR-155-5p; hsa-miR-146a-5p
Gene Ontology (miRWalk)	GO0004867 serine type endopeptidase inhibitor activity	enriched	0.263158	2	hsa-miR-155-5p; hsa-miR-146a-5p
Gene Ontology (miRWalk)	GO0004872 receptor activity	enriched	0.263158	2	hsa-miR-155-5p; hsa-miR-146a-5p
Gene Ontology (miRWalk)	GO0004930 g protein coupled receptor activity	enriched	0.263158	2	hsa-miR-146b-5p; hsa-miR-146a-5p
Gene Ontology (miRWalk)	GO0004950 chemokine receptor activity	enriched	0.263158	2	hsa-miR-155-5p; hsa-miR-146a-5p
Gene Ontology (miRWalk)	GO0005006 epidermal growth factor activated receptor activity	enriched	0.263158	2	hsa-miR-155-5p; hsa-miR-146a-5p
Gene Ontology (miRWalk)	GO0005057 receptor signaling protein activity	enriched	0.263158	2	hsa-miR-155-5p; hsa-miR-146a-5p
Gene Ontology (miRWalk)	GO0005123 death receptor binding	enriched	0.263158	2	hsa-miR-155-5p; hsa-miR-146a-5p
Gene Ontology (miRWalk)	GO0005125 cytokine activity	enriched	0.263158	2	hsa-miR-155-5p; hsa-miR-146a-5p
Gene Ontology (miRWalk)	GO0005154 epidermal growth factor receptor binding	enriched	0.263158	2	hsa-miR-155-5p; hsa-miR-146a-5p
Gene Ontology (miRWalk)	GO0005160 transforming growth factor beta receptor binding	enriched	0.163743	2	hsa-miR-155-5p; hsa-miR-218-5p
Gene Ontology (miRWalk)	GO0005178 integrin binding	enriched	0.163743	2	hsa-miR-155-5p; hsa-miR-218-5p
Gene Ontology (miRWalk)	GO0005201 extracellular matrix structural constituent	enriched	0.163743	2	hsa-miR-155-5p; hsa-miR-218-5p
Gene Ontology (miRWalk)	GO0005215 transporter activity	enriched	0.163743	2	hsa-miR-155-5p; hsa-miR-218-5p
Gene Ontology (miRWalk)	GO0005262 calcium channel activity	enriched	0.163743	2	hsa-miR-155-5p; hsa-miR-218-5p
Gene Ontology (miRWalk)	GO0005385 zinc ion transmembrane transporter activity	enriched	0.163743	2	hsa-miR-155-5p; hsa-miR-218-5p
Gene Ontology (miRWalk)	GO0005506 iron ion binding	enriched	0.163743	2	hsa-miR-155-5p; hsa-miR-218-5p
Gene Ontology (miRWalk)	GO0005507 copper ion binding	enriched	0.163743	2	hsa-miR-155-5p; hsa-miR-218-5p
Gene Ontology (miRWalk)	GO0005516 calmodulin binding	enriched	0.163743	2	hsa-miR-155-5p; hsa-miR-218-5p
Gene Ontology (miRWalk)	GO0005518 collagen binding	enriched	0.263158	2	hsa-miR-155-5p; hsa-miR-146a-5p
Gene Ontology (miRWalk)	GO0005528 fk506 binding	enriched	0.163743	2	hsa-miR-155-5p; hsa-miR-218-5p
Gene Ontology (miRWalk)	GO0005544 calcium dependent phospholipid binding	enriched	0.210526	2	hsa-miR-155-5p; hsa-miR-146b-5p
Gene Ontology (miRWalk)	GO0005578 proteinaceous extracellular matrix	enriched	0.210526	2	hsa-miR-155-5p; hsa-miR-146b-5p
Gene Ontology (miRWalk)	GO0005587 collagen type iv	enriched	0.163743	2	hsa-miR-155-5p; hsa-miR-218-5p
Gene Ontology (miRWalk)	GO0005604 basement membrane	enriched	0.163743	2	hsa-miR-155-5p; hsa-miR-218-5p
Gene Ontology (miRWalk)	GO0005622 intracellular	enriched	0.263158	2	hsa-miR-155-5p; hsa-miR-146a-5p
Gene Ontology (miRWalk)	GO0005681 spliceosomal complex	enriched	0.163743	2	hsa-miR-155-5p; hsa-miR-218-5p
Gene Ontology (miRWalk)	GO0005694 chromosome	enriched	0.210526	2	hsa-miR-155-5p; hsa-miR-146b-5p
Gene Ontology (miRWalk)	GO0005764 lysosome	enriched	0.163743	2	hsa-miR-155-5p; hsa-miR-218-5p
Gene Ontology (miRWalk)	GO0005778 peroxisomal membrane	enriched	0.210526	2	hsa-miR-155-5p; hsa-miR-146b-5p
Gene Ontology (miRWalk)	GO0005788 endoplasmic reticulum lumen	enriched	0.163743	2	hsa-miR-155-5p; hsa-miR-218-5p
Gene Ontology (miRWalk)	GO0005791 rough endoplasmic reticulum	enriched	0.263158	2	hsa-miR-155-5p; hsa-miR-146a-5p
Gene Ontology (miRWalk)	GO0005795 golgi stack	enriched	0.210526	2	hsa-miR-155-5p; hsa-miR-146b-5p
Gene Ontology (miRWalk)	GO0005796 golgi lumen	enriched	0.210526	2	hsa-miR-155-5p; hsa-miR-146b-5p
Gene Ontology (miRWalk)	GO0005802 trans golgi network	enriched	0.163743	2	hsa-miR-155-5p; hsa-miR-218-5p
Gene Ontology (miRWalk)	GO0005815 microtubule organizing center	enriched	0.163743	2	hsa-miR-155-5p; hsa-miR-218-5p
Gene Ontology (miRWalk)	GO0005819 spindle	enriched	0.263158	2	hsa-miR-155-5p; hsa-miR-146a-5p
Gene Ontology (miRWalk)	GO0005840 ribosome	enriched	0.163743	2	hsa-miR-155-5p; hsa-miR-218-5p
Gene Ontology (miRWalk)	GO0005844 polysome	enriched	0.210526	2	hsa-miR-155-5p; hsa-miR-146b-5p
Gene Ontology (miRWalk)	GO0005881 cytoplasmic microtubule	enriched	0.263158	2	hsa-miR-155-5p; hsa-miR-146a-5p
Gene Ontology (miRWalk)	GO0005882 intermediate filament	enriched	0.163743	2	hsa-miR-155-5p; hsa-miR-218-5p
Gene Ontology (miRWalk)	GO0005901 caveola	enriched	0.263158	2	hsa-miR-155-5p; hsa-miR-146a-5p
Gene Ontology (miRWalk)	GO0005912 adherens junction	enriched	0.163743	2	hsa-miR-155-5p; hsa-miR-218-5p
Gene Ontology (miRWalk)	GO0005913 cell cell adherens junction	enriched	0.315789	2	hsa-miR-155-5p; hsa-miR-27b-5p
Gene Ontology (miRWalk)	GO0005916 fascia adherens	enriched	0.315789	2	hsa-miR-155-5p; hsa-miR-27b-5p
Gene Ontology (miRWalk)	GO0005923 tight junction	enriched	0.0877193	2	hsa-miR-155-5p; hsa-miR-4284
Gene Ontology (miRWalk)	GO0005929 cilium	enriched	0.163743	2	hsa-miR-155-5p; hsa-miR-218-5p
Gene Ontology (miRWalk)	GO0005975 carbohydrate metabolic process	enriched	0.163743	2	hsa-miR-155-5p; hsa-miR-218-5p
Gene Ontology (miRWalk)	GO0006024 glycosaminoglycan biosynthetic process	enriched	0.163743	2	hsa-miR-155-5p; hsa-miR-218-5p
Gene Ontology (miRWalk)	GO0006112 energy reserve metabolic process	enriched	0.163743	2	hsa-miR-155-5p; hsa-miR-218-5p
Gene Ontology (miRWalk)	GO0006184 gtp catabolic process	enriched	0.263158	2	hsa-miR-155-5p; hsa-miR-146a-5p
Gene Ontology (miRWalk)	GO0006281 dna repair	enriched	0.263158	2	hsa-miR-155-5p; hsa-miR-146a-5p
Gene Ontology (miRWalk)	GO0006289 nucleotide excision repair	enriched	0.263158	2	hsa-miR-155-5p; hsa-miR-146a-5p
Gene Ontology (miRWalk)	GO0006301 postreplication repair	enriched	0.263158	2	hsa-miR-155-5p; hsa-miR-146a-5p
Gene Ontology (miRWalk)	GO0006302 double strand break repair	enriched	0.263158	2	hsa-miR-155-5p; hsa-miR-146a-5p
Gene Ontology (miRWalk)	GO0006364 rrna processing	enriched	0.263158	2	hsa-miR-155-5p; hsa-miR-146a-5p
Gene Ontology (miRWalk)	GO0006397 mrna processing	enriched	0.163743	2	hsa-miR-155-5p; hsa-miR-218-5p
Gene Ontology (miRWalk)	GO0006402 mrna catabolic process	enriched	0.210526	2	hsa-miR-155-5p; hsa-miR-146b-5p
Gene Ontology (miRWalk)	GO0006406 mrna export from nucleus	enriched	0.163743	2	hsa-miR-155-5p; hsa-miR-218-5p
Gene Ontology (miRWalk)	GO0006414 translational elongation	enriched	0.163743	2	hsa-miR-155-5p; hsa-miR-218-5p
Gene Ontology (miRWalk)	GO0006415 translational termination	enriched	0.163743	2	hsa-miR-155-5p; hsa-miR-218-5p
Gene Ontology (miRWalk)	GO0006418 trna aminoacylation for protein translation	enriched	0.163743	2	hsa-miR-155-5p; hsa-miR-218-5p
Gene Ontology (miRWalk)	GO0006446 regulation of translational initiation	enriched	0.315789	2	hsa-miR-155-5p; hsa-miR-23b-5p
Gene Ontology (miRWalk)	GO0006457 protein folding	enriched	0.163743	2	hsa-miR-155-5p; hsa-miR-218-5p
Gene Ontology (miRWalk)	GO0006461 protein complex assembly	enriched	0.263158	2	hsa-miR-155-5p; hsa-miR-146a-5p
Gene Ontology (miRWalk)	GO0006470 protein dephosphorylation	enriched	0.163743	2	hsa-miR-155-5p; hsa-miR-218-5p
Gene Ontology (miRWalk)	GO0006493 protein o linked glycosylation	enriched	0.210526	2	hsa-miR-155-5p; hsa-miR-146b-5p
Gene Ontology (miRWalk)	GO0006508 proteolysis	enriched	0.210526	2	hsa-miR-155-5p; hsa-miR-146b-5p
Gene Ontology (miRWalk)	GO0006612 protein targeting to membrane	enriched	0.163743	2	hsa-miR-155-5p; hsa-miR-218-5p
Gene Ontology (miRWalk)	GO0006613 cotranslational protein targeting to membrane	enriched	0.163743	2	hsa-miR-155-5p; hsa-miR-218-5p
Gene Ontology (miRWalk)	GO0006614 srp dependent cotranslational protein targeting to membrane	enriched	0.163743	2	hsa-miR-155-5p; hsa-miR-218-5p
Gene Ontology (miRWalk)	GO0006629 lipid metabolic process	enriched	0.210526	2	hsa-miR-155-5p; hsa-miR-146b-5p
Gene Ontology (miRWalk)	GO0006633 fatty acid biosynthetic process	enriched	0.263158	2	hsa-miR-155-5p; hsa-miR-146a-5p
Gene Ontology (miRWalk)	GO0006641 triglyceride metabolic process	enriched	0.163743	2	hsa-miR-155-5p; hsa-miR-218-5p
Gene Ontology (miRWalk)	GO0006665 sphingolipid metabolic process	enriched	0.163743	2	hsa-miR-155-5p; hsa-miR-218-5p
Gene Ontology (miRWalk)	GO0006695 cholesterol biosynthetic process	enriched	0.163743	2	hsa-miR-155-5p; hsa-miR-218-5p
Gene Ontology (miRWalk)	GO0006805 xenobiotic metabolic process	enriched	0.210526	2	hsa-miR-155-5p; hsa-miR-146b-5p
Gene Ontology (miRWalk)	GO0006811 ion transport	enriched	0.163743	2	hsa-miR-155-5p; hsa-miR-218-5p
Gene Ontology (miRWalk)	GO0006813 potassium ion transport	enriched	0.163743	2	hsa-miR-155-5p; hsa-miR-218-5p
Gene Ontology (miRWalk)	GO0006865 amino acid transport	enriched	0.163743	2	hsa-miR-155-5p; hsa-miR-218-5p
Gene Ontology (miRWalk)	GO0006869 lipid transport	enriched	0.263158	2	hsa-miR-155-5p; hsa-miR-146a-5p
Gene Ontology (miRWalk)	GO0006879 cellular iron ion homeostasis	enriched	0.163743	2	hsa-miR-155-5p; hsa-miR-218-5p
Gene Ontology (miRWalk)	GO0006897 endocytosis	enriched	0.263158	2	hsa-miR-155-5p; hsa-miR-146a-5p
Gene Ontology (miRWalk)	GO0006913 nucleocytoplasmic transport	enriched	0.163743	2	hsa-miR-155-5p; hsa-miR-218-5p
Gene Ontology (miRWalk)	GO0006921 cellular component disassembly involved in apoptotic process	enriched	0.263158	2	hsa-miR-155-5p; hsa-miR-146a-5p
Gene Ontology (miRWalk)	GO0006928 cellular component movement	enriched	0.263158	2	hsa-miR-155-5p; hsa-miR-146a-5p
Gene Ontology (miRWalk)	GO0006935 chemotaxis	enriched	0.263158	2	hsa-miR-155-5p; hsa-miR-146a-5p
Gene Ontology (miRWalk)	GO0006950 response to stress	enriched	0.263158	2	hsa-miR-155-5p; hsa-miR-146a-5p
Gene Ontology (miRWalk)	GO0006955 immune response	enriched	0.263158	2	hsa-miR-155-5p; hsa-miR-146a-5p
Gene Ontology (miRWalk)	GO0006968 cellular defense response	enriched	0.263158	2	hsa-miR-155-5p; hsa-miR-146a-5p
Gene Ontology (miRWalk)	GO0006986 response to unfolded protein	enriched	0.210526	2	hsa-miR-155-5p; hsa-miR-146b-5p
Gene Ontology (miRWalk)	GO0007010 cytoskeleton organization	enriched	0.163743	2	hsa-miR-155-5p; hsa-miR-218-5p
Gene Ontology (miRWalk)	GO0007018 microtubule based movement	enriched	0.263158	2	hsa-miR-155-5p; hsa-miR-146a-5p
Gene Ontology (miRWalk)	GO0007035 vacuolar acidification	enriched	0.163743	2	hsa-miR-155-5p; hsa-miR-218-5p
Gene Ontology (miRWalk)	GO0007076 mitotic chromosome condensation	enriched	0.163743	2	hsa-miR-155-5p; hsa-miR-218-5p
Gene Ontology (miRWalk)	GO0007156 homophilic cell adhesion	enriched	0.315789	2	hsa-miR-155-5p; hsa-miR-27b-5p
Gene Ontology (miRWalk)	GO0007157 heterophilic cell cell adhesion	enriched	0.315789	2	hsa-miR-155-5p; hsa-miR-27b-5p
Gene Ontology (miRWalk)	GO0007159 leukocyte cell cell adhesion	enriched	0.263158	2	hsa-miR-155-5p; hsa-miR-146a-5p
Gene Ontology (miRWalk)	GO0007166 cell surface receptor signaling pathway	enriched	0.263158	2	hsa-miR-155-5p; hsa-miR-146a-5p
Gene Ontology (miRWalk)	GO0007178 transmembrane receptor protein serine threonine kinase signaling pathway	enriched	0.263158	2	hsa-miR-146b-5p; hsa-miR-146a-5p
Gene Ontology (miRWalk)	GO0007184 smad protein import into nucleus	enriched	0.163743	2	hsa-miR-155-5p; hsa-miR-218-5p
Gene Ontology (miRWalk)	GO0007186 g protein coupled receptor signaling pathway	enriched	0.263158	2	hsa-miR-155-5p; hsa-miR-146a-5p
Gene Ontology (miRWalk)	GO0007202 activation of phospholipase c activity	enriched	0.263158	2	hsa-miR-155-5p; hsa-miR-146a-5p
Gene Ontology (miRWalk)	GO0007204 elevation of cytosolic calcium ion concentration	enriched	0.263158	2	hsa-miR-155-5p; hsa-miR-146a-5p
Gene Ontology (miRWalk)	GO0007243 intracellular protein kinase cascade	enriched	0.210526	2	hsa-miR-155-5p; hsa-miR-146b-5p
Gene Ontology (miRWalk)	GO0007259 jak stat cascade	enriched	0.263158	2	hsa-miR-155-5p; hsa-miR-146a-5p
Gene Ontology (miRWalk)	GO0007268 synaptic transmission	enriched	0.163743	2	hsa-miR-155-5p; hsa-miR-218-5p
Gene Ontology (miRWalk)	GO0007281 germ cell development	enriched	0.263158	2	hsa-miR-155-5p; hsa-miR-146a-5p
Gene Ontology (miRWalk)	GO0007286 spermatid development	enriched	0.210526	2	hsa-miR-155-5p; hsa-miR-146b-5p
Gene Ontology (miRWalk)	GO0007368 determination of left right symmetry	enriched	0.163743	2	hsa-miR-155-5p; hsa-miR-218-5p
Gene Ontology (miRWalk)	GO0007379 segment specification	enriched	0.163743	2	hsa-miR-155-5p; hsa-miR-218-5p
Gene Ontology (miRWalk)	GO0007389 pattern specification process	enriched	0.163743	2	hsa-miR-155-5p; hsa-miR-218-5p
Gene Ontology (miRWalk)	GO0007435 salivary gland morphogenesis	enriched	0.263158	2	hsa-miR-155-5p; hsa-miR-146a-5p
Gene Ontology (miRWalk)	GO0007492 endoderm development	enriched	0.263158	2	hsa-miR-155-5p; hsa-miR-146a-5p
Gene Ontology (miRWalk)	GO0007498 mesoderm development	enriched	0.263158	2	hsa-miR-155-5p; hsa-miR-146a-5p
Gene Ontology (miRWalk)	GO0007507 heart development	enriched	0.263158	2	hsa-miR-155-5p; hsa-miR-146a-5p
Gene Ontology (miRWalk)	GO0007519 skeletal muscle tissue development	enriched	0.210526	2	hsa-miR-155-5p; hsa-miR-146b-5p
Gene Ontology (miRWalk)	GO0007566 embryo implantation	enriched	0.263158	2	hsa-miR-218-5p; hsa-miR-146a-5p
Gene Ontology (miRWalk)	GO0007569 cell aging	enriched	0.263158	2	hsa-miR-155-5p; hsa-miR-146a-5p
Gene Ontology (miRWalk)	GO0007584 response to nutrient	enriched	0.263158	2	hsa-miR-155-5p; hsa-miR-146a-5p
Gene Ontology (miRWalk)	GO0007585 respiratory gaseous exchange	enriched	0.0877193	2	hsa-miR-155-5p; hsa-miR-4284
Gene Ontology (miRWalk)	GO0007595 lactation	enriched	0.263158	2	hsa-miR-155-5p; hsa-miR-146a-5p
Gene Ontology (miRWalk)	GO0007601 visual perception	enriched	0.163743	2	hsa-miR-155-5p; hsa-miR-218-5p
Gene Ontology (miRWalk)	GO0007605 sensory perception of sound	enriched	0.163743	2	hsa-miR-155-5p; hsa-miR-218-5p
Gene Ontology (miRWalk)	GO0007612 learning	enriched	0.210526	2	hsa-miR-155-5p; hsa-miR-146b-5p
Gene Ontology (miRWalk)	GO0007613 memory	enriched	0.210526	2	hsa-miR-155-5p; hsa-miR-146b-5p
Gene Ontology (miRWalk)	GO0008009 chemokine activity	enriched	0.263158	2	hsa-miR-155-5p; hsa-miR-146a-5p
Gene Ontology (miRWalk)	GO0008013 beta catenin binding	enriched	0.315789	2	hsa-miR-155-5p; hsa-miR-27b-5p
Gene Ontology (miRWalk)	GO0008015 blood circulation	enriched	0.263158	2	hsa-miR-155-5p; hsa-miR-146a-5p
Gene Ontology (miRWalk)	GO0008017 microtubule binding	enriched	0.263158	2	hsa-miR-155-5p; hsa-miR-146a-5p
Gene Ontology (miRWalk)	GO0008022 protein c terminus binding	enriched	0.163743	2	hsa-miR-155-5p; hsa-miR-218-5p
Gene Ontology (miRWalk)	GO0008045 motor axon guidance	enriched	0.263158	2	hsa-miR-155-5p; hsa-miR-146a-5p
Gene Ontology (miRWalk)	GO0008047 enzyme activator activity	enriched	0.210526	2	hsa-miR-155-5p; hsa-miR-146b-5p
Gene Ontology (miRWalk)	GO0008134 transcription factor binding	enriched	0.163743	2	hsa-miR-155-5p; hsa-miR-218-5p
Gene Ontology (miRWalk)	GO0008138 protein tyrosine serine threonine phosphatase activity	enriched	0.263158	2	hsa-miR-218-5p; hsa-miR-146a-5p
Gene Ontology (miRWalk)	GO0008180 signalosome	enriched	0.210526	2	hsa-miR-155-5p; hsa-miR-146b-5p
Gene Ontology (miRWalk)	GO0008201 heparin binding	enriched	0.163743	2	hsa-miR-155-5p; hsa-miR-218-5p
Gene Ontology (miRWalk)	GO0008217 regulation of blood pressure	enriched	0.210526	2	hsa-miR-155-5p; hsa-miR-146b-5p
Gene Ontology (miRWalk)	GO0008219 cell death	enriched	0.263158	2	hsa-miR-155-5p; hsa-miR-146a-5p
Gene Ontology (miRWalk)	GO0008283 cell proliferation	enriched	0.263158	2	hsa-miR-155-5p; hsa-miR-146a-5p
Gene Ontology (miRWalk)	GO0008289 lipid binding	enriched	0.210526	2	hsa-miR-155-5p; hsa-miR-146b-5p
Gene Ontology (miRWalk)	GO0008301 dna binding bending	enriched	0.163743	2	hsa-miR-155-5p; hsa-miR-218-5p
Gene Ontology (miRWalk)	GO0008305 integrin complex	enriched	0.263158	2	hsa-miR-155-5p; hsa-miR-146a-5p
Gene Ontology (miRWalk)	GO0008380 rna splicing	enriched	0.163743	2	hsa-miR-155-5p; hsa-miR-218-5p
Gene Ontology (miRWalk)	GO0008543 fibroblast growth factor receptor signaling pathway	enriched	0.163743	2	hsa-miR-155-5p; hsa-miR-218-5p
Gene Ontology (miRWalk)	GO0008544 epidermis development	enriched	0.163743	2	hsa-miR-155-5p; hsa-miR-218-5p
Gene Ontology (miRWalk)	GO0008625 extrinsic apoptotic signaling pathway via death domain receptors	enriched	0.263158	2	hsa-miR-155-5p; hsa-miR-146a-5p
Gene Ontology (miRWalk)	GO0008630 dna damage response signal transduction resulting in induction of apoptosis	enriched	0.263158	2	hsa-miR-155-5p; hsa-miR-146a-5p
Gene Ontology (miRWalk)	GO0008631 induction of apoptosis by oxidative stress	enriched	0.315789	2	hsa-miR-155-5p; hsa-miR-23b-5p
Gene Ontology (miRWalk)	GO0008633 activation of pro apoptotic gene products	enriched	0.263158	2	hsa-miR-155-5p; hsa-miR-146a-5p
Gene Ontology (miRWalk)	GO0008645 hexose transport	enriched	0.163743	2	hsa-miR-155-5p; hsa-miR-218-5p
Gene Ontology (miRWalk)	GO0008654 phospholipid biosynthetic process	enriched	0.163743	2	hsa-miR-155-5p; hsa-miR-218-5p
Gene Ontology (miRWalk)	GO0008656 cysteine type endopeptidase activator activity involved in apoptotic process	enriched	0.163743	2	hsa-miR-155-5p; hsa-miR-218-5p
Gene Ontology (miRWalk)	GO0009314 response to radiation	enriched	0.210526	2	hsa-miR-155-5p; hsa-miR-146b-5p
Gene Ontology (miRWalk)	GO0009408 response to heat	enriched	0.210526	2	hsa-miR-155-5p; hsa-miR-146b-5p
Gene Ontology (miRWalk)	GO0009611 response to wounding	enriched	0.163743	2	hsa-miR-155-5p; hsa-miR-218-5p
Gene Ontology (miRWalk)	GO0009653 anatomical structure morphogenesis	enriched	0.163743	2	hsa-miR-155-5p; hsa-miR-218-5p
Gene Ontology (miRWalk)	GO0009755 hormone mediated signaling pathway	enriched	0.163743	2	hsa-miR-155-5p; hsa-miR-218-5p
Gene Ontology (miRWalk)	GO0009790 embryo development	enriched	0.163743	2	hsa-miR-155-5p; hsa-miR-218-5p
Gene Ontology (miRWalk)	GO0009880 embryonic pattern specification	enriched	0.263158	2	hsa-miR-155-5p; hsa-miR-146a-5p
Gene Ontology (miRWalk)	GO0009887 organ morphogenesis	enriched	0.163743	2	hsa-miR-155-5p; hsa-miR-218-5p
Gene Ontology (miRWalk)	GO0009888 tissue development	enriched	0.163743	2	hsa-miR-155-5p; hsa-miR-218-5p
Gene Ontology (miRWalk)	GO0009925 basal plasma membrane	enriched	0.163743	2	hsa-miR-155-5p; hsa-miR-218-5p
Gene Ontology (miRWalk)	GO0010039 response to iron ion	enriched	0.163743	2	hsa-miR-155-5p; hsa-miR-218-5p
Gene Ontology (miRWalk)	GO0010165 response to x ray	enriched	0.263158	2	hsa-miR-155-5p; hsa-miR-146a-5p
Gene Ontology (miRWalk)	GO0010212 response to ionizing radiation	enriched	0.263158	2	hsa-miR-155-5p; hsa-miR-146a-5p
Gene Ontology (miRWalk)	GO0010288 response to lead ion	enriched	0.163743	2	hsa-miR-155-5p; hsa-miR-218-5p
Gene Ontology (miRWalk)	GO0010332 response to gamma radiation	enriched	0.263158	2	hsa-miR-155-5p; hsa-miR-146a-5p
Gene Ontology (miRWalk)	GO0010468 regulation of gene expression	enriched	0.163743	2	hsa-miR-155-5p; hsa-miR-218-5p
Gene Ontology (miRWalk)	GO0010628 positive regulation of gene expression	enriched	0.210526	2	hsa-miR-155-5p; hsa-miR-146b-5p
Gene Ontology (miRWalk)	GO0010718 positive regulation of epithelial to mesenchymal transition	enriched	0.263158	2	hsa-miR-155-5p; hsa-miR-146a-5p
Gene Ontology (miRWalk)	GO0010811 positive regulation of cell substrate adhesion	enriched	0.263158	2	hsa-miR-155-5p; hsa-miR-146a-5p
Gene Ontology (miRWalk)	GO0010827 regulation of glucose transport	enriched	0.163743	2	hsa-miR-155-5p; hsa-miR-218-5p
Gene Ontology (miRWalk)	GO0010862 positive regulation of pathway restricted smad protein phosphorylation	enriched	0.263158	2	hsa-miR-155-5p; hsa-miR-146a-5p
Gene Ontology (miRWalk)	GO0010863 positive regulation of phospholipase c activity	enriched	0.210526	2	hsa-miR-155-5p; hsa-miR-146b-5p
Gene Ontology (miRWalk)	GO0010942 positive regulation of cell death	enriched	0.163743	2	hsa-miR-155-5p; hsa-miR-218-5p
Gene Ontology (miRWalk)	GO0010951 negative regulation of endopeptidase activity	enriched	0.263158	2	hsa-miR-155-5p; hsa-miR-146a-5p
Gene Ontology (miRWalk)	GO0010976 positive regulation of neuron projection development	enriched	0.315789	2	hsa-miR-155-5p; hsa-miR-23a-5p
Gene Ontology (miRWalk)	GO0012505 endomembrane system	enriched	0.163743	2	hsa-miR-155-5p; hsa-miR-218-5p
Gene Ontology (miRWalk)	GO0014002 astrocyte development	enriched	0.163743	2	hsa-miR-155-5p; hsa-miR-218-5p
Gene Ontology (miRWalk)	GO0014033 neural crest cell differentiation	enriched	0.263158	2	hsa-miR-155-5p; hsa-miR-146a-5p
Gene Ontology (miRWalk)	GO0014068 positive regulation of phosphatidylinositol 3 kinase cascade	enriched	0.210526	2	hsa-miR-155-5p; hsa-miR-146b-5p
Gene Ontology (miRWalk)	GO0014069 postsynaptic density	enriched	0.263158	2	hsa-miR-155-5p; hsa-miR-146a-5p
Gene Ontology (miRWalk)	GO0014704 intercalated disc	enriched	0.315789	2	hsa-miR-155-5p; hsa-miR-27b-5p
Gene Ontology (miRWalk)	GO0014823 response to activity	enriched	0.263158	2	hsa-miR-155-5p; hsa-miR-146a-5p
Gene Ontology (miRWalk)	GO0015030 cajal body	enriched	0.263158	2	hsa-miR-155-5p; hsa-miR-146a-5p
Gene Ontology (miRWalk)	GO0015175 neutral amino acid transmembrane transporter activity	enriched	0.163743	2	hsa-miR-155-5p; hsa-miR-218-5p
Gene Ontology (miRWalk)	GO0015186 l glutamine transmembrane transporter activity	enriched	0.163743	2	hsa-miR-155-5p; hsa-miR-218-5p
Gene Ontology (miRWalk)	GO0015630 microtubule cytoskeleton	enriched	0.163743	2	hsa-miR-155-5p; hsa-miR-218-5p
Gene Ontology (miRWalk)	GO0015631 tubulin binding	enriched	0.263158	2	hsa-miR-155-5p; hsa-miR-146a-5p
Gene Ontology (miRWalk)	GO0015758 glucose transport	enriched	0.163743	2	hsa-miR-155-5p; hsa-miR-218-5p
Gene Ontology (miRWalk)	GO0015804 neutral amino acid transport	enriched	0.163743	2	hsa-miR-155-5p; hsa-miR-218-5p
Gene Ontology (miRWalk)	GO0015991 atp hydrolysis coupled proton transport	enriched	0.163743	2	hsa-miR-155-5p; hsa-miR-218-5p
Gene Ontology (miRWalk)	GO0015992 proton transport	enriched	0.163743	2	hsa-miR-155-5p; hsa-miR-218-5p
Gene Ontology (miRWalk)	GO0016024 cdp diacylglycerol biosynthetic process	enriched	0.163743	2	hsa-miR-155-5p; hsa-miR-218-5p
Gene Ontology (miRWalk)	GO0016044 cellular membrane organization	enriched	0.163743	2	hsa-miR-155-5p; hsa-miR-218-5p
Gene Ontology (miRWalk)	GO0016049 cell growth	enriched	0.163743	2	hsa-miR-155-5p; hsa-miR-218-5p
Gene Ontology (miRWalk)	GO0016055 wnt receptor signaling pathway	enriched	0.163743	2	hsa-miR-155-5p; hsa-miR-218-5p
Gene Ontology (miRWalk)	GO0016064 immunoglobulin mediated immune response	enriched	0.263158	2	hsa-miR-155-5p; hsa-miR-146a-5p
Gene Ontology (miRWalk)	GO0016197 endosomal transport	enriched	0.163743	2	hsa-miR-155-5p; hsa-miR-218-5p
Gene Ontology (miRWalk)	GO0016234 inclusion body	enriched	0.210526	2	hsa-miR-155-5p; hsa-miR-146b-5p
Gene Ontology (miRWalk)	GO0016235 aggresome	enriched	0.210526	2	hsa-miR-155-5p; hsa-miR-146b-5p
Gene Ontology (miRWalk)	GO0016281 eukaryotic translation initiation factor 4f complex	enriched	0.315789	2	hsa-miR-155-5p; hsa-miR-23b-5p
Gene Ontology (miRWalk)	GO0016337 cell cell adhesion	enriched	0.263158	2	hsa-miR-155-5p; hsa-miR-146a-5p
Gene Ontology (miRWalk)	GO0016339 calcium dependent cell cell adhesion	enriched	0.315789	2	hsa-miR-155-5p; hsa-miR-27b-5p
Gene Ontology (miRWalk)	GO0016342 catenin complex	enriched	0.315789	2	hsa-miR-155-5p; hsa-miR-27b-5p
Gene Ontology (miRWalk)	GO0016363 nuclear matrix	enriched	0.163743	2	hsa-miR-155-5p; hsa-miR-218-5p
Gene Ontology (miRWalk)	GO0016493 c c chemokine receptor activity	enriched	0.263158	2	hsa-miR-155-5p; hsa-miR-146a-5p
Gene Ontology (miRWalk)	GO0016525 negative regulation of angiogenesis	enriched	0.263158	2	hsa-miR-155-5p; hsa-miR-146a-5p
Gene Ontology (miRWalk)	GO0016568 chromatin modification	enriched	0.163743	2	hsa-miR-155-5p; hsa-miR-218-5p
Gene Ontology (miRWalk)	GO0016601 rac protein signal transduction	enriched	0.263158	2	hsa-miR-155-5p; hsa-miR-146a-5p
Gene Ontology (miRWalk)	GO0016604 nuclear body	enriched	0.163743	2	hsa-miR-155-5p; hsa-miR-218-5p
Gene Ontology (miRWalk)	GO0016702 oxidoreductase activity acting on single donors with incorporation of molecular oxygen incorporation of two atoms of oxygen	enriched	0.210526	2	hsa-miR-155-5p; hsa-miR-146b-5p
Gene Ontology (miRWalk)	GO0016787 hydrolase activity	enriched	0.210526	2	hsa-miR-155-5p; hsa-miR-146b-5p
Gene Ontology (miRWalk)	GO0016874 ligase activity	enriched	0.263158	2	hsa-miR-155-5p; hsa-miR-146a-5p
Gene Ontology (miRWalk)	GO0016887 atpase activity	enriched	0.210526	2	hsa-miR-155-5p; hsa-miR-146b-5p
Gene Ontology (miRWalk)	GO0017015 regulation of transforming growth factor beta receptor signaling pathway	enriched	0.263158	2	hsa-miR-155-5p; hsa-miR-146a-5p
Gene Ontology (miRWalk)	GO0017022 myosin binding	enriched	0.210526	2	hsa-miR-155-5p; hsa-miR-146b-5p
Gene Ontology (miRWalk)	GO0017053 transcriptional repressor complex	enriched	0.315789	2	hsa-miR-155-5p; hsa-miR-23b-5p
Gene Ontology (miRWalk)	GO0017166 vinculin binding	enriched	0.163743	2	hsa-miR-155-5p; hsa-miR-218-5p
Gene Ontology (miRWalk)	GO0018208 peptidyl proline modification	enriched	0.163743	2	hsa-miR-155-5p; hsa-miR-218-5p
Gene Ontology (miRWalk)	GO0019058 viral infectious cycle	enriched	0.163743	2	hsa-miR-155-5p; hsa-miR-218-5p
Gene Ontology (miRWalk)	GO0019083 viral transcription	enriched	0.163743	2	hsa-miR-155-5p; hsa-miR-218-5p
Gene Ontology (miRWalk)	GO0019369 arachidonic acid metabolic process	enriched	0.210526	2	hsa-miR-155-5p; hsa-miR-146b-5p
Gene Ontology (miRWalk)	GO0019432 triglyceride biosynthetic process	enriched	0.163743	2	hsa-miR-155-5p; hsa-miR-218-5p
Gene Ontology (miRWalk)	GO0019722 calcium mediated signaling	enriched	0.263158	2	hsa-miR-155-5p; hsa-miR-146a-5p
Gene Ontology (miRWalk)	GO0019827 stem cell maintenance	enriched	0.210526	2	hsa-miR-155-5p; hsa-miR-146b-5p
Gene Ontology (miRWalk)	GO0019900 kinase binding	enriched	0.263158	2	hsa-miR-155-5p; hsa-miR-146a-5p
Gene Ontology (miRWalk)	GO0019955 cytokine binding	enriched	0.210526	2	hsa-miR-155-5p; hsa-miR-146b-5p
Gene Ontology (miRWalk)	GO0020037 heme binding	enriched	0.210526	2	hsa-miR-155-5p; hsa-miR-146b-5p
Gene Ontology (miRWalk)	GO0021795 cerebral cortex cell migration	enriched	0.263158	2	hsa-miR-155-5p; hsa-miR-146a-5p
Gene Ontology (miRWalk)	GO0022614 membrane to membrane docking	enriched	0.263158	2	hsa-miR-155-5p; hsa-miR-146a-5p
Gene Ontology (miRWalk)	GO0022625 cytosolic large ribosomal subunit	enriched	0.163743	2	hsa-miR-155-5p; hsa-miR-218-5p
Gene Ontology (miRWalk)	GO0030018 z disc	enriched	0.163743	2	hsa-miR-155-5p; hsa-miR-218-5p
Gene Ontology (miRWalk)	GO0030048 actin filament based movement	enriched	0.263158	2	hsa-miR-155-5p; hsa-miR-146a-5p
Gene Ontology (miRWalk)	GO0030056 hemidesmosome	enriched	0.163743	2	hsa-miR-155-5p; hsa-miR-218-5p
Gene Ontology (miRWalk)	GO0030100 regulation of endocytosis	enriched	0.263158	2	hsa-miR-155-5p; hsa-miR-146a-5p
Gene Ontology (miRWalk)	GO0030122 ap 2 adaptor complex	enriched	0.263158	2	hsa-miR-155-5p; hsa-miR-146a-5p
Gene Ontology (miRWalk)	GO0030131 clathrin adaptor complex	enriched	0.263158	2	hsa-miR-155-5p; hsa-miR-146a-5p
Gene Ontology (miRWalk)	GO0030141 secretory granule	enriched	0.263158	2	hsa-miR-155-5p; hsa-miR-146a-5p
Gene Ontology (miRWalk)	GO0030145 manganese ion binding	enriched	0.163743	2	hsa-miR-155-5p; hsa-miR-218-5p
Gene Ontology (miRWalk)	GO0030154 cell differentiation	enriched	0.163743	2	hsa-miR-155-5p; hsa-miR-218-5p
Gene Ontology (miRWalk)	GO0030155 regulation of cell adhesion	enriched	0.263158	2	hsa-miR-155-5p; hsa-miR-146a-5p
Gene Ontology (miRWalk)	GO0030175 filopodium	enriched	0.163743	2	hsa-miR-155-5p; hsa-miR-218-5p
Gene Ontology (miRWalk)	GO0030176 integral to endoplasmic reticulum membrane	enriched	0.163743	2	hsa-miR-155-5p; hsa-miR-218-5p
Gene Ontology (miRWalk)	GO0030177 positive regulation of wnt receptor signaling pathway	enriched	0.263158	2	hsa-miR-155-5p; hsa-miR-146a-5p
Gene Ontology (miRWalk)	GO0030178 negative regulation of wnt receptor signaling pathway	enriched	0.163743	2	hsa-miR-155-5p; hsa-miR-218-5p
Gene Ontology (miRWalk)	GO0030182 neuron differentiation	enriched	0.163743	2	hsa-miR-155-5p; hsa-miR-218-5p
Gene Ontology (miRWalk)	GO0030203 glycosaminoglycan metabolic process	enriched	0.163743	2	hsa-miR-155-5p; hsa-miR-218-5p
Gene Ontology (miRWalk)	GO0030218 erythrocyte differentiation	enriched	0.210526	2	hsa-miR-155-5p; hsa-miR-146b-5p
Gene Ontology (miRWalk)	GO0030235 nitric oxide synthase regulator activity	enriched	0.263158	2	hsa-miR-155-5p; hsa-miR-146a-5p
Gene Ontology (miRWalk)	GO0030260 entry into host cell	enriched	0.263158	2	hsa-miR-218-5p; hsa-miR-146a-5p
Gene Ontology (miRWalk)	GO0030279 negative regulation of ossification	enriched	0.163743	2	hsa-miR-155-5p; hsa-miR-218-5p
Gene Ontology (miRWalk)	GO0030318 melanocyte differentiation	enriched	0.210526	2	hsa-miR-155-5p; hsa-miR-146b-5p
Gene Ontology (miRWalk)	GO0030324 lung development	enriched	0.163743	2	hsa-miR-155-5p; hsa-miR-218-5p
Gene Ontology (miRWalk)	GO0030335 positive regulation of cell migration	enriched	0.263158	2	hsa-miR-155-5p; hsa-miR-146a-5p
Gene Ontology (miRWalk)	GO0030426 growth cone	enriched	0.263158	2	hsa-miR-155-5p; hsa-miR-146a-5p
Gene Ontology (miRWalk)	GO0030433 er associated protein catabolic process	enriched	0.163743	2	hsa-miR-155-5p; hsa-miR-218-5p
Gene Ontology (miRWalk)	GO0030501 positive regulation of bone mineralization	enriched	0.210526	2	hsa-miR-155-5p; hsa-miR-146b-5p
Gene Ontology (miRWalk)	GO0030509 bmp signaling pathway	enriched	0.263158	2	hsa-miR-155-5p; hsa-miR-146a-5p
Gene Ontology (miRWalk)	GO0030511 positive regulation of transforming growth factor beta receptor signaling pathway	enriched	0.263158	2	hsa-miR-155-5p; hsa-miR-146a-5p
Gene Ontology (miRWalk)	GO0030513 positive regulation of bmp signaling pathway	enriched	0.263158	2	hsa-miR-155-5p; hsa-miR-146a-5p
Gene Ontology (miRWalk)	GO0030514 negative regulation of bmp signaling pathway	enriched	0.163743	2	hsa-miR-155-5p; hsa-miR-218-5p
Gene Ontology (miRWalk)	GO0030593 neutrophil chemotaxis	enriched	0.263158	2	hsa-miR-155-5p; hsa-miR-146a-5p
Gene Ontology (miRWalk)	GO0030659 cytoplasmic vesicle membrane	enriched	0.163743	2	hsa-miR-155-5p; hsa-miR-218-5p
Gene Ontology (miRWalk)	GO0030673 axolemma	enriched	0.163743	2	hsa-miR-155-5p; hsa-miR-218-5p
Gene Ontology (miRWalk)	GO0030838 positive regulation of actin filament polymerization	enriched	0.163743	2	hsa-miR-155-5p; hsa-miR-218-5p
Gene Ontology (miRWalk)	GO0030879 mammary gland development	enriched	0.263158	2	hsa-miR-155-5p; hsa-miR-146a-5p
Gene Ontology (miRWalk)	GO0030902 hindbrain development	enriched	0.163743	2	hsa-miR-155-5p; hsa-miR-218-5p
Gene Ontology (miRWalk)	GO0030971 receptor tyrosine kinase binding	enriched	0.163743	2	hsa-miR-155-5p; hsa-miR-218-5p
Gene Ontology (miRWalk)	GO0031093 platelet alpha granule lumen	enriched	0.163743	2	hsa-miR-155-5p; hsa-miR-218-5p
Gene Ontology (miRWalk)	GO0031116 positive regulation of microtubule polymerization	enriched	0.163743	2	hsa-miR-155-5p; hsa-miR-218-5p
Gene Ontology (miRWalk)	GO0031333 negative regulation of protein complex assembly	enriched	0.163743	2	hsa-miR-155-5p; hsa-miR-218-5p
Gene Ontology (miRWalk)	GO0031334 positive regulation of protein complex assembly	enriched	0.263158	2	hsa-miR-155-5p; hsa-miR-146a-5p
Gene Ontology (miRWalk)	GO0031340 positive regulation of vesicle fusion	enriched	0.210526	2	hsa-miR-155-5p; hsa-miR-146b-5p
Gene Ontology (miRWalk)	GO0031435 mitogen activated protein kinase kinase kinase binding	enriched	0.263158	2	hsa-miR-146b-5p; hsa-miR-146a-5p
Gene Ontology (miRWalk)	GO0031490 chromatin dna binding	enriched	0.163743	2	hsa-miR-155-5p; hsa-miR-218-5p
Gene Ontology (miRWalk)	GO0031519 pcg protein complex	enriched	0.163743	2	hsa-miR-155-5p; hsa-miR-218-5p
Gene Ontology (miRWalk)	GO0031572 g2 m transition dna damage checkpoint	enriched	0.263158	2	hsa-miR-155-5p; hsa-miR-146a-5p
Gene Ontology (miRWalk)	GO0031581 hemidesmosome assembly	enriched	0.163743	2	hsa-miR-155-5p; hsa-miR-218-5p
Gene Ontology (miRWalk)	GO0031593 polyubiquitin binding	enriched	0.163743	2	hsa-miR-155-5p; hsa-miR-218-5p
Gene Ontology (miRWalk)	GO0031623 receptor internalization	enriched	0.263158	2	hsa-miR-155-5p; hsa-miR-146a-5p
Gene Ontology (miRWalk)	GO0031641 regulation of myelination	enriched	0.315789	2	hsa-miR-155-5p; hsa-miR-27b-5p
Gene Ontology (miRWalk)	GO0031659 positive regulation of cyclin dependent protein kinase activity involved in g1 s	enriched	0.263158	2	hsa-miR-155-5p; hsa-miR-146a-5p
Gene Ontology (miRWalk)	GO0031901 early endosome membrane	enriched	0.163743	2	hsa-miR-155-5p; hsa-miR-218-5p
Gene Ontology (miRWalk)	GO0031941 filamentous actin	enriched	0.263158	2	hsa-miR-155-5p; hsa-miR-146a-5p
Gene Ontology (miRWalk)	GO0032008 positive regulation of tor signaling cascade	enriched	0.163743	2	hsa-miR-155-5p; hsa-miR-218-5p
Gene Ontology (miRWalk)	GO0032091 negative regulation of protein binding	enriched	0.263158	2	hsa-miR-155-5p; hsa-miR-146a-5p
Gene Ontology (miRWalk)	GO0032092 positive regulation of protein binding	enriched	0.163743	2	hsa-miR-155-5p; hsa-miR-218-5p
Gene Ontology (miRWalk)	GO0032147 activation of protein kinase activity	enriched	0.263158	2	hsa-miR-146b-5p; hsa-miR-146a-5p
Gene Ontology (miRWalk)	GO0032314 regulation of rac gtpase activity	enriched	0.163743	2	hsa-miR-155-5p; hsa-miR-218-5p
Gene Ontology (miRWalk)	GO0032465 regulation of cytokinesis	enriched	0.263158	2	hsa-miR-218-5p; hsa-miR-146a-5p
Gene Ontology (miRWalk)	GO0032480 negative regulation of type i interferon production	enriched	0.263158	2	hsa-miR-155-5p; hsa-miR-146a-5p
Gene Ontology (miRWalk)	GO0042981 regulation of apoptotic process	enriched	0.0332817	5	hsa-miR-155-5p; hsa-miR-4284; hsa-miR-218-5p; hsa-miR-146b-5p; hsa-miR-146a-5p
Gene Ontology (miRWalk)	GO0032525 somite rostral caudal axis specification	enriched	0.263158	2	hsa-miR-155-5p; hsa-miR-146a-5p
Gene Ontology (miRWalk)	GO0032526 response to retinoic acid	enriched	0.163743	2	hsa-miR-155-5p; hsa-miR-218-5p
Gene Ontology (miRWalk)	GO0032570 response to progesterone stimulus	enriched	0.263158	2	hsa-miR-155-5p; hsa-miR-146a-5p
Gene Ontology (miRWalk)	GO0032587 ruffle membrane	enriched	0.210526	2	hsa-miR-155-5p; hsa-miR-146b-5p
Gene Ontology (miRWalk)	GO0032715 negative regulation of interleukin 6 production	enriched	0.263158	2	hsa-miR-155-3p; hsa-miR-146a-5p
Gene Ontology (miRWalk)	GO0032722 positive regulation of chemokine production	enriched	0.263158	2	hsa-miR-155-5p; hsa-miR-146a-5p
Gene Ontology (miRWalk)	GO0032727 positive regulation of interferon alpha production	enriched	0.263158	2	hsa-miR-155-5p; hsa-miR-146a-5p
Gene Ontology (miRWalk)	GO0032728 positive regulation of interferon beta production	enriched	0.263158	2	hsa-miR-155-5p; hsa-miR-146a-5p
Gene Ontology (miRWalk)	GO0032729 positive regulation of interferon gamma production	enriched	0.263158	2	hsa-miR-155-5p; hsa-miR-146a-5p
Gene Ontology (miRWalk)	GO0032735 positive regulation of interleukin 12 production	enriched	0.263158	2	hsa-miR-155-5p; hsa-miR-146a-5p
Gene Ontology (miRWalk)	GO0032743 positive regulation of interleukin 2 production	enriched	0.263158	2	hsa-miR-146b-5p; hsa-miR-146a-5p
Gene Ontology (miRWalk)	GO0032755 positive regulation of interleukin 6 production	enriched	0.263158	2	hsa-miR-155-5p; hsa-miR-146a-5p
Gene Ontology (miRWalk)	GO0032757 positive regulation of interleukin 8 production	enriched	0.263158	2	hsa-miR-155-5p; hsa-miR-146a-5p
Gene Ontology (miRWalk)	GO0032760 positive regulation of tumor necrosis factor production	enriched	0.263158	2	hsa-miR-155-5p; hsa-miR-146a-5p
Gene Ontology (miRWalk)	GO0032868 response to insulin stimulus	enriched	0.263158	2	hsa-miR-155-5p; hsa-miR-146a-5p
Gene Ontology (miRWalk)	GO0032880 regulation of protein localization	enriched	0.315789	2	hsa-miR-155-5p; hsa-miR-27b-5p
Gene Ontology (miRWalk)	GO0032909 regulation of transforming growth factor beta2 production	enriched	0.263158	2	hsa-miR-155-5p; hsa-miR-146a-5p
Gene Ontology (miRWalk)	GO0032993 protein dna complex	enriched	0.163743	2	hsa-miR-155-5p; hsa-miR-218-5p
Gene Ontology (miRWalk)	GO0033017 sarcoplasmic reticulum membrane	enriched	0.163743	2	hsa-miR-155-5p; hsa-miR-218-5p
Gene Ontology (miRWalk)	GO0033138 positive regulation of peptidyl serine phosphorylation	enriched	0.163743	2	hsa-miR-155-5p; hsa-miR-218-5p
Gene Ontology (miRWalk)	GO0033158 regulation of protein import into nucleus translocation	enriched	0.263158	2	hsa-miR-146b-5p; hsa-miR-146a-5p
Gene Ontology (miRWalk)	GO0033280 response to vitamin d	enriched	0.263158	2	hsa-miR-146b-5p; hsa-miR-146a-5p
Gene Ontology (miRWalk)	GO0033572 transferrin transport	enriched	0.163743	2	hsa-miR-155-5p; hsa-miR-218-5p
Gene Ontology (miRWalk)	GO0033574 response to testosterone stimulus	enriched	0.263158	2	hsa-miR-155-5p; hsa-miR-146a-5p
Gene Ontology (miRWalk)	GO0033600 negative regulation of mammary gland epithelial cell proliferation	enriched	0.263158	2	hsa-miR-155-5p; hsa-miR-146a-5p
Gene Ontology (miRWalk)	GO0034097 response to cytokine stimulus	enriched	0.263158	2	hsa-miR-155-5p; hsa-miR-146a-5p
Gene Ontology (miRWalk)	GO0034098 cdc48p npl4p ufd1p aaa atpase complex	enriched	0.263158	2	hsa-miR-155-5p; hsa-miR-146a-5p
Gene Ontology (miRWalk)	GO0034332 adherens junction organization	enriched	0.315789	2	hsa-miR-155-5p; hsa-miR-27b-5p
Gene Ontology (miRWalk)	GO0034599 cellular response to oxidative stress	enriched	0.163743	2	hsa-miR-155-5p; hsa-miR-218-5p
Gene Ontology (miRWalk)	GO0034613 cellular protein localization	enriched	0.163743	2	hsa-miR-155-5p; hsa-miR-218-5p
Gene Ontology (miRWalk)	GO0034641 cellular nitrogen compound metabolic process	enriched	0.315789	2	hsa-miR-155-5p; hsa-miR-23b-5p
Gene Ontology (miRWalk)	GO0034644 cellular response to uv	enriched	0.163743	2	hsa-miR-155-5p; hsa-miR-218-5p
Gene Ontology (miRWalk)	GO0034713 type i transforming growth factor beta receptor binding	enriched	0.163743	2	hsa-miR-155-5p; hsa-miR-218-5p
Gene Ontology (miRWalk)	GO0035023 regulation of rho protein signal transduction	enriched	0.315789	2	hsa-miR-155-5p; hsa-miR-27b-5p
Gene Ontology (miRWalk)	GO0035035 histone acetyltransferase binding	enriched	0.163743	2	hsa-miR-155-5p; hsa-miR-218-5p
Gene Ontology (miRWalk)	GO0035068 micro ribonucleoprotein complex	enriched	0.210526	2	hsa-miR-155-5p; hsa-miR-146b-5p
Gene Ontology (miRWalk)	GO0035085 cilium axoneme	enriched	0.163743	2	hsa-miR-155-5p; hsa-miR-218-5p
Gene Ontology (miRWalk)	GO0035102 prc1 complex	enriched	0.163743	2	hsa-miR-155-5p; hsa-miR-218-5p
Gene Ontology (miRWalk)	GO0035259 glucocorticoid receptor binding	enriched	0.163743	2	hsa-miR-155-5p; hsa-miR-218-5p
Gene Ontology (miRWalk)	GO0035264 multicellular organism growth	enriched	0.263158	2	hsa-miR-155-5p; hsa-miR-146a-5p
Gene Ontology (miRWalk)	GO0035265 organ growth	enriched	0.163743	2	hsa-miR-155-5p; hsa-miR-218-5p
Gene Ontology (miRWalk)	GO0035278 negative regulation of translation involved in gene silencing by mirna	enriched	0.210526	2	hsa-miR-155-5p; hsa-miR-146b-5p
Gene Ontology (miRWalk)	GO0035371 microtubule plus end	enriched	0.163743	2	hsa-miR-155-5p; hsa-miR-218-5p
Gene Ontology (miRWalk)	GO0035457 cellular response to interferon alpha	enriched	0.263158	2	hsa-miR-155-5p; hsa-miR-146a-5p
Gene Ontology (miRWalk)	GO0035556 intracellular signal transduction	enriched	0.263158	2	hsa-miR-155-5p; hsa-miR-146a-5p
Gene Ontology (miRWalk)	GO0035965 cardiolipin acyl chain remodeling	enriched	0.210526	2	hsa-miR-155-5p; hsa-miR-146b-5p
Gene Ontology (miRWalk)	GO0036148 phosphatidylglycerol acyl chain remodeling	enriched	0.210526	2	hsa-miR-155-5p; hsa-miR-146b-5p
Gene Ontology (miRWalk)	GO0036151 phosphatidylcholine acyl chain remodeling	enriched	0.210526	2	hsa-miR-155-5p; hsa-miR-146b-5p
Gene Ontology (miRWalk)	GO0036152 phosphatidylethanolamine acyl chain remodeling	enriched	0.210526	2	hsa-miR-155-5p; hsa-miR-146b-5p
Gene Ontology (miRWalk)	GO0040014 regulation of multicellular organism growth	enriched	0.163743	2	hsa-miR-155-5p; hsa-miR-218-5p
Gene Ontology (miRWalk)	GO0042026 protein refolding	enriched	0.210526	2	hsa-miR-218-5p; hsa-miR-146b-5p
Gene Ontology (miRWalk)	GO0042088 t helper 1 type immune response	enriched	0.263158	2	hsa-miR-146b-5p; hsa-miR-146a-5p
Gene Ontology (miRWalk)	GO0042101 t cell receptor complex	enriched	0.210526	2	hsa-miR-155-5p; hsa-miR-146b-5p
Gene Ontology (miRWalk)	GO0042110 t cell activation	enriched	0.163743	2	hsa-miR-155-5p; hsa-miR-218-5p
Gene Ontology (miRWalk)	GO0042119 neutrophil activation	enriched	0.263158	2	hsa-miR-155-5p; hsa-miR-146a-5p
Gene Ontology (miRWalk)	GO0042176 regulation of protein catabolic process	enriched	0.263158	2	hsa-miR-155-5p; hsa-miR-146a-5p
Gene Ontology (miRWalk)	GO0042277 peptide binding	enriched	0.163743	2	hsa-miR-155-5p; hsa-miR-218-5p
Gene Ontology (miRWalk)	GO0042327 positive regulation of phosphorylation	enriched	0.263158	2	hsa-miR-155-5p; hsa-miR-146a-5p
Gene Ontology (miRWalk)	GO0042383 sarcolemma	enriched	0.263158	2	hsa-miR-155-5p; hsa-miR-146a-5p
Gene Ontology (miRWalk)	GO0042384 cilium assembly	enriched	0.163743	2	hsa-miR-155-5p; hsa-miR-218-5p
Gene Ontology (miRWalk)	GO0042445 hormone metabolic process	enriched	0.163743	2	hsa-miR-155-5p; hsa-miR-218-5p
Gene Ontology (miRWalk)	GO0042517 positive regulation of tyrosine phosphorylation of stat3 protein	enriched	0.210526	2	hsa-miR-155-5p; hsa-miR-146b-5p
Gene Ontology (miRWalk)	GO0042523 positive regulation of tyrosine phosphorylation of stat5 protein	enriched	0.263158	2	hsa-miR-146b-5p; hsa-miR-146a-5p
Gene Ontology (miRWalk)	GO0042535 positive regulation of tumor necrosis factor biosynthetic process	enriched	0.263158	2	hsa-miR-155-5p; hsa-miR-146a-5p
Gene Ontology (miRWalk)	GO0042552 myelination	enriched	0.163743	2	hsa-miR-155-5p; hsa-miR-218-5p
Gene Ontology (miRWalk)	GO0042593 glucose homeostasis	enriched	0.163743	2	hsa-miR-155-5p; hsa-miR-218-5p
Gene Ontology (miRWalk)	GO0042692 muscle cell differentiation	enriched	0.315789	2	hsa-miR-155-5p; hsa-miR-27b-5p
Gene Ontology (miRWalk)	GO0042698 ovulation cycle	enriched	0.263158	2	hsa-miR-155-5p; hsa-miR-146a-5p
Gene Ontology (miRWalk)	GO0042733 embryonic digit morphogenesis	enriched	0.163743	2	hsa-miR-155-5p; hsa-miR-218-5p
Gene Ontology (miRWalk)	GO0042742 defense response to bacterium	enriched	0.263158	2	hsa-miR-155-5p; hsa-miR-146a-5p
Gene Ontology (miRWalk)	GO0042771 dna damage response signal transduction by p53 class mediator resulting in induction of apoptosis	enriched	0.263158	2	hsa-miR-155-5p; hsa-miR-146a-5p
Gene Ontology (miRWalk)	GO0042787 protein ubiquitination involved in ubiquitin dependent protein catabolic process	enriched	0.163743	2	hsa-miR-155-5p; hsa-miR-218-5p
Gene Ontology (miRWalk)	GO0042802 identical protein binding	enriched	0.263158	2	hsa-miR-155-5p; hsa-miR-146a-5p
Gene Ontology (miRWalk)	GO0043022 ribosome binding	enriched	0.163743	2	hsa-miR-155-5p; hsa-miR-218-5p
Gene Ontology (miRWalk)	GO0043025 neuronal cell body	enriched	0.163743	2	hsa-miR-155-5p; hsa-miR-218-5p
Gene Ontology (miRWalk)	GO0043032 positive regulation of macrophage activation	enriched	0.163743	2	hsa-miR-155-5p; hsa-miR-218-5p
Gene Ontology (miRWalk)	GO0043068 positive regulation of programmed cell death	enriched	0.263158	2	hsa-miR-146b-5p; hsa-miR-146a-5p
Gene Ontology (miRWalk)	GO0043069 negative regulation of programmed cell death	enriched	0.210526	2	hsa-miR-155-5p; hsa-miR-146b-5p
Gene Ontology (miRWalk)	GO0043085 positive regulation of catalytic activity	enriched	0.210526	2	hsa-miR-155-5p; hsa-miR-146b-5p
Gene Ontology (miRWalk)	GO0043130 ubiquitin binding	enriched	0.263158	2	hsa-miR-155-5p; hsa-miR-146a-5p
Gene Ontology (miRWalk)	GO0043149 stress fiber assembly	enriched	0.210526	2	hsa-miR-155-5p; hsa-miR-146b-5p
Gene Ontology (miRWalk)	GO0043161 proteasomal ubiquitin dependent protein catabolic process	enriched	0.263158	2	hsa-miR-155-5p; hsa-miR-146a-5p
Gene Ontology (miRWalk)	GO0043197 dendritic spine	enriched	0.163743	2	hsa-miR-155-5p; hsa-miR-218-5p
Gene Ontology (miRWalk)	GO0043200 response to amino acid stimulus	enriched	0.163743	2	hsa-miR-155-5p; hsa-miR-218-5p
Gene Ontology (miRWalk)	GO0043204 perikaryon	enriched	0.163743	2	hsa-miR-155-5p; hsa-miR-218-5p
Gene Ontology (miRWalk)	GO0043274 phospholipase binding	enriched	0.163743	2	hsa-miR-155-5p; hsa-miR-218-5p
Gene Ontology (miRWalk)	GO0043277 apoptotic cell clearance	enriched	0.163743	2	hsa-miR-155-5p; hsa-miR-218-5p
Gene Ontology (miRWalk)	GO0043296 apical junction complex	enriched	0.210526	2	hsa-miR-155-5p; hsa-miR-146b-5p
Gene Ontology (miRWalk)	GO0043297 apical junction assembly	enriched	0.210526	2	hsa-miR-155-5p; hsa-miR-146b-5p
Gene Ontology (miRWalk)	GO0043303 mast cell degranulation	enriched	0.210526	2	hsa-miR-155-5p; hsa-miR-146b-5p
Gene Ontology (miRWalk)	GO0043330 response to exogenous dsrna	enriched	0.263158	2	hsa-miR-155-3p; hsa-miR-146a-5p
Gene Ontology (miRWalk)	GO0043388 positive regulation of dna binding	enriched	0.263158	2	hsa-miR-155-5p; hsa-miR-146a-5p
Gene Ontology (miRWalk)	GO0043406 positive regulation of map kinase activity	enriched	0.263158	2	hsa-miR-155-5p; hsa-miR-146a-5p
Gene Ontology (miRWalk)	GO0048471 perinuclear region of cytoplasm	enriched	0.0332817	5	hsa-miR-155-5p; hsa-miR-4284; hsa-miR-218-5p; hsa-miR-146b-5p; hsa-miR-146a-5p
Gene Ontology (miRWalk)	GO0043425 bhlh transcription factor binding	enriched	0.163743	2	hsa-miR-155-5p; hsa-miR-218-5p
Gene Ontology (miRWalk)	GO0043434 response to peptide hormone stimulus	enriched	0.263158	2	hsa-miR-155-5p; hsa-miR-146a-5p
Gene Ontology (miRWalk)	GO0043473 pigmentation	enriched	0.210526	2	hsa-miR-155-5p; hsa-miR-146b-5p
Gene Ontology (miRWalk)	GO0043484 regulation of rna splicing	enriched	0.163743	2	hsa-miR-155-5p; hsa-miR-218-5p
Gene Ontology (miRWalk)	GO0043542 endothelial cell migration	enriched	0.263158	2	hsa-miR-155-5p; hsa-miR-146a-5p
Gene Ontology (miRWalk)	GO0043547 positive regulation of gtpase activity	enriched	0.263158	2	hsa-miR-155-5p; hsa-miR-146a-5p
Gene Ontology (miRWalk)	GO0043621 protein self association	enriched	0.263158	2	hsa-miR-155-5p; hsa-miR-146a-5p
Gene Ontology (miRWalk)	GO0043627 response to estrogen stimulus	enriched	0.263158	2	hsa-miR-155-5p; hsa-miR-146a-5p
Gene Ontology (miRWalk)	GO0043687 post translational protein modification	enriched	0.163743	2	hsa-miR-155-5p; hsa-miR-218-5p
Gene Ontology (miRWalk)	GO0043923 positive regulation by host of viral transcription	enriched	0.163743	2	hsa-miR-155-5p; hsa-miR-218-5p
Gene Ontology (miRWalk)	GO0043931 ossification involved in bone maturation	enriched	0.210526	2	hsa-miR-155-5p; hsa-miR-146b-5p
Gene Ontology (miRWalk)	GO0043966 histone h3 acetylation	enriched	0.263158	2	hsa-miR-155-5p; hsa-miR-146a-5p
Gene Ontology (miRWalk)	GO0044130 negative regulation of growth of symbiont in host	enriched	0.263158	2	hsa-miR-155-5p; hsa-miR-146a-5p
Gene Ontology (miRWalk)	GO0044255 cellular lipid metabolic process	enriched	0.163743	2	hsa-miR-155-5p; hsa-miR-218-5p
Gene Ontology (miRWalk)	GO0044295 axonal growth cone	enriched	0.163743	2	hsa-miR-155-5p; hsa-miR-218-5p
Gene Ontology (miRWalk)	GO0044297 cell body	enriched	0.263158	2	hsa-miR-155-5p; hsa-miR-146a-5p
Gene Ontology (miRWalk)	GO0044325 ion channel binding	enriched	0.163743	2	hsa-miR-155-5p; hsa-miR-218-5p
Gene Ontology (miRWalk)	GO0044344 cellular response to fibroblast growth factor stimulus	enriched	0.263158	2	hsa-miR-155-5p; hsa-miR-146a-5p
Gene Ontology (miRWalk)	GO0044444 cytoplasmic part	enriched	0.210526	2	hsa-miR-155-5p; hsa-miR-146b-5p
Gene Ontology (miRWalk)	GO0045070 positive regulation of viral genome replication	enriched	0.263158	2	hsa-miR-155-5p; hsa-miR-146a-5p
Gene Ontology (miRWalk)	GO0045071 negative regulation of viral genome replication	enriched	0.263158	2	hsa-miR-155-5p; hsa-miR-146a-5p
Gene Ontology (miRWalk)	GO0045084 positive regulation of interleukin 12 biosynthetic process	enriched	0.263158	2	hsa-miR-146b-5p; hsa-miR-146a-5p
Gene Ontology (miRWalk)	GO0045104 intermediate filament cytoskeleton organization	enriched	0.163743	2	hsa-miR-155-5p; hsa-miR-218-5p
Gene Ontology (miRWalk)	GO0045111 intermediate filament cytoskeleton	enriched	0.163743	2	hsa-miR-155-5p; hsa-miR-218-5p
Gene Ontology (miRWalk)	GO0045165 cell fate commitment	enriched	0.263158	2	hsa-miR-155-5p; hsa-miR-146a-5p
Gene Ontology (miRWalk)	GO0045190 isotype switching	enriched	0.263158	2	hsa-miR-155-5p; hsa-miR-146a-5p
Gene Ontology (miRWalk)	GO0045211 postsynaptic membrane	enriched	0.210526	2	hsa-miR-155-5p; hsa-miR-146b-5p
Gene Ontology (miRWalk)	GO0045216 cell cell junction organization	enriched	0.315789	2	hsa-miR-155-5p; hsa-miR-27b-5p
Gene Ontology (miRWalk)	GO0045294 alpha catenin binding	enriched	0.315789	2	hsa-miR-155-5p; hsa-miR-27b-5p
Gene Ontology (miRWalk)	GO0045295 gamma catenin binding	enriched	0.315789	2	hsa-miR-155-5p; hsa-miR-27b-5p
Gene Ontology (miRWalk)	GO0045351 type i interferon biosynthetic process	enriched	0.263158	2	hsa-miR-155-5p; hsa-miR-146a-5p
Gene Ontology (miRWalk)	GO0045410 positive regulation of interleukin 6 biosynthetic process	enriched	0.263158	2	hsa-miR-146b-5p; hsa-miR-146a-5p
Gene Ontology (miRWalk)	GO0045429 positive regulation of nitric oxide biosynthetic process	enriched	0.263158	2	hsa-miR-155-5p; hsa-miR-146a-5p
Gene Ontology (miRWalk)	GO0045444 fat cell differentiation	enriched	0.163743	2	hsa-miR-155-5p; hsa-miR-218-5p
Gene Ontology (miRWalk)	GO0045471 response to ethanol	enriched	0.263158	2	hsa-miR-155-5p; hsa-miR-146a-5p
Gene Ontology (miRWalk)	GO0045596 negative regulation of cell differentiation	enriched	0.163743	2	hsa-miR-155-5p; hsa-miR-218-5p
Gene Ontology (miRWalk)	GO0045600 positive regulation of fat cell differentiation	enriched	0.163743	2	hsa-miR-155-5p; hsa-miR-218-5p
Gene Ontology (miRWalk)	GO0045638 negative regulation of myeloid cell differentiation	enriched	0.163743	2	hsa-miR-155-5p; hsa-miR-218-5p
Gene Ontology (miRWalk)	GO0045646 regulation of erythrocyte differentiation	enriched	0.163743	2	hsa-miR-155-5p; hsa-miR-218-5p
Gene Ontology (miRWalk)	GO0045665 negative regulation of neuron differentiation	enriched	0.163743	2	hsa-miR-155-5p; hsa-miR-218-5p
Gene Ontology (miRWalk)	GO0045666 positive regulation of neuron differentiation	enriched	0.210526	2	hsa-miR-155-5p; hsa-miR-146b-5p
Gene Ontology (miRWalk)	GO0045668 negative regulation of osteoblast differentiation	enriched	0.163743	2	hsa-miR-155-5p; hsa-miR-218-5p
Gene Ontology (miRWalk)	GO0045670 regulation of osteoclast differentiation	enriched	0.263158	2	hsa-miR-155-5p; hsa-miR-146a-5p
Gene Ontology (miRWalk)	GO0045671 negative regulation of osteoclast differentiation	enriched	0.263158	2	hsa-miR-155-5p; hsa-miR-146a-5p
Gene Ontology (miRWalk)	GO0045672 positive regulation of osteoclast differentiation	enriched	0.263158	2	hsa-miR-146b-5p; hsa-miR-146a-5p
Gene Ontology (miRWalk)	GO0045732 positive regulation of protein catabolic process	enriched	0.163743	2	hsa-miR-155-5p; hsa-miR-218-5p
Gene Ontology (miRWalk)	GO0045739 positive regulation of dna repair	enriched	0.263158	2	hsa-miR-155-5p; hsa-miR-146a-5p
Gene Ontology (miRWalk)	GO0045744 negative regulation of g protein coupled receptor protein signaling pathway	enriched	0.263158	2	hsa-miR-155-5p; hsa-miR-146a-5p
Gene Ontology (miRWalk)	GO0045765 regulation of angiogenesis	enriched	0.163743	2	hsa-miR-155-5p; hsa-miR-218-5p
Gene Ontology (miRWalk)	GO0045766 positive regulation of angiogenesis	enriched	0.163743	2	hsa-miR-155-5p; hsa-miR-218-5p
Gene Ontology (miRWalk)	GO0045786 negative regulation of cell cycle	enriched	0.163743	2	hsa-miR-155-5p; hsa-miR-218-5p
Gene Ontology (miRWalk)	GO0045787 positive regulation of cell cycle	enriched	0.163743	2	hsa-miR-155-5p; hsa-miR-218-5p
Gene Ontology (miRWalk)	GO0045860 positive regulation of protein kinase activity	enriched	0.0877193	2	hsa-miR-155-5p; hsa-miR-4284
Gene Ontology (miRWalk)	GO0045907 positive regulation of vasoconstriction	enriched	0.210526	2	hsa-miR-155-5p; hsa-miR-146b-5p
Gene Ontology (miRWalk)	GO0045930 negative regulation of mitotic cell cycle	enriched	0.163743	2	hsa-miR-155-5p; hsa-miR-218-5p
Gene Ontology (miRWalk)	GO0045931 positive regulation of mitotic cell cycle	enriched	0.263158	2	hsa-miR-155-5p; hsa-miR-146a-5p
Gene Ontology (miRWalk)	GO0045987 positive regulation of smooth muscle contraction	enriched	0.210526	2	hsa-miR-155-5p; hsa-miR-146b-5p
Gene Ontology (miRWalk)	GO0046326 positive regulation of glucose import	enriched	0.263158	2	hsa-miR-155-5p; hsa-miR-146a-5p
Gene Ontology (miRWalk)	GO0046332 smad binding	enriched	0.163743	2	hsa-miR-155-5p; hsa-miR-218-5p
Gene Ontology (miRWalk)	GO0046427 positive regulation of jak stat cascade	enriched	0.210526	2	hsa-miR-155-5p; hsa-miR-146b-5p
Gene Ontology (miRWalk)	GO0046686 response to cadmium ion	enriched	0.163743	2	hsa-miR-155-5p; hsa-miR-218-5p
Gene Ontology (miRWalk)	GO0046784 intronless viral mrna export from host nucleus	enriched	0.163743	2	hsa-miR-155-5p; hsa-miR-218-5p
Gene Ontology (miRWalk)	GO0046822 regulation of nucleocytoplasmic transport	enriched	0.263158	2	hsa-miR-155-5p; hsa-miR-146a-5p
Gene Ontology (miRWalk)	GO0046825 regulation of protein export from nucleus	enriched	0.163743	2	hsa-miR-155-5p; hsa-miR-218-5p
Gene Ontology (miRWalk)	GO0046827 positive regulation of protein export from nucleus	enriched	0.210526	2	hsa-miR-155-5p; hsa-miR-146b-5p
Gene Ontology (miRWalk)	GO0046870 cadmium ion binding	enriched	0.163743	2	hsa-miR-155-5p; hsa-miR-218-5p
Gene Ontology (miRWalk)	GO0046875 ephrin receptor binding	enriched	0.163743	2	hsa-miR-155-5p; hsa-miR-218-5p
Gene Ontology (miRWalk)	GO0046887 positive regulation of hormone secretion	enriched	0.163743	2	hsa-miR-155-5p; hsa-miR-218-5p
Gene Ontology (miRWalk)	GO0046903 secretion	enriched	0.163743	2	hsa-miR-155-5p; hsa-miR-218-5p
Gene Ontology (miRWalk)	GO0046961 proton transporting atpase activity rotational mechanism	enriched	0.163743	2	hsa-miR-155-5p; hsa-miR-218-5p
Gene Ontology (miRWalk)	GO0046966 thyroid hormone receptor binding	enriched	0.263158	2	hsa-miR-155-5p; hsa-miR-146a-5p
Gene Ontology (miRWalk)	GO0048018 receptor agonist activity	enriched	0.163743	2	hsa-miR-155-5p; hsa-miR-218-5p
Gene Ontology (miRWalk)	GO0048102 autophagic cell death	enriched	0.163743	2	hsa-miR-155-5p; hsa-miR-218-5p
Gene Ontology (miRWalk)	GO0048384 retinoic acid receptor signaling pathway	enriched	0.163743	2	hsa-miR-155-5p; hsa-miR-218-5p
Gene Ontology (miRWalk)	GO0048468 cell development	enriched	0.263158	2	hsa-miR-146b-5p; hsa-miR-146a-5p
Gene Ontology (miRWalk)	GO0048514 blood vessel morphogenesis	enriched	0.315789	2	hsa-miR-155-5p; hsa-miR-27b-5p
Gene Ontology (miRWalk)	GO0048536 spleen development	enriched	0.263158	2	hsa-miR-155-5p; hsa-miR-146a-5p
Gene Ontology (miRWalk)	GO0048566 embryonic digestive tract development	enriched	0.263158	2	hsa-miR-155-5p; hsa-miR-146a-5p
Gene Ontology (miRWalk)	GO0048589 developmental growth	enriched	0.263158	2	hsa-miR-155-5p; hsa-miR-146a-5p
Gene Ontology (miRWalk)	GO0048706 embryonic skeletal system development	enriched	0.163743	2	hsa-miR-155-5p; hsa-miR-218-5p
Gene Ontology (miRWalk)	GO0048714 positive regulation of oligodendrocyte differentiation	enriched	0.263158	2	hsa-miR-218-5p; hsa-miR-146a-5p
Gene Ontology (miRWalk)	GO0048733 sebaceous gland development	enriched	0.263158	2	hsa-miR-155-5p; hsa-miR-146a-5p
Gene Ontology (miRWalk)	GO0048812 neuron projection morphogenesis	enriched	0.163743	2	hsa-miR-155-5p; hsa-miR-218-5p
Gene Ontology (miRWalk)	GO0048813 dendrite morphogenesis	enriched	0.163743	2	hsa-miR-155-5p; hsa-miR-218-5p
Gene Ontology (miRWalk)	GO0048821 erythrocyte development	enriched	0.163743	2	hsa-miR-155-5p; hsa-miR-218-5p
Gene Ontology (miRWalk)	GO0048839 inner ear development	enriched	0.163743	2	hsa-miR-155-5p; hsa-miR-218-5p
Gene Ontology (miRWalk)	GO0048859 formation of anatomical boundary	enriched	0.263158	2	hsa-miR-155-5p; hsa-miR-146a-5p
Gene Ontology (miRWalk)	GO0048870 cell motility	enriched	0.163743	2	hsa-miR-155-5p; hsa-miR-218-5p
Gene Ontology (miRWalk)	GO0050482 arachidonic acid secretion	enriched	0.210526	2	hsa-miR-155-5p; hsa-miR-146b-5p
Gene Ontology (miRWalk)	GO0050679 positive regulation of epithelial cell proliferation	enriched	0.263158	2	hsa-miR-155-5p; hsa-miR-146a-5p
Gene Ontology (miRWalk)	GO0050680 negative regulation of epithelial cell proliferation	enriched	0.163743	2	hsa-miR-155-5p; hsa-miR-218-5p
Gene Ontology (miRWalk)	GO0050681 androgen receptor binding	enriched	0.263158	2	hsa-miR-155-5p; hsa-miR-146a-5p
Gene Ontology (miRWalk)	GO0050700 card domain binding	enriched	0.210526	2	hsa-miR-155-5p; hsa-miR-146b-5p
Gene Ontology (miRWalk)	GO0050729 positive regulation of inflammatory response	enriched	0.263158	2	hsa-miR-155-5p; hsa-miR-146a-5p
Gene Ontology (miRWalk)	GO0050769 positive regulation of neurogenesis	enriched	0.315789	2	hsa-miR-155-5p; hsa-miR-23b-5p
Gene Ontology (miRWalk)	GO0050771 negative regulation of axonogenesis	enriched	0.210526	2	hsa-miR-155-5p; hsa-miR-146b-5p
Gene Ontology (miRWalk)	GO0050772 positive regulation of axonogenesis	enriched	0.210526	2	hsa-miR-155-5p; hsa-miR-146b-5p
Gene Ontology (miRWalk)	GO0050821 protein stabilization	enriched	0.163743	2	hsa-miR-155-5p; hsa-miR-218-5p
Gene Ontology (miRWalk)	GO0050829 defense response to gram negative bacterium	enriched	0.263158	2	hsa-miR-155-5p; hsa-miR-146a-5p
Gene Ontology (miRWalk)	GO0050830 defense response to gram positive bacterium	enriched	0.263158	2	hsa-miR-155-5p; hsa-miR-146a-5p
Gene Ontology (miRWalk)	GO0050840 extracellular matrix binding	enriched	0.263158	2	hsa-miR-155-5p; hsa-miR-146a-5p
Gene Ontology (miRWalk)	GO0050871 positive regulation of b cell activation	enriched	0.163743	2	hsa-miR-155-5p; hsa-miR-218-5p
Gene Ontology (miRWalk)	GO0050873 brown fat cell differentiation	enriched	0.163743	2	hsa-miR-155-5p; hsa-miR-218-5p
Gene Ontology (miRWalk)	GO0050901 leukocyte tethering or rolling	enriched	0.263158	2	hsa-miR-155-5p; hsa-miR-146a-5p
Gene Ontology (miRWalk)	GO0050920 regulation of chemotaxis	enriched	0.263158	2	hsa-miR-218-5p; hsa-miR-146a-5p
Gene Ontology (miRWalk)	GO0050930 induction of positive chemotaxis	enriched	0.263158	2	hsa-miR-155-5p; hsa-miR-146a-5p
Gene Ontology (miRWalk)	GO0050999 regulation of nitric oxide synthase activity	enriched	0.263158	2	hsa-miR-155-5p; hsa-miR-146a-5p
Gene Ontology (miRWalk)	GO0051010 microtubule plus end binding	enriched	0.163743	2	hsa-miR-155-5p; hsa-miR-218-5p
Gene Ontology (miRWalk)	GO0051023 regulation of immunoglobulin secretion	enriched	0.263158	2	hsa-miR-146b-5p; hsa-miR-146a-5p
Gene Ontology (miRWalk)	GO0051028 mrna transport	enriched	0.163743	2	hsa-miR-155-5p; hsa-miR-218-5p
Gene Ontology (miRWalk)	GO0051090 regulation of sequence specific dna binding transcription factor activity	enriched	0.163743	2	hsa-miR-155-5p; hsa-miR-218-5p
Gene Ontology (miRWalk)	GO0051098 regulation of binding	enriched	0.263158	2	hsa-miR-155-5p; hsa-miR-146a-5p
Gene Ontology (miRWalk)	GO0051146 striated muscle cell differentiation	enriched	0.315789	2	hsa-miR-155-5p; hsa-miR-27b-5p
Gene Ontology (miRWalk)	GO0051149 positive regulation of muscle cell differentiation	enriched	0.315789	2	hsa-miR-155-5p; hsa-miR-27b-5p
Gene Ontology (miRWalk)	GO0051205 protein insertion into membrane	enriched	0.263158	2	hsa-miR-155-5p; hsa-miR-146a-5p
Gene Ontology (miRWalk)	GO0051259 protein oligomerization	enriched	0.263158	2	hsa-miR-146b-5p; hsa-miR-146a-5p
Gene Ontology (miRWalk)	GO0051298 centrosome duplication	enriched	0.263158	2	hsa-miR-155-5p; hsa-miR-146a-5p
Gene Ontology (miRWalk)	GO0051402 neuron apoptotic process	enriched	0.263158	2	hsa-miR-155-5p; hsa-miR-146a-5p
Gene Ontology (miRWalk)	GO0051443 positive regulation of ubiquitin protein ligase activity	enriched	0.163743	2	hsa-miR-155-5p; hsa-miR-218-5p
Gene Ontology (miRWalk)	GO0051496 positive regulation of stress fiber assembly	enriched	0.210526	2	hsa-miR-155-5p; hsa-miR-146b-5p
Gene Ontology (miRWalk)	GO0051571 positive regulation of histone h3 k4 methylation	enriched	0.263158	2	hsa-miR-155-5p; hsa-miR-146a-5p
Gene Ontology (miRWalk)	GO0051573 negative regulation of histone h3 k9 methylation	enriched	0.263158	2	hsa-miR-155-5p; hsa-miR-146a-5p
Gene Ontology (miRWalk)	GO0051591 response to camp	enriched	0.263158	2	hsa-miR-155-5p; hsa-miR-146a-5p
Gene Ontology (miRWalk)	GO0051592 response to calcium ion	enriched	0.210526	2	hsa-miR-155-5p; hsa-miR-146b-5p
Gene Ontology (miRWalk)	GO0051607 defense response to virus	enriched	0.263158	2	hsa-miR-155-5p; hsa-miR-146a-5p
Gene Ontology (miRWalk)	GO0051637 gram positive bacterial cell surface binding	enriched	0.263158	2	hsa-miR-155-5p; hsa-miR-146a-5p
Gene Ontology (miRWalk)	GO0051701 interaction with host	enriched	0.163743	2	hsa-miR-155-5p; hsa-miR-218-5p
Gene Ontology (miRWalk)	GO0051726 regulation of cell cycle	enriched	0.263158	2	hsa-miR-155-5p; hsa-miR-146a-5p
Gene Ontology (miRWalk)	GO0051770 positive regulation of nitric oxide synthase biosynthetic process	enriched	0.263158	2	hsa-miR-155-5p; hsa-miR-146a-5p
Gene Ontology (miRWalk)	GO0051893 regulation of focal adhesion assembly	enriched	0.263158	2	hsa-miR-155-5p; hsa-miR-146a-5p
Gene Ontology (miRWalk)	GO0051896 regulation of protein kinase b signaling cascade	enriched	0.163743	2	hsa-miR-155-5p; hsa-miR-218-5p
Gene Ontology (miRWalk)	GO0051897 positive regulation of protein kinase b signaling cascade	enriched	0.263158	2	hsa-miR-155-5p; hsa-miR-146a-5p
Gene Ontology (miRWalk)	GO0051930 regulation of sensory perception of pain	enriched	0.263158	2	hsa-miR-155-5p; hsa-miR-146a-5p
Gene Ontology (miRWalk)	GO0055037 recycling endosome	enriched	0.163743	2	hsa-miR-155-5p; hsa-miR-218-5p
Gene Ontology (miRWalk)	GO0055085 transmembrane transport	enriched	0.163743	2	hsa-miR-155-5p; hsa-miR-218-5p
Gene Ontology (miRWalk)	GO0060021 palate development	enriched	0.263158	2	hsa-miR-155-5p; hsa-miR-146a-5p
Gene Ontology (miRWalk)	GO0060045 positive regulation of cardiac muscle cell proliferation	enriched	0.263158	2	hsa-miR-155-5p; hsa-miR-146a-5p
Gene Ontology (miRWalk)	GO0060136 embryonic process involved in female pregnancy	enriched	0.163743	2	hsa-miR-155-5p; hsa-miR-218-5p
Gene Ontology (miRWalk)	GO0060216 definitive hemopoiesis	enriched	0.163743	2	hsa-miR-155-5p; hsa-miR-218-5p
Gene Ontology (miRWalk)	GO0060326 cell chemotaxis	enriched	0.210526	2	hsa-miR-155-5p; hsa-miR-146b-5p
Gene Ontology (miRWalk)	GO0060340 positive regulation of type i interferon mediated signaling pathway	enriched	0.263158	2	hsa-miR-155-5p; hsa-miR-146a-5p
Gene Ontology (miRWalk)	GO0060347 heart trabecula formation	enriched	0.163743	2	hsa-miR-155-5p; hsa-miR-218-5p
Gene Ontology (miRWalk)	GO0060349 bone morphogenesis	enriched	0.163743	2	hsa-miR-155-5p; hsa-miR-218-5p
Gene Ontology (miRWalk)	GO0060391 positive regulation of smad protein import into nucleus	enriched	0.263158	2	hsa-miR-155-5p; hsa-miR-146a-5p
Gene Ontology (miRWalk)	GO0060395 smad protein signal transduction	enriched	0.263158	2	hsa-miR-155-5p; hsa-miR-146a-5p
Gene Ontology (miRWalk)	GO0060397 jak stat cascade involved in growth hormone signaling pathway	enriched	0.263158	2	hsa-miR-155-5p; hsa-miR-146a-5p
Gene Ontology (miRWalk)	GO0060548 negative regulation of cell death	enriched	0.263158	2	hsa-miR-155-5p; hsa-miR-146a-5p
Gene Ontology (miRWalk)	GO0060571 morphogenesis of an epithelial fold	enriched	0.263158	2	hsa-miR-155-5p; hsa-miR-146a-5p
Gene Ontology (miRWalk)	GO0060644 mammary gland epithelial cell differentiation	enriched	0.263158	2	hsa-miR-155-5p; hsa-miR-146a-5p
Gene Ontology (miRWalk)	GO0060749 mammary gland alveolus development	enriched	0.263158	2	hsa-miR-155-5p; hsa-miR-146a-5p
Gene Ontology (miRWalk)	GO0060770 negative regulation of epithelial cell proliferation involved in prostate gland development	enriched	0.163743	2	hsa-miR-155-5p; hsa-miR-218-5p
Gene Ontology (miRWalk)	GO0060907 positive regulation of macrophage cytokine production	enriched	0.263158	2	hsa-miR-155-5p; hsa-miR-146a-5p
Gene Ontology (miRWalk)	GO0061133 endopeptidase activator activity	enriched	0.163743	2	hsa-miR-155-5p; hsa-miR-218-5p
Gene Ontology (miRWalk)	GO0061351 neural precursor cell proliferation	enriched	0.263158	2	hsa-miR-155-5p; hsa-miR-146a-5p
Gene Ontology (miRWalk)	GO0070098 chemokine mediated signaling pathway	enriched	0.263158	2	hsa-miR-155-5p; hsa-miR-146a-5p
Gene Ontology (miRWalk)	GO0070141 response to uv a	enriched	0.263158	2	hsa-miR-155-5p; hsa-miR-146a-5p
Gene Ontology (miRWalk)	GO0070374 positive regulation of erk1 and erk2 cascade	enriched	0.263158	2	hsa-miR-155-5p; hsa-miR-146a-5p
Gene Ontology (miRWalk)	GO0070411 i smad binding	enriched	0.263158	2	hsa-miR-155-5p; hsa-miR-146a-5p
Gene Ontology (miRWalk)	GO0070412 r smad binding	enriched	0.263158	2	hsa-miR-155-5p; hsa-miR-146a-5p
Gene Ontology (miRWalk)	GO0070574 cadmium ion transmembrane transport	enriched	0.163743	2	hsa-miR-155-5p; hsa-miR-218-5p
Gene Ontology (miRWalk)	GO0071141 smad protein complex	enriched	0.263158	2	hsa-miR-155-5p; hsa-miR-146a-5p
Gene Ontology (miRWalk)	GO0071158 positive regulation of cell cycle arrest	enriched	0.263158	2	hsa-miR-155-5p; hsa-miR-146a-5p
Gene Ontology (miRWalk)	GO0071223 cellular response to lipoteichoic acid	enriched	0.263158	2	hsa-miR-155-5p; hsa-miR-146a-5p
Gene Ontology (miRWalk)	GO0071230 cellular response to amino acid stimulus	enriched	0.163743	2	hsa-miR-155-5p; hsa-miR-218-5p
Gene Ontology (miRWalk)	GO0071236 cellular response to antibiotic	enriched	0.210526	2	hsa-miR-218-5p; hsa-miR-146b-5p
Gene Ontology (miRWalk)	GO0071285 cellular response to lithium ion	enriched	0.263158	2	hsa-miR-218-5p; hsa-miR-146a-5p
Gene Ontology (miRWalk)	GO0071300 cellular response to retinoic acid	enriched	0.163743	2	hsa-miR-155-5p; hsa-miR-218-5p
Gene Ontology (miRWalk)	GO0071356 cellular response to tumor necrosis factor	enriched	0.263158	2	hsa-miR-155-5p; hsa-miR-146a-5p
Gene Ontology (miRWalk)	GO0071360 cellular response to exogenous dsrna	enriched	0.263158	2	hsa-miR-155-5p; hsa-miR-146a-5p
Gene Ontology (miRWalk)	GO0071391 cellular response to estrogen stimulus	enriched	0.163743	2	hsa-miR-155-5p; hsa-miR-218-5p
Gene Ontology (miRWalk)	GO0071407 cellular response to organic cyclic compound	enriched	0.163743	2	hsa-miR-155-5p; hsa-miR-218-5p
Gene Ontology (miRWalk)	GO0071425 hemopoietic stem cell proliferation	enriched	0.163743	2	hsa-miR-155-5p; hsa-miR-218-5p
Gene Ontology (miRWalk)	GO0071559 response to transforming growth factor beta stimulus	enriched	0.263158	2	hsa-miR-155-5p; hsa-miR-146a-5p
Gene Ontology (miRWalk)	GO0071577 zinc ion transmembrane transport	enriched	0.163743	2	hsa-miR-155-5p; hsa-miR-218-5p
Gene Ontology (miRWalk)	GO0071681 cellular response to indole 3 methanol	enriched	0.263158	2	hsa-miR-155-5p; hsa-miR-146a-5p
Gene Ontology (miRWalk)	GO0071777 positive regulation of cell cycle cytokinesis	enriched	0.210526	2	hsa-miR-155-5p; hsa-miR-146b-5p
Gene Ontology (miRWalk)	GO0072372 primary cilium	enriched	0.163743	2	hsa-miR-155-5p; hsa-miR-218-5p
Gene Ontology (miRWalk)	GO0090023 positive regulation of neutrophil chemotaxis	enriched	0.263158	2	hsa-miR-155-5p; hsa-miR-146a-5p
Gene Ontology (miRWalk)	GO0090179 planar cell polarity pathway involved in neural tube closure	enriched	0.163743	2	hsa-miR-155-5p; hsa-miR-218-5p
Gene Ontology (miRWalk)	GO0090307 spindle assembly involved in mitosis	enriched	0.210526	2	hsa-miR-155-5p; hsa-miR-146b-5p
Gene Ontology (miRWalk)	GO0090382 phagosome maturation	enriched	0.163743	2	hsa-miR-155-5p; hsa-miR-218-5p
Gene Ontology (miRWalk)	GO0097067 cellular response to thyroid hormone stimulus	enriched	0.210526	2	hsa-miR-218-5p; hsa-miR-146b-5p
Gene Ontology (miRWalk)	GO0097191 extrinsic apoptotic signaling pathway	enriched	0.263158	2	hsa-miR-155-5p; hsa-miR-146a-5p
Gene Ontology (miRWalk)	GO2000114 regulation of establishment of cell polarity	enriched	0.263158	2	hsa-miR-155-5p; hsa-miR-146a-5p
Gene Ontology (miRWalk)	GO2000353 positive regulation of endothelial cell apoptotic process	enriched	0.263158	2	hsa-miR-155-5p; hsa-miR-146a-5p
Gene Ontology (miRWalk)	GO2000679 positive regulation of transcription regulatory region dna binding	enriched	0.263158	2	hsa-miR-146b-5p; hsa-miR-146a-5p
Gene Ontology (miRWalk)	GO2001238 positive regulation of extrinsic apoptotic signaling pathway	enriched	0.263158	2	hsa-miR-155-5p; hsa-miR-146a-5p
Chromosomal location (miRBase)	Chromosome 11	enriched	0.0584795	2	hsa-miR-4485-3p; hsa-miR-4485-5p
Chromosomal location (miRBase)	Chromosome 19	depleted	0.122807	2	hsa-miR-23a-5p; hsa-miR-27a-5p
Gene Ontology (miRWalk)	GO0051092 positive regulation of nf kappab transcription factor activity	enriched	0.0332817	5	hsa-miR-155-5p; hsa-miR-155-3p; hsa-miR-218-5p; hsa-miR-146b-5p; hsa-miR-146a-5p
Chromosomal location (miRBase)	Chromosome 5	enriched	0.263158	2	hsa-miR-218-5p; hsa-miR-146a-5p
Chromosomal location (miRBase)	Chromosome 7	enriched	0.368421	2	hsa-miR-4284; hsa-miR-29b-1-5p
Chromosomal location (miRBase)	Chromosome 9	depleted	0.0584795	2	hsa-miR-27b-5p; hsa-miR-23b-5p
Target genes (miRTarbase)	CAMTA1	enriched	0.163743	2	hsa-miR-155-5p; hsa-miR-218-5p
Target genes (miRTarbase)	CARD11	enriched	0.210526	2	hsa-miR-155-5p; hsa-miR-146b-5p
Target genes (miRTarbase)	CCR9	enriched	0.263158	2	hsa-miR-155-5p; hsa-miR-146a-5p
Target genes (miRTarbase)	CDH2	enriched	0.315789	2	hsa-miR-155-5p; hsa-miR-27b-5p
Target genes (miRTarbase)	CDKN1A	enriched	0.263158	2	hsa-miR-146b-5p; hsa-miR-146a-5p
Target genes (miRTarbase)	EGFR	enriched	0.263158	2	hsa-miR-155-5p; hsa-miR-146a-5p
Target genes (miRTarbase)	IL8	enriched	0.263158	2	hsa-miR-155-5p; hsa-miR-146a-5p
Target genes (miRTarbase)	IRAK1	enriched	0.263158	2	hsa-miR-146b-5p; hsa-miR-146a-5p
Target genes (miRTarbase)	KIF22	enriched	0.263158	2	hsa-miR-155-5p; hsa-miR-146a-5p
Target genes (miRTarbase)	MRPS27	enriched	0.163743	2	hsa-miR-155-5p; hsa-miR-218-5p
Target genes (miRTarbase)	RHOA	enriched	0.210526	2	hsa-miR-155-5p; hsa-miR-146b-5p
Target genes (miRTarbase)	RICTOR	enriched	0.163743	2	hsa-miR-155-5p; hsa-miR-218-5p
Target genes (miRTarbase)	SMAD4	enriched	0.263158	2	hsa-miR-155-5p; hsa-miR-146a-5p
Target genes (miRTarbase)	TPD52	enriched	0.163743	2	hsa-miR-155-5p; hsa-miR-218-5p
Target genes (miRTarbase)	TRAF6	enriched	0.263158	2	hsa-miR-146b-5p; hsa-miR-146a-5p
Diseases (published studies about miRNA profiles from peripheral blood)	benign prostate hyperplasia downregulated	enriched	0.210526	2	hsa-miR-155-5p; hsa-miR-146b-5p
Diseases (published studies about miRNA profiles from peripheral blood)	glioma deregulated	enriched	0.163743	2	hsa-miR-155-3p; hsa-miR-218-5p
Diseases (published studies about miRNA profiles from peripheral blood)	lung cancer upregulated	depleted	0.210526	2	hsa-miR-29b-1-5p; hsa-miR-27a-5p
Diseases (published studies about miRNA profiles from peripheral blood)	melanoma downregulated	depleted	0.467836	2	hsa-miR-218-5p; hsa-miR-27b-5p
Diseases (published studies about miRNA profiles from peripheral blood)	melanoma upregulated	enriched	0.263158	2	hsa-miR-146b-5p; hsa-miR-146a-5p
Diseases (published studies about miRNA profiles from peripheral blood)	multiple sclerosis downregulated	depleted	0.467836	2	hsa-miR-218-5p; hsa-miR-27b-5p
Diseases (published studies about miRNA profiles from peripheral blood)	pancreatitis upregulated	depleted	0.210526	2	hsa-miR-29b-1-5p; hsa-miR-27a-5p
Diseases (published studies about miRNA profiles from peripheral blood)	prostate cancer deregulated	depleted	0.368421	2	hsa-miR-146b-5p; hsa-miR-27a-5p
Diseases (published studies about miRNA profiles from peripheral blood)	wilms tumor deregulated	enriched	0.315789	2	hsa-miR-155-5p; hsa-miR-23a-5p
Diseases (published studies about miRNA profiles from peripheral blood)	wilms tumor downregulated	enriched	0.315789	2	hsa-miR-155-5p; hsa-miR-23a-5p
Age/Gender dependent miRNAs	gender dependent	enriched	0.210526	2	hsa-miR-155-5p; hsa-miR-146b-5p
Age/Gender dependent miRNAs	upregulated in male	enriched	0.210526	2	hsa-miR-155-5p; hsa-miR-146b-5p

## Sheet: Downregulated
Category	Subcategory	Enrichment	p-value	observed	miRNAs/precursors
Gene Ontology (miRWalk)	GO0005515 protein binding	enriched	0.105209	22	hsa-miR-93-3p; hsa-miR-17-5p; hsa-miR-106a-5p; hsa-miR-106b-3p; hsa-miR-423-5p; hsa-miR-99a-5p; hsa-miR-100-5p; hsa-miR-137; hsa-miR-542-3p; hsa-miR-125b-5p; hsa-miR-217; hsa-miR-4324; hsa-miR-331-3p; hsa-miR-222-3p; hsa-miR-93-5p; hsa-miR-191-5p; hsa-miR-216a-5p; hsa-miR-671-5p; hsa-miR-125b-2-3p; hsa-miR-582-5p; hsa-miR-139-3p; hsa-miR-1303
Gene Ontology (miRWalk)	GO0020037 heme binding	enriched	7.28906e-06	9	hsa-miR-93-3p; hsa-miR-17-5p; hsa-miR-106a-5p; hsa-miR-106b-3p; hsa-miR-423-5p; hsa-miR-99a-5p; hsa-miR-100-5p; hsa-miR-137; hsa-miR-125b-5p
Gene Ontology (miRWalk)	GO0005737 cytoplasm	enriched	0.145204	21	hsa-miR-93-3p; hsa-miR-17-5p; hsa-miR-106a-5p; hsa-miR-106b-3p; hsa-miR-423-5p; hsa-miR-99a-5p; hsa-miR-100-5p; hsa-miR-137; hsa-miR-542-3p; hsa-miR-125b-5p; hsa-miR-217; hsa-miR-331-3p; hsa-miR-222-3p; hsa-miR-93-5p; hsa-miR-191-5p; hsa-miR-216a-5p; hsa-miR-671-5p; hsa-miR-125b-2-3p; hsa-miR-582-5p; hsa-miR-139-3p; hsa-miR-1303
Gene Ontology (miRWalk)	GO0005730 nucleolus	enriched	0.0780205	19	hsa-miR-93-3p; hsa-miR-17-5p; hsa-miR-106a-5p; hsa-miR-106b-3p; hsa-miR-423-5p; hsa-miR-99a-5p; hsa-miR-100-5p; hsa-miR-137; hsa-miR-125b-5p; hsa-miR-217; hsa-miR-331-3p; hsa-miR-222-3p; hsa-miR-93-5p; hsa-miR-191-5p; hsa-miR-216a-5p; hsa-miR-671-5p; hsa-miR-125b-2-3p; hsa-miR-139-3p; hsa-miR-1303
Gene Ontology (miRWalk)	GO0001958 endochondral ossification	enriched	1.47362e-05	6	hsa-miR-17-5p; hsa-miR-106a-5p; hsa-miR-106b-3p; hsa-miR-423-5p; hsa-miR-99a-5p; hsa-miR-100-5p
Pathways (miRWalk)	hsa00330 Arginine and proline metabolism	enriched	0.000176835	5	hsa-miR-93-3p; hsa-miR-17-5p; hsa-miR-423-5p; hsa-miR-99a-5p; hsa-miR-100-5p
Gene Ontology (miRWalk)	GO0007220 notch receptor processing	enriched	0.000176835	5	hsa-miR-93-3p; hsa-miR-17-5p; hsa-miR-106a-5p; hsa-miR-99a-5p; hsa-miR-100-5p
Gene Ontology (miRWalk)	GO0003184 pulmonary valve morphogenesis	enriched	0.000273673	3	hsa-miR-93-3p; hsa-miR-17-5p; hsa-miR-106a-5p
Gene Ontology (miRWalk)	GO0004871 signal transducer activity	enriched	0.000277299	15	hsa-miR-93-3p; hsa-miR-17-5p; hsa-miR-106a-5p; hsa-miR-106b-3p; hsa-miR-423-5p; hsa-miR-99a-5p; hsa-miR-100-5p; hsa-miR-137; hsa-miR-542-3p; hsa-miR-125b-5p; hsa-miR-217; hsa-miR-331-3p; hsa-miR-222-3p; hsa-miR-93-5p; hsa-miR-191-5p
Gene Ontology (miRWalk)	GO0032154 cleavage furrow	enriched	0.000292162	7	hsa-miR-17-5p; hsa-miR-106a-5p; hsa-miR-106b-3p; hsa-miR-423-5p; hsa-miR-99a-5p; hsa-miR-100-5p; hsa-miR-331-3p
Gene Ontology (miRWalk)	GO0070491 repressing transcription factor binding	enriched	0.000292162	7	hsa-miR-93-3p; hsa-miR-17-5p; hsa-miR-106a-5p; hsa-miR-423-5p; hsa-miR-99a-5p; hsa-miR-100-5p; hsa-miR-331-3p
Pathways (miRWalk)	WP2037 Prolactin Signaling Pathway	enriched	0.000345807	12	hsa-miR-93-3p; hsa-miR-17-5p; hsa-miR-106a-5p; hsa-miR-423-5p; hsa-miR-99a-5p; hsa-miR-100-5p; hsa-miR-137; hsa-miR-125b-5p; hsa-miR-217; hsa-miR-331-3p; hsa-miR-222-3p; hsa-miR-93-5p
Gene Ontology (miRWalk)	GO0000086 g2 m transition of mitotic cell cycle	enriched	0.000345807	12	hsa-miR-93-3p; hsa-miR-17-5p; hsa-miR-106a-5p; hsa-miR-423-5p; hsa-miR-99a-5p; hsa-miR-100-5p; hsa-miR-542-3p; hsa-miR-125b-5p; hsa-miR-217; hsa-miR-331-3p; hsa-miR-222-3p; hsa-miR-93-5p
Gene Ontology (miRWalk)	GO0003697 single stranded dna binding	enriched	0.000345807	12	hsa-miR-93-3p; hsa-miR-17-5p; hsa-miR-106a-5p; hsa-miR-106b-3p; hsa-miR-423-5p; hsa-miR-99a-5p; hsa-miR-100-5p; hsa-miR-137; hsa-miR-125b-5p; hsa-miR-331-3p; hsa-miR-222-3p; hsa-miR-93-5p
Gene Ontology (miRWalk)	GO0005819 spindle	enriched	0.000345807	12	hsa-miR-93-3p; hsa-miR-17-5p; hsa-miR-106a-5p; hsa-miR-106b-3p; hsa-miR-423-5p; hsa-miR-99a-5p; hsa-miR-100-5p; hsa-miR-542-3p; hsa-miR-125b-5p; hsa-miR-331-3p; hsa-miR-222-3p; hsa-miR-93-5p
Gene Ontology (miRWalk)	GO0032355 response to estradiol stimulus	enriched	0.000345807	12	hsa-miR-93-3p; hsa-miR-17-5p; hsa-miR-106a-5p; hsa-miR-106b-3p; hsa-miR-423-5p; hsa-miR-99a-5p; hsa-miR-100-5p; hsa-miR-137; hsa-miR-125b-5p; hsa-miR-331-3p; hsa-miR-222-3p; hsa-miR-93-5p
Gene Ontology (miRWalk)	GO0051726 regulation of cell cycle	enriched	0.000345807	12	hsa-miR-93-3p; hsa-miR-17-5p; hsa-miR-106a-5p; hsa-miR-106b-3p; hsa-miR-423-5p; hsa-miR-99a-5p; hsa-miR-100-5p; hsa-miR-137; hsa-miR-125b-5p; hsa-miR-331-3p; hsa-miR-222-3p; hsa-miR-93-5p
Gene Ontology (miRWalk)	GO0000226 microtubule cytoskeleton organization	enriched	0.000417274	10	hsa-miR-93-3p; hsa-miR-17-5p; hsa-miR-106a-5p; hsa-miR-106b-3p; hsa-miR-423-5p; hsa-miR-99a-5p; hsa-miR-100-5p; hsa-miR-331-3p; hsa-miR-222-3p; hsa-miR-93-5p
Gene Ontology (miRWalk)	GO0000785 chromatin	enriched	0.000417274	10	hsa-miR-93-3p; hsa-miR-17-5p; hsa-miR-106a-5p; hsa-miR-106b-3p; hsa-miR-423-5p; hsa-miR-99a-5p; hsa-miR-100-5p; hsa-miR-125b-5p; hsa-miR-222-3p; hsa-miR-93-5p
Gene Ontology (miRWalk)	GO0033554 cellular response to stress	enriched	0.000417274	10	hsa-miR-93-3p; hsa-miR-17-5p; hsa-miR-106a-5p; hsa-miR-106b-3p; hsa-miR-423-5p; hsa-miR-99a-5p; hsa-miR-100-5p; hsa-miR-125b-5p; hsa-miR-222-3p; hsa-miR-93-5p
Gene Ontology (miRWalk)	GO0061418 regulation of transcription from rna polymerase ii promoter in response to hypoxia	enriched	0.000417274	10	hsa-miR-93-3p; hsa-miR-17-5p; hsa-miR-106a-5p; hsa-miR-106b-3p; hsa-miR-423-5p; hsa-miR-99a-5p; hsa-miR-100-5p; hsa-miR-125b-5p; hsa-miR-222-3p; hsa-miR-93-5p
Pathways (miRWalk)	WP98 Prostaglandin Synthesis and Regulation	enriched	0.000471559	5	hsa-miR-17-5p; hsa-miR-423-5p; hsa-miR-99a-5p; hsa-miR-100-5p; hsa-miR-137
Gene Ontology (miRWalk)	GO0031915 positive regulation of synaptic plasticity	enriched	0.000471559	5	hsa-miR-93-3p; hsa-miR-17-5p; hsa-miR-99a-5p; hsa-miR-100-5p; hsa-miR-137
Gene Ontology (miRWalk)	GO0050873 brown fat cell differentiation	enriched	0.000583683	7	hsa-miR-93-3p; hsa-miR-17-5p; hsa-miR-423-5p; hsa-miR-99a-5p; hsa-miR-100-5p; hsa-miR-137; hsa-miR-125b-5p
Pathways (miRWalk)	WP2256 Integrated Pancreatic Cancer Pathway	enriched	0.000625371	14	hsa-miR-93-3p; hsa-miR-17-5p; hsa-miR-106a-5p; hsa-miR-106b-3p; hsa-miR-423-5p; hsa-miR-99a-5p; hsa-miR-100-5p; hsa-miR-137; hsa-miR-125b-5p; hsa-miR-217; hsa-miR-331-3p; hsa-miR-222-3p; hsa-miR-93-5p; hsa-miR-216a-5p
Gene Ontology (miRWalk)	GO0032088 negative regulation of nf kappab transcription factor activity	enriched	0.000625371	14	hsa-miR-93-3p; hsa-miR-17-5p; hsa-miR-106a-5p; hsa-miR-106b-3p; hsa-miR-423-5p; hsa-miR-99a-5p; hsa-miR-100-5p; hsa-miR-137; hsa-miR-125b-5p; hsa-miR-217; hsa-miR-331-3p; hsa-miR-222-3p; hsa-miR-93-5p; hsa-miR-216a-5p
Gene Ontology (miRWalk)	GO0042127 regulation of cell proliferation	enriched	0.000625371	14	hsa-miR-93-3p; hsa-miR-17-5p; hsa-miR-106a-5p; hsa-miR-106b-3p; hsa-miR-423-5p; hsa-miR-99a-5p; hsa-miR-100-5p; hsa-miR-137; hsa-miR-125b-5p; hsa-miR-217; hsa-miR-331-3p; hsa-miR-222-3p; hsa-miR-93-5p; hsa-miR-216a-5p
Gene Ontology (miRWalk)	GO0016021 integral to membrane	enriched	0.0662553	17	hsa-miR-93-3p; hsa-miR-17-5p; hsa-miR-106a-5p; hsa-miR-106b-3p; hsa-miR-423-5p; hsa-miR-99a-5p; hsa-miR-100-5p; hsa-miR-125b-5p; hsa-miR-331-3p; hsa-miR-222-3p; hsa-miR-93-5p; hsa-miR-191-5p; hsa-miR-671-5p; hsa-miR-125b-2-3p; hsa-miR-582-5p; hsa-miR-139-3p; hsa-miR-1303
Pathways (miRWalk)	hsa00910 Nitrogen metabolism	enriched	0.000631552	4	hsa-miR-93-3p; hsa-miR-17-5p; hsa-miR-423-5p; hsa-miR-99a-5p
Gene Ontology (miRWalk)	GO0045892 negative regulation of transcription dna dependent	enriched	0.000741465	17	hsa-miR-93-3p; hsa-miR-17-5p; hsa-miR-106a-5p; hsa-miR-106b-3p; hsa-miR-423-5p; hsa-miR-99a-5p; hsa-miR-100-5p; hsa-miR-137; hsa-miR-542-3p; hsa-miR-125b-5p; hsa-miR-217; hsa-miR-331-3p; hsa-miR-222-3p; hsa-miR-93-5p; hsa-miR-191-5p; hsa-miR-216a-5p; hsa-miR-671-5p
Gene Ontology (miRWalk)	GO0008217 regulation of blood pressure	enriched	0.000812414	7	hsa-miR-93-3p; hsa-miR-17-5p; hsa-miR-423-5p; hsa-miR-99a-5p; hsa-miR-100-5p; hsa-miR-137; hsa-miR-222-3p
Gene Ontology (miRWalk)	GO0048661 positive regulation of smooth muscle cell proliferation	enriched	0.000812414	7	hsa-miR-93-3p; hsa-miR-17-5p; hsa-miR-106b-3p; hsa-miR-99a-5p; hsa-miR-100-5p; hsa-miR-137; hsa-miR-93-5p
Gene Ontology (miRWalk)	GO0051384 response to glucocorticoid stimulus	enriched	0.000962805	10	hsa-miR-93-3p; hsa-miR-17-5p; hsa-miR-106a-5p; hsa-miR-423-5p; hsa-miR-99a-5p; hsa-miR-100-5p; hsa-miR-137; hsa-miR-125b-5p; hsa-miR-217; hsa-miR-191-5p
Pathways (miRWalk)	WP673 ErbB signaling pathway	enriched	0.00106477	11	hsa-miR-93-3p; hsa-miR-17-5p; hsa-miR-106a-5p; hsa-miR-106b-3p; hsa-miR-423-5p; hsa-miR-99a-5p; hsa-miR-100-5p; hsa-miR-125b-5p; hsa-miR-331-3p; hsa-miR-222-3p; hsa-miR-93-5p
Pathways (miRWalk)	hsa04916 Melanogenesis	enriched	0.00106477	11	hsa-miR-93-3p; hsa-miR-17-5p; hsa-miR-423-5p; hsa-miR-99a-5p; hsa-miR-100-5p; hsa-miR-137; hsa-miR-125b-5p; hsa-miR-217; hsa-miR-331-3p; hsa-miR-222-3p; hsa-miR-93-5p
Gene Ontology (miRWalk)	GO0003713 transcription coactivator activity	enriched	0.119771	16	hsa-miR-93-3p; hsa-miR-17-5p; hsa-miR-106a-5p; hsa-miR-423-5p; hsa-miR-99a-5p; hsa-miR-100-5p; hsa-miR-137; hsa-miR-125b-5p; hsa-miR-331-3p; hsa-miR-222-3p; hsa-miR-93-5p; hsa-miR-191-5p; hsa-miR-671-5p; hsa-miR-125b-2-3p; hsa-miR-139-3p; hsa-miR-1303
Gene Ontology (miRWalk)	GO0005874 microtubule	enriched	0.00106477	11	hsa-miR-93-3p; hsa-miR-17-5p; hsa-miR-423-5p; hsa-miR-99a-5p; hsa-miR-100-5p; hsa-miR-137; hsa-miR-542-3p; hsa-miR-125b-5p; hsa-miR-331-3p; hsa-miR-222-3p; hsa-miR-93-5p
Gene Ontology (miRWalk)	GO0005938 cell cortex	enriched	0.00106477	11	hsa-miR-93-3p; hsa-miR-17-5p; hsa-miR-106a-5p; hsa-miR-106b-3p; hsa-miR-423-5p; hsa-miR-100-5p; hsa-miR-137; hsa-miR-125b-5p; hsa-miR-331-3p; hsa-miR-222-3p; hsa-miR-93-5p
Gene Ontology (miRWalk)	GO0006919 activation of cysteine type endopeptidase activity involved in apoptotic process	enriched	0.00106477	11	hsa-miR-17-5p; hsa-miR-106a-5p; hsa-miR-106b-3p; hsa-miR-423-5p; hsa-miR-99a-5p; hsa-miR-100-5p; hsa-miR-125b-5p; hsa-miR-217; hsa-miR-331-3p; hsa-miR-222-3p; hsa-miR-93-5p
Gene Ontology (miRWalk)	GO0018105 peptidyl serine phosphorylation	enriched	0.00106477	11	hsa-miR-93-3p; hsa-miR-17-5p; hsa-miR-106a-5p; hsa-miR-423-5p; hsa-miR-99a-5p; hsa-miR-100-5p; hsa-miR-542-3p; hsa-miR-125b-5p; hsa-miR-331-3p; hsa-miR-222-3p; hsa-miR-93-5p
Gene Ontology (miRWalk)	GO0050681 androgen receptor binding	enriched	0.00106477	11	hsa-miR-93-3p; hsa-miR-17-5p; hsa-miR-106a-5p; hsa-miR-423-5p; hsa-miR-99a-5p; hsa-miR-100-5p; hsa-miR-137; hsa-miR-125b-5p; hsa-miR-331-3p; hsa-miR-222-3p; hsa-miR-93-5p
Pathways (miRWalk)	WP53 Id Signaling Pathway	enriched	0.00138812	8	hsa-miR-93-3p; hsa-miR-17-5p; hsa-miR-106a-5p; hsa-miR-423-5p; hsa-miR-99a-5p; hsa-miR-100-5p; hsa-miR-125b-5p; hsa-miR-93-5p
Gene Ontology (miRWalk)	GO0045879 negative regulation of smoothened signaling pathway	enriched	0.00138812	8	hsa-miR-93-3p; hsa-miR-17-5p; hsa-miR-106a-5p; hsa-miR-423-5p; hsa-miR-99a-5p; hsa-miR-100-5p; hsa-miR-125b-5p; hsa-miR-93-5p
Gene Ontology (miRWalk)	GO0006814 sodium ion transport	enriched	0.00147362	4	hsa-miR-93-3p; hsa-miR-17-5p; hsa-miR-423-5p; hsa-miR-100-5p
Gene Ontology (miRWalk)	GO0051287 nad binding	enriched	0.00149016	10	hsa-miR-93-3p; hsa-miR-17-5p; hsa-miR-106b-3p; hsa-miR-423-5p; hsa-miR-99a-5p; hsa-miR-100-5p; hsa-miR-137; hsa-miR-125b-5p; hsa-miR-331-3p; hsa-miR-93-5p
Gene Ontology (miRWalk)	GO0042981 regulation of apoptotic process	enriched	0.0619511	16	hsa-miR-93-3p; hsa-miR-17-5p; hsa-miR-106a-5p; hsa-miR-423-5p; hsa-miR-99a-5p; hsa-miR-100-5p; hsa-miR-542-3p; hsa-miR-125b-5p; hsa-miR-217; hsa-miR-331-3p; hsa-miR-222-3p; hsa-miR-93-5p; hsa-miR-191-5p; hsa-miR-216a-5p; hsa-miR-125b-2-3p; hsa-miR-1303
Pathways (miRWalk)	WP382 MAPK signaling pathway	enriched	0.00153116	15	hsa-miR-93-3p; hsa-miR-17-5p; hsa-miR-106a-5p; hsa-miR-106b-3p; hsa-miR-423-5p; hsa-miR-99a-5p; hsa-miR-100-5p; hsa-miR-137; hsa-miR-125b-5p; hsa-miR-217; hsa-miR-331-3p; hsa-miR-222-3p; hsa-miR-93-5p; hsa-miR-191-5p; hsa-miR-216a-5p
Pathways (miRWalk)	hsa04010 MAPK signaling pathway	enriched	0.00153116	15	hsa-miR-93-3p; hsa-miR-17-5p; hsa-miR-106a-5p; hsa-miR-106b-3p; hsa-miR-423-5p; hsa-miR-99a-5p; hsa-miR-100-5p; hsa-miR-137; hsa-miR-125b-5p; hsa-miR-217; hsa-miR-331-3p; hsa-miR-222-3p; hsa-miR-93-5p; hsa-miR-191-5p; hsa-miR-216a-5p
Pathways (miRWalk)	hsa04062 Chemokine signaling pathway	enriched	0.00153116	15	hsa-miR-93-3p; hsa-miR-17-5p; hsa-miR-106a-5p; hsa-miR-106b-3p; hsa-miR-423-5p; hsa-miR-99a-5p; hsa-miR-100-5p; hsa-miR-137; hsa-miR-125b-5p; hsa-miR-217; hsa-miR-331-3p; hsa-miR-222-3p; hsa-miR-93-5p; hsa-miR-191-5p; hsa-miR-216a-5p
Gene Ontology (miRWalk)	GO0071456 cellular response to hypoxia	enriched	0.00153116	15	hsa-miR-93-3p; hsa-miR-17-5p; hsa-miR-106a-5p; hsa-miR-106b-3p; hsa-miR-423-5p; hsa-miR-99a-5p; hsa-miR-100-5p; hsa-miR-137; hsa-miR-125b-5p; hsa-miR-217; hsa-miR-331-3p; hsa-miR-222-3p; hsa-miR-93-5p; hsa-miR-191-5p; hsa-miR-216a-5p
Conserved (in at least 5 species) (miRBase)	Conserved	enriched	0.0859603	16	hsa-miR-17-5p; hsa-miR-423-5p; hsa-miR-99a-5p; hsa-miR-100-5p; hsa-miR-137; hsa-miR-542-3p; hsa-miR-125b-5p; hsa-miR-217; hsa-miR-331-3p; hsa-miR-222-3p; hsa-miR-93-5p; hsa-miR-191-5p; hsa-miR-216a-5p; hsa-miR-671-5p; hsa-miR-758-3p; hsa-miR-582-5p
Immune cells	CD15 expressed	enriched	0.230865	16	hsa-miR-93-3p; hsa-miR-17-5p; hsa-miR-106b-3p; hsa-miR-423-5p; hsa-miR-99a-5p; hsa-miR-100-5p; hsa-miR-542-3p; hsa-miR-125b-5p; hsa-miR-331-3p; hsa-miR-222-3p; hsa-miR-93-5p; hsa-miR-191-5p; hsa-miR-671-5p; hsa-miR-582-5p; hsa-miR-582-3p; hsa-miR-139-3p
Gene Ontology (miRWalk)	GO0006890 retrograde vesicle mediated transport golgi to er	enriched	0.00176835	6	hsa-miR-93-3p; hsa-miR-17-5p; hsa-miR-106b-3p; hsa-miR-423-5p; hsa-miR-100-5p; hsa-miR-93-5p
Pathways (miRWalk)	P00031 Inflammation mediated by chemokine and cytokine signaling pathway	enriched	0.0534165	15	hsa-miR-93-3p; hsa-miR-17-5p; hsa-miR-106b-3p; hsa-miR-423-5p; hsa-miR-100-5p; hsa-miR-137; hsa-miR-125b-5p; hsa-miR-217; hsa-miR-331-3p; hsa-miR-222-3p; hsa-miR-93-5p; hsa-miR-191-5p; hsa-miR-216a-5p; hsa-miR-671-5p; hsa-miR-1303
Gene Ontology (miRWalk)	GO0017137 rab gtpase binding	enriched	0.00176835	6	hsa-miR-93-3p; hsa-miR-17-5p; hsa-miR-106a-5p; hsa-miR-423-5p; hsa-miR-100-5p; hsa-miR-222-3p
Gene Ontology (miRWalk)	GO0040007 growth	enriched	0.00176835	6	hsa-miR-17-5p; hsa-miR-106a-5p; hsa-miR-423-5p; hsa-miR-99a-5p; hsa-miR-100-5p; hsa-miR-93-5p
Pathways (miRWalk)	hsa04012 ErbB signaling pathway	enriched	0.00182191	13	hsa-miR-93-3p; hsa-miR-17-5p; hsa-miR-106a-5p; hsa-miR-106b-3p; hsa-miR-423-5p; hsa-miR-99a-5p; hsa-miR-100-5p; hsa-miR-125b-5p; hsa-miR-217; hsa-miR-331-3p; hsa-miR-222-3p; hsa-miR-93-5p; hsa-miR-191-5p
Gene Ontology (miRWalk)	GO0004674 protein serine threonine kinase activity	enriched	0.00182191	13	hsa-miR-93-3p; hsa-miR-17-5p; hsa-miR-106a-5p; hsa-miR-106b-3p; hsa-miR-423-5p; hsa-miR-99a-5p; hsa-miR-100-5p; hsa-miR-542-3p; hsa-miR-125b-5p; hsa-miR-331-3p; hsa-miR-222-3p; hsa-miR-93-5p; hsa-miR-191-5p
Pathways (miRWalk)	WP185 Integrin mediated cell adhesion	enriched	0.00183101	14	hsa-miR-93-3p; hsa-miR-17-5p; hsa-miR-106b-3p; hsa-miR-423-5p; hsa-miR-99a-5p; hsa-miR-100-5p; hsa-miR-137; hsa-miR-542-3p; hsa-miR-125b-5p; hsa-miR-331-3p; hsa-miR-222-3p; hsa-miR-93-5p; hsa-miR-191-5p; hsa-miR-216a-5p
Pathways (miRWalk)	hsa05215 Prostate cancer	enriched	0.00183101	14	hsa-miR-93-3p; hsa-miR-17-5p; hsa-miR-106a-5p; hsa-miR-106b-3p; hsa-miR-423-5p; hsa-miR-99a-5p; hsa-miR-100-5p; hsa-miR-125b-5p; hsa-miR-217; hsa-miR-331-3p; hsa-miR-222-3p; hsa-miR-93-5p; hsa-miR-191-5p; hsa-miR-216a-5p
Gene Ontology (miRWalk)	GO0003714 transcription corepressor activity	enriched	0.00183101	14	hsa-miR-93-3p; hsa-miR-17-5p; hsa-miR-106a-5p; hsa-miR-423-5p; hsa-miR-99a-5p; hsa-miR-100-5p; hsa-miR-137; hsa-miR-125b-5p; hsa-miR-217; hsa-miR-331-3p; hsa-miR-222-3p; hsa-miR-93-5p; hsa-miR-191-5p; hsa-miR-216a-5p
Gene Ontology (miRWalk)	GO0005525 gtp binding	enriched	0.00183101	14	hsa-miR-93-3p; hsa-miR-17-5p; hsa-miR-106a-5p; hsa-miR-423-5p; hsa-miR-99a-5p; hsa-miR-100-5p; hsa-miR-137; hsa-miR-125b-5p; hsa-miR-217; hsa-miR-331-3p; hsa-miR-222-3p; hsa-miR-93-5p; hsa-miR-191-5p; hsa-miR-216a-5p
Gene Ontology (miRWalk)	GO0007264 small gtpase mediated signal transduction	enriched	0.00183101	14	hsa-miR-93-3p; hsa-miR-17-5p; hsa-miR-106a-5p; hsa-miR-423-5p; hsa-miR-99a-5p; hsa-miR-100-5p; hsa-miR-137; hsa-miR-125b-5p; hsa-miR-217; hsa-miR-331-3p; hsa-miR-222-3p; hsa-miR-93-5p; hsa-miR-191-5p; hsa-miR-216a-5p
Gene Ontology (miRWalk)	GO0042802 identical protein binding	enriched	0.00183101	14	hsa-miR-93-3p; hsa-miR-17-5p; hsa-miR-106a-5p; hsa-miR-423-5p; hsa-miR-99a-5p; hsa-miR-100-5p; hsa-miR-542-3p; hsa-miR-125b-5p; hsa-miR-217; hsa-miR-331-3p; hsa-miR-222-3p; hsa-miR-93-5p; hsa-miR-191-5p; hsa-miR-216a-5p
Gene Ontology (miRWalk)	GO0043065 positive regulation of apoptotic process	enriched	0.00183101	14	hsa-miR-93-3p; hsa-miR-17-5p; hsa-miR-106a-5p; hsa-miR-423-5p; hsa-miR-99a-5p; hsa-miR-100-5p; hsa-miR-137; hsa-miR-125b-5p; hsa-miR-217; hsa-miR-331-3p; hsa-miR-222-3p; hsa-miR-93-5p; hsa-miR-191-5p; hsa-miR-216a-5p
Pathways (miRWalk)	WP437 EGF EGFR Signaling Pathway	enriched	0.00197836	16	hsa-miR-93-3p; hsa-miR-17-5p; hsa-miR-106a-5p; hsa-miR-106b-3p; hsa-miR-423-5p; hsa-miR-99a-5p; hsa-miR-100-5p; hsa-miR-137; hsa-miR-125b-5p; hsa-miR-217; hsa-miR-331-3p; hsa-miR-222-3p; hsa-miR-93-5p; hsa-miR-191-5p; hsa-miR-216a-5p; hsa-miR-671-5p
Gene Ontology (miRWalk)	GO0000139 golgi membrane	enriched	0.00197836	16	hsa-miR-93-3p; hsa-miR-17-5p; hsa-miR-106a-5p; hsa-miR-106b-3p; hsa-miR-423-5p; hsa-miR-99a-5p; hsa-miR-100-5p; hsa-miR-137; hsa-miR-125b-5p; hsa-miR-4324; hsa-miR-331-3p; hsa-miR-222-3p; hsa-miR-93-5p; hsa-miR-191-5p; hsa-miR-216a-5p; hsa-miR-671-5p
Gene Ontology (miRWalk)	GO0019048 virus host interaction	enriched	0.00197836	16	hsa-miR-93-3p; hsa-miR-17-5p; hsa-miR-106a-5p; hsa-miR-106b-3p; hsa-miR-423-5p; hsa-miR-99a-5p; hsa-miR-100-5p; hsa-miR-137; hsa-miR-125b-5p; hsa-miR-217; hsa-miR-331-3p; hsa-miR-222-3p; hsa-miR-93-5p; hsa-miR-191-5p; hsa-miR-216a-5p; hsa-miR-671-5p
Gene Ontology (miRWalk)	GO0019899 enzyme binding	enriched	0.00197836	16	hsa-miR-93-3p; hsa-miR-17-5p; hsa-miR-106b-3p; hsa-miR-423-5p; hsa-miR-99a-5p; hsa-miR-100-5p; hsa-miR-137; hsa-miR-542-3p; hsa-miR-125b-5p; hsa-miR-217; hsa-miR-331-3p; hsa-miR-222-3p; hsa-miR-93-5p; hsa-miR-191-5p; hsa-miR-216a-5p; hsa-miR-671-5p
Gene Ontology (miRWalk)	GO0000165 mapk cascade	enriched	0.00235856	9	hsa-miR-93-3p; hsa-miR-17-5p; hsa-miR-423-5p; hsa-miR-99a-5p; hsa-miR-100-5p; hsa-miR-125b-5p; hsa-miR-217; hsa-miR-331-3p; hsa-miR-222-3p
Gene Ontology (miRWalk)	GO0008624 induction of apoptosis by extracellular signals	enriched	0.00235856	9	hsa-miR-93-3p; hsa-miR-17-5p; hsa-miR-106a-5p; hsa-miR-423-5p; hsa-miR-99a-5p; hsa-miR-100-5p; hsa-miR-125b-5p; hsa-miR-331-3p; hsa-miR-222-3p
Pathways (miRWalk)	P02730 Asparagine and aspartate biosynthesis	enriched	0.00246305	2	hsa-miR-93-3p; hsa-miR-17-5p
Gene Ontology (miRWalk)	GO0000339 rna cap binding	enriched	0.00246305	2	hsa-miR-93-3p; hsa-miR-17-5p
Gene Ontology (miRWalk)	GO0003383 apical constriction	enriched	0.00246305	2	hsa-miR-93-3p; hsa-miR-17-5p
Gene Ontology (miRWalk)	GO0008023 transcription elongation factor complex	enriched	0.00246305	2	hsa-miR-93-3p; hsa-miR-17-5p
Gene Ontology (miRWalk)	GO0005887 integral to plasma membrane	enriched	0.0534165	15	hsa-miR-93-3p; hsa-miR-17-5p; hsa-miR-106a-5p; hsa-miR-423-5p; hsa-miR-99a-5p; hsa-miR-100-5p; hsa-miR-125b-5p; hsa-miR-217; hsa-miR-331-3p; hsa-miR-222-3p; hsa-miR-93-5p; hsa-miR-191-5p; hsa-miR-216a-5p; hsa-miR-671-5p; hsa-miR-1303
Gene Ontology (miRWalk)	GO0033588 elongator holoenzyme complex	enriched	0.00246305	2	hsa-miR-93-3p; hsa-miR-17-5p
Gene Ontology (miRWalk)	GO0051382 kinetochore assembly	enriched	0.00246305	2	hsa-miR-93-3p; hsa-miR-17-5p
Gene Ontology (miRWalk)	GO0060334 regulation of interferon gamma mediated signaling pathway	enriched	0.00246305	2	hsa-miR-93-3p; hsa-miR-17-5p
Gene Ontology (miRWalk)	GO0060338 regulation of type i interferon mediated signaling pathway	enriched	0.00246305	2	hsa-miR-93-3p; hsa-miR-17-5p
Gene Ontology (miRWalk)	GO0072357 ptw pp1 phosphatase complex	enriched	0.00246305	2	hsa-miR-93-3p; hsa-miR-17-5p
Target genes (miRTarbase)	ANKRD27	enriched	0.00246305	2	hsa-miR-93-3p; hsa-miR-17-5p
Target genes (miRTarbase)	NUCKS1	enriched	0.00246305	2	hsa-miR-93-3p; hsa-miR-17-5p
Target genes (miRTarbase)	SURF4	enriched	0.00246305	2	hsa-miR-93-3p; hsa-miR-17-5p
Target genes (miRTarbase)	ZC3H18	enriched	0.00246305	2	hsa-miR-93-3p; hsa-miR-17-5p
Gene Ontology (miRWalk)	GO0003924 gtpase activity	enriched	0.00253948	13	hsa-miR-93-3p; hsa-miR-17-5p; hsa-miR-106a-5p; hsa-miR-423-5p; hsa-miR-99a-5p; hsa-miR-100-5p; hsa-miR-137; hsa-miR-125b-5p; hsa-miR-217; hsa-miR-331-3p; hsa-miR-222-3p; hsa-miR-93-5p; hsa-miR-216a-5p
Gene Ontology (miRWalk)	GO0006260 dna replication	enriched	0.00253948	13	hsa-miR-93-3p; hsa-miR-17-5p; hsa-miR-106a-5p; hsa-miR-106b-3p; hsa-miR-423-5p; hsa-miR-99a-5p; hsa-miR-100-5p; hsa-miR-125b-5p; hsa-miR-217; hsa-miR-331-3p; hsa-miR-222-3p; hsa-miR-93-5p; hsa-miR-216a-5p
Gene Ontology (miRWalk)	GO0006979 response to oxidative stress	enriched	0.00253948	13	hsa-miR-93-3p; hsa-miR-17-5p; hsa-miR-106a-5p; hsa-miR-423-5p; hsa-miR-99a-5p; hsa-miR-100-5p; hsa-miR-137; hsa-miR-125b-5p; hsa-miR-217; hsa-miR-331-3p; hsa-miR-222-3p; hsa-miR-93-5p; hsa-miR-216a-5p
Gene Ontology (miRWalk)	GO0007173 epidermal growth factor receptor signaling pathway	enriched	0.00253948	13	hsa-miR-93-3p; hsa-miR-17-5p; hsa-miR-106b-3p; hsa-miR-423-5p; hsa-miR-99a-5p; hsa-miR-100-5p; hsa-miR-137; hsa-miR-125b-5p; hsa-miR-217; hsa-miR-331-3p; hsa-miR-222-3p; hsa-miR-93-5p; hsa-miR-216a-5p
Gene Ontology (miRWalk)	GO0031625 ubiquitin protein ligase binding	enriched	0.00253948	13	hsa-miR-93-3p; hsa-miR-17-5p; hsa-miR-106a-5p; hsa-miR-106b-3p; hsa-miR-423-5p; hsa-miR-99a-5p; hsa-miR-100-5p; hsa-miR-125b-5p; hsa-miR-217; hsa-miR-331-3p; hsa-miR-222-3p; hsa-miR-93-5p; hsa-miR-216a-5p
Gene Ontology (miRWalk)	GO0048011 nerve growth factor receptor signaling pathway	enriched	0.0534165	15	hsa-miR-93-3p; hsa-miR-17-5p; hsa-miR-106b-3p; hsa-miR-423-5p; hsa-miR-99a-5p; hsa-miR-100-5p; hsa-miR-125b-5p; hsa-miR-217; hsa-miR-331-3p; hsa-miR-222-3p; hsa-miR-93-5p; hsa-miR-191-5p; hsa-miR-216a-5p; hsa-miR-671-5p; hsa-miR-1303
Gene Ontology (miRWalk)	GO0043234 protein complex	enriched	0.00253948	13	hsa-miR-93-3p; hsa-miR-17-5p; hsa-miR-106a-5p; hsa-miR-423-5p; hsa-miR-99a-5p; hsa-miR-100-5p; hsa-miR-137; hsa-miR-542-3p; hsa-miR-125b-5p; hsa-miR-331-3p; hsa-miR-222-3p; hsa-miR-93-5p; hsa-miR-671-5p
Pathways (miRWalk)	WP179 Cell cycle	enriched	0.0534165	14	hsa-miR-93-3p; hsa-miR-17-5p; hsa-miR-106a-5p; hsa-miR-423-5p; hsa-miR-99a-5p; hsa-miR-100-5p; hsa-miR-137; hsa-miR-125b-5p; hsa-miR-331-3p; hsa-miR-222-3p; hsa-miR-93-5p; hsa-miR-191-5p; hsa-miR-671-5p; hsa-miR-1303
Pathways (miRWalk)	WP167 Eicosanoid Synthesis	enriched	0.00269673	6	hsa-miR-17-5p; hsa-miR-423-5p; hsa-miR-99a-5p; hsa-miR-100-5p; hsa-miR-137; hsa-miR-125b-5p
Pathways (miRWalk)	WP3 Keap1 Nrf2	enriched	0.00273673	3	hsa-miR-17-5p; hsa-miR-106b-3p; hsa-miR-423-5p
Gene Ontology (miRWalk)	GO0001750 photoreceptor outer segment	enriched	0.00273673	3	hsa-miR-17-5p; hsa-miR-106a-5p; hsa-miR-423-5p
Gene Ontology (miRWalk)	GO0005761 mitochondrial ribosome	enriched	0.00273673	3	hsa-miR-93-3p; hsa-miR-17-5p; hsa-miR-423-5p
Gene Ontology (miRWalk)	GO0007213 g protein coupled acetylcholine receptor signaling pathway	enriched	0.00273673	3	hsa-miR-17-5p; hsa-miR-106a-5p; hsa-miR-423-5p
Pathways (miRWalk)	hsa04110 Cell cycle	enriched	0.0534165	14	hsa-miR-93-3p; hsa-miR-17-5p; hsa-miR-106a-5p; hsa-miR-423-5p; hsa-miR-99a-5p; hsa-miR-100-5p; hsa-miR-137; hsa-miR-125b-5p; hsa-miR-331-3p; hsa-miR-222-3p; hsa-miR-93-5p; hsa-miR-191-5p; hsa-miR-671-5p; hsa-miR-1303
Gene Ontology (miRWalk)	GO0030325 adrenal gland development	enriched	0.00273673	3	hsa-miR-17-5p; hsa-miR-106a-5p; hsa-miR-423-5p
Gene Ontology (miRWalk)	GO0030853 negative regulation of granulocyte differentiation	enriched	0.00273673	3	hsa-miR-17-5p; hsa-miR-106a-5p; hsa-miR-423-5p
Gene Ontology (miRWalk)	GO0032873 negative regulation of stress activated mapk cascade	enriched	0.00273673	3	hsa-miR-17-5p; hsa-miR-106b-3p; hsa-miR-423-5p
Gene Ontology (miRWalk)	GO0033574 response to testosterone stimulus	enriched	0.00273673	3	hsa-miR-17-5p; hsa-miR-106a-5p; hsa-miR-423-5p
Gene Ontology (miRWalk)	GO0034498 early endosome to golgi transport	enriched	0.00273673	3	hsa-miR-93-3p; hsa-miR-17-5p; hsa-miR-423-5p
Gene Ontology (miRWalk)	GO0042301 phosphate ion binding	enriched	0.00273673	3	hsa-miR-17-5p; hsa-miR-106a-5p; hsa-miR-423-5p
Gene Ontology (miRWalk)	GO0048266 behavioral response to pain	enriched	0.00273673	3	hsa-miR-17-5p; hsa-miR-106a-5p; hsa-miR-423-5p
Gene Ontology (miRWalk)	GO0070848 response to growth factor stimulus	enriched	0.00273673	3	hsa-miR-17-5p; hsa-miR-106a-5p; hsa-miR-423-5p
Target genes (miRTarbase)	RUNX1	enriched	0.00273673	3	hsa-miR-17-5p; hsa-miR-106a-5p; hsa-miR-423-5p
Pathways (miRWalk)	P00034 Integrin signalling pathway	enriched	0.00274802	17	hsa-miR-93-3p; hsa-miR-17-5p; hsa-miR-106a-5p; hsa-miR-106b-3p; hsa-miR-423-5p; hsa-miR-99a-5p; hsa-miR-100-5p; hsa-miR-137; hsa-miR-542-3p; hsa-miR-125b-5p; hsa-miR-217; hsa-miR-331-3p; hsa-miR-222-3p; hsa-miR-93-5p; hsa-miR-191-5p; hsa-miR-216a-5p; hsa-miR-1303
Pathways (miRWalk)	WP306 Focal Adhesion	enriched	0.00274802	17	hsa-miR-93-3p; hsa-miR-17-5p; hsa-miR-106a-5p; hsa-miR-106b-3p; hsa-miR-423-5p; hsa-miR-99a-5p; hsa-miR-100-5p; hsa-miR-137; hsa-miR-542-3p; hsa-miR-125b-5p; hsa-miR-217; hsa-miR-331-3p; hsa-miR-222-3p; hsa-miR-93-5p; hsa-miR-191-5p; hsa-miR-216a-5p; hsa-miR-1303
Pathways (miRWalk)	hsa04510 Focal adhesion	enriched	0.00274802	17	hsa-miR-93-3p; hsa-miR-17-5p; hsa-miR-106a-5p; hsa-miR-106b-3p; hsa-miR-423-5p; hsa-miR-99a-5p; hsa-miR-100-5p; hsa-miR-137; hsa-miR-542-3p; hsa-miR-125b-5p; hsa-miR-217; hsa-miR-331-3p; hsa-miR-222-3p; hsa-miR-93-5p; hsa-miR-191-5p; hsa-miR-216a-5p; hsa-miR-1303
Pathways (miRWalk)	hsa00590 Arachidonic acid metabolism	enriched	0.00281538	8	hsa-miR-93-3p; hsa-miR-17-5p; hsa-miR-423-5p; hsa-miR-99a-5p; hsa-miR-100-5p; hsa-miR-137; hsa-miR-125b-5p; hsa-miR-331-3p
Gene Ontology (miRWalk)	GO0005509 calcium ion binding	enriched	0.124913	14	hsa-miR-93-3p; hsa-miR-17-5p; hsa-miR-106a-5p; hsa-miR-423-5p; hsa-miR-99a-5p; hsa-miR-100-5p; hsa-miR-125b-5p; hsa-miR-331-3p; hsa-miR-222-3p; hsa-miR-93-5p; hsa-miR-191-5p; hsa-miR-671-5p; hsa-miR-125b-2-3p; hsa-miR-1303
Pathways (miRWalk)	P00045 Notch signaling pathway	enriched	0.00292198	5	hsa-miR-93-3p; hsa-miR-17-5p; hsa-miR-106a-5p; hsa-miR-423-5p; hsa-miR-222-3p
Gene Ontology (miRWalk)	GO0048205 copi coating of golgi vesicle	enriched	0.00292198	5	hsa-miR-93-3p; hsa-miR-17-5p; hsa-miR-106b-3p; hsa-miR-423-5p; hsa-miR-93-5p
Gene Ontology (miRWalk)	GO0005622 intracellular	enriched	0.0534165	14	hsa-miR-93-3p; hsa-miR-17-5p; hsa-miR-106a-5p; hsa-miR-423-5p; hsa-miR-99a-5p; hsa-miR-100-5p; hsa-miR-137; hsa-miR-125b-5p; hsa-miR-331-3p; hsa-miR-222-3p; hsa-miR-93-5p; hsa-miR-191-5p; hsa-miR-671-5p; hsa-miR-1303
Target genes (miRTarbase)	MTMR3	enriched	0.00292198	5	hsa-miR-17-5p; hsa-miR-106a-5p; hsa-miR-106b-3p; hsa-miR-423-5p; hsa-miR-125b-5p
Gene Ontology (miRWalk)	GO0009750 response to fructose stimulus	enriched	0.00294724	4	hsa-miR-17-5p; hsa-miR-99a-5p; hsa-miR-100-5p; hsa-miR-137
Gene Ontology (miRWalk)	GO0010042 response to manganese ion	enriched	0.00294724	4	hsa-miR-17-5p; hsa-miR-99a-5p; hsa-miR-100-5p; hsa-miR-137
Gene Ontology (miRWalk)	GO0030728 ovulation	enriched	0.00294724	4	hsa-miR-17-5p; hsa-miR-99a-5p; hsa-miR-100-5p; hsa-miR-137
Gene Ontology (miRWalk)	GO0031394 positive regulation of prostaglandin biosynthetic process	enriched	0.00294724	4	hsa-miR-17-5p; hsa-miR-99a-5p; hsa-miR-100-5p; hsa-miR-137
Gene Ontology (miRWalk)	GO0031622 positive regulation of fever generation	enriched	0.00294724	4	hsa-miR-17-5p; hsa-miR-99a-5p; hsa-miR-100-5p; hsa-miR-137
Gene Ontology (miRWalk)	GO0032227 negative regulation of synaptic transmission dopaminergic	enriched	0.00294724	4	hsa-miR-17-5p; hsa-miR-99a-5p; hsa-miR-100-5p; hsa-miR-137
Gene Ontology (miRWalk)	GO0051968 positive regulation of synaptic transmission glutamatergic	enriched	0.00294724	4	hsa-miR-17-5p; hsa-miR-99a-5p; hsa-miR-100-5p; hsa-miR-137
Gene Ontology (miRWalk)	GO0071636 positive regulation of transforming growth factor beta production	enriched	0.00294724	4	hsa-miR-17-5p; hsa-miR-99a-5p; hsa-miR-100-5p; hsa-miR-137
Pathways (miRWalk)	WP127 IL 5 signaling pathway	enriched	0.00331413	10	hsa-miR-93-3p; hsa-miR-17-5p; hsa-miR-423-5p; hsa-miR-99a-5p; hsa-miR-100-5p; hsa-miR-125b-5p; hsa-miR-217; hsa-miR-331-3p; hsa-miR-222-3p; hsa-miR-93-5p
Pathways (miRWalk)	WP2064 Neural Crest Differentiation	enriched	0.00331413	10	hsa-miR-17-5p; hsa-miR-106a-5p; hsa-miR-423-5p; hsa-miR-99a-5p; hsa-miR-100-5p; hsa-miR-137; hsa-miR-125b-5p; hsa-miR-331-3p; hsa-miR-222-3p; hsa-miR-93-5p
Gene Ontology (miRWalk)	GO0007399 nervous system development	enriched	0.0663017	14	hsa-miR-17-5p; hsa-miR-106a-5p; hsa-miR-106b-3p; hsa-miR-423-5p; hsa-miR-99a-5p; hsa-miR-100-5p; hsa-miR-125b-5p; hsa-miR-217; hsa-miR-331-3p; hsa-miR-222-3p; hsa-miR-93-5p; hsa-miR-191-5p; hsa-miR-671-5p; hsa-miR-1303
Pathways (miRWalk)	WP395 IL 4 signaling pathway	enriched	0.00331413	10	hsa-miR-93-3p; hsa-miR-17-5p; hsa-miR-423-5p; hsa-miR-100-5p; hsa-miR-542-3p; hsa-miR-125b-5p; hsa-miR-217; hsa-miR-331-3p; hsa-miR-222-3p; hsa-miR-93-5p
Pathways (miRWalk)	WP474 Endochondral Ossification	enriched	0.00331413	10	hsa-miR-93-3p; hsa-miR-17-5p; hsa-miR-106a-5p; hsa-miR-423-5p; hsa-miR-99a-5p; hsa-miR-100-5p; hsa-miR-125b-5p; hsa-miR-331-3p; hsa-miR-222-3p; hsa-miR-93-5p
Pathways (miRWalk)	hsa00230 Purine metabolism	enriched	0.00331413	10	hsa-miR-93-3p; hsa-miR-17-5p; hsa-miR-423-5p; hsa-miR-99a-5p; hsa-miR-100-5p; hsa-miR-125b-5p; hsa-miR-217; hsa-miR-331-3p; hsa-miR-222-3p; hsa-miR-93-5p
Pathways (miRWalk)	hsa04114 Oocyte meiosis	enriched	0.00331413	10	hsa-miR-93-3p; hsa-miR-17-5p; hsa-miR-106a-5p; hsa-miR-423-5p; hsa-miR-99a-5p; hsa-miR-100-5p; hsa-miR-125b-5p; hsa-miR-331-3p; hsa-miR-222-3p; hsa-miR-93-5p
Gene Ontology (miRWalk)	GO0002755 myd88 dependent toll like receptor signaling pathway	enriched	0.00331413	10	hsa-miR-93-3p; hsa-miR-17-5p; hsa-miR-106a-5p; hsa-miR-423-5p; hsa-miR-99a-5p; hsa-miR-100-5p; hsa-miR-125b-5p; hsa-miR-331-3p; hsa-miR-222-3p; hsa-miR-93-5p
Gene Ontology (miRWalk)	GO0003729 mrna binding	enriched	0.00331413	10	hsa-miR-93-3p; hsa-miR-17-5p; hsa-miR-106b-3p; hsa-miR-423-5p; hsa-miR-99a-5p; hsa-miR-100-5p; hsa-miR-125b-5p; hsa-miR-331-3p; hsa-miR-222-3p; hsa-miR-93-5p
Gene Ontology (miRWalk)	GO0005901 caveola	enriched	0.00331413	10	hsa-miR-93-3p; hsa-miR-17-5p; hsa-miR-99a-5p; hsa-miR-100-5p; hsa-miR-137; hsa-miR-125b-5p; hsa-miR-217; hsa-miR-331-3p; hsa-miR-222-3p; hsa-miR-93-5p
Gene Ontology (miRWalk)	GO0042393 histone binding	enriched	0.0663017	14	hsa-miR-93-3p; hsa-miR-17-5p; hsa-miR-423-5p; hsa-miR-99a-5p; hsa-miR-100-5p; hsa-miR-125b-5p; hsa-miR-217; hsa-miR-331-3p; hsa-miR-222-3p; hsa-miR-93-5p; hsa-miR-191-5p; hsa-miR-216a-5p; hsa-miR-671-5p; hsa-miR-1303
Gene Ontology (miRWalk)	GO0005905 coated pit	enriched	0.00331413	10	hsa-miR-93-3p; hsa-miR-17-5p; hsa-miR-106a-5p; hsa-miR-106b-3p; hsa-miR-423-5p; hsa-miR-99a-5p; hsa-miR-125b-5p; hsa-miR-331-3p; hsa-miR-222-3p; hsa-miR-93-5p
Gene Ontology (miRWalk)	GO0006469 negative regulation of protein kinase activity	enriched	0.00331413	10	hsa-miR-17-5p; hsa-miR-106a-5p; hsa-miR-423-5p; hsa-miR-99a-5p; hsa-miR-100-5p; hsa-miR-542-3p; hsa-miR-125b-5p; hsa-miR-331-3p; hsa-miR-222-3p; hsa-miR-93-5p
Gene Ontology (miRWalk)	GO0006888 er to golgi vesicle mediated transport	enriched	0.00331413	10	hsa-miR-17-5p; hsa-miR-106b-3p; hsa-miR-423-5p; hsa-miR-99a-5p; hsa-miR-100-5p; hsa-miR-125b-5p; hsa-miR-217; hsa-miR-331-3p; hsa-miR-222-3p; hsa-miR-93-5p
Gene Ontology (miRWalk)	GO0007243 intracellular protein kinase cascade	enriched	0.00331413	10	hsa-miR-93-3p; hsa-miR-17-5p; hsa-miR-106b-3p; hsa-miR-423-5p; hsa-miR-99a-5p; hsa-miR-100-5p; hsa-miR-125b-5p; hsa-miR-331-3p; hsa-miR-222-3p; hsa-miR-93-5p
Gene Ontology (miRWalk)	GO0008017 microtubule binding	enriched	0.00331413	10	hsa-miR-17-5p; hsa-miR-106b-3p; hsa-miR-423-5p; hsa-miR-99a-5p; hsa-miR-100-5p; hsa-miR-542-3p; hsa-miR-125b-5p; hsa-miR-331-3p; hsa-miR-222-3p; hsa-miR-93-5p
Gene Ontology (miRWalk)	GO0008360 regulation of cell shape	enriched	0.00331413	10	hsa-miR-93-3p; hsa-miR-17-5p; hsa-miR-106a-5p; hsa-miR-106b-3p; hsa-miR-423-5p; hsa-miR-100-5p; hsa-miR-125b-5p; hsa-miR-331-3p; hsa-miR-222-3p; hsa-miR-93-5p
Pathways (miRWalk)	WP477 Cytoplasmic Ribosomal Proteins	enriched	0.0742212	13	hsa-miR-93-3p; hsa-miR-17-5p; hsa-miR-106b-3p; hsa-miR-423-5p; hsa-miR-99a-5p; hsa-miR-100-5p; hsa-miR-125b-5p; hsa-miR-331-3p; hsa-miR-222-3p; hsa-miR-93-5p; hsa-miR-191-5p; hsa-miR-671-5p; hsa-miR-1303
Gene Ontology (miRWalk)	GO0015630 microtubule cytoskeleton	enriched	0.00331413	10	hsa-miR-93-3p; hsa-miR-17-5p; hsa-miR-106a-5p; hsa-miR-106b-3p; hsa-miR-423-5p; hsa-miR-100-5p; hsa-miR-125b-5p; hsa-miR-331-3p; hsa-miR-222-3p; hsa-miR-93-5p
Gene Ontology (miRWalk)	GO0016044 cellular membrane organization	enriched	0.00331413	10	hsa-miR-93-3p; hsa-miR-17-5p; hsa-miR-106b-3p; hsa-miR-423-5p; hsa-miR-99a-5p; hsa-miR-100-5p; hsa-miR-125b-5p; hsa-miR-331-3p; hsa-miR-222-3p; hsa-miR-93-5p
Pathways (miRWalk)	hsa03010 Ribosome	enriched	0.0742212	13	hsa-miR-93-3p; hsa-miR-17-5p; hsa-miR-106b-3p; hsa-miR-423-5p; hsa-miR-99a-5p; hsa-miR-100-5p; hsa-miR-125b-5p; hsa-miR-331-3p; hsa-miR-222-3p; hsa-miR-93-5p; hsa-miR-191-5p; hsa-miR-671-5p; hsa-miR-1303
Gene Ontology (miRWalk)	GO0016874 ligase activity	enriched	0.00331413	10	hsa-miR-93-3p; hsa-miR-17-5p; hsa-miR-106b-3p; hsa-miR-423-5p; hsa-miR-99a-5p; hsa-miR-100-5p; hsa-miR-125b-5p; hsa-miR-331-3p; hsa-miR-222-3p; hsa-miR-93-5p
Gene Ontology (miRWalk)	GO0030335 positive regulation of cell migration	enriched	0.00331413	10	hsa-miR-93-3p; hsa-miR-17-5p; hsa-miR-106a-5p; hsa-miR-99a-5p; hsa-miR-100-5p; hsa-miR-542-3p; hsa-miR-125b-5p; hsa-miR-217; hsa-miR-222-3p; hsa-miR-93-5p
Gene Ontology (miRWalk)	GO0031175 neuron projection development	enriched	0.00331413	10	hsa-miR-17-5p; hsa-miR-106a-5p; hsa-miR-106b-3p; hsa-miR-423-5p; hsa-miR-99a-5p; hsa-miR-100-5p; hsa-miR-125b-5p; hsa-miR-331-3p; hsa-miR-222-3p; hsa-miR-93-5p
Pathways (miRWalk)	hsa04360 Axon guidance	enriched	0.0559522	13	hsa-miR-93-3p; hsa-miR-17-5p; hsa-miR-423-5p; hsa-miR-100-5p; hsa-miR-137; hsa-miR-125b-5p; hsa-miR-217; hsa-miR-331-3p; hsa-miR-222-3p; hsa-miR-93-5p; hsa-miR-191-5p; hsa-miR-216a-5p; hsa-miR-1303
Gene Ontology (miRWalk)	GO0045087 innate immune response	enriched	0.00331413	10	hsa-miR-93-3p; hsa-miR-17-5p; hsa-miR-106a-5p; hsa-miR-423-5p; hsa-miR-99a-5p; hsa-miR-100-5p; hsa-miR-125b-5p; hsa-miR-331-3p; hsa-miR-222-3p; hsa-miR-93-5p
Gene Ontology (miRWalk)	GO0051082 unfolded protein binding	enriched	0.00331413	10	hsa-miR-93-3p; hsa-miR-17-5p; hsa-miR-106b-3p; hsa-miR-423-5p; hsa-miR-99a-5p; hsa-miR-100-5p; hsa-miR-125b-5p; hsa-miR-331-3p; hsa-miR-222-3p; hsa-miR-93-5p
Gene Ontology (miRWalk)	GO0051402 neuron apoptotic process	enriched	0.00331413	10	hsa-miR-17-5p; hsa-miR-106a-5p; hsa-miR-106b-3p; hsa-miR-423-5p; hsa-miR-99a-5p; hsa-miR-100-5p; hsa-miR-125b-5p; hsa-miR-331-3p; hsa-miR-222-3p; hsa-miR-93-5p
Gene Ontology (miRWalk)	GO0050727 regulation of inflammatory response	enriched	0.0035346	8	hsa-miR-17-5p; hsa-miR-106a-5p; hsa-miR-423-5p; hsa-miR-99a-5p; hsa-miR-100-5p; hsa-miR-137; hsa-miR-125b-5p; hsa-miR-222-3p
Gene Ontology (miRWalk)	GO0004601 peroxidase activity	enriched	0.00394931	6	hsa-miR-17-5p; hsa-miR-423-5p; hsa-miR-99a-5p; hsa-miR-100-5p; hsa-miR-137; hsa-miR-222-3p
Gene Ontology (miRWalk)	GO0000075 cell cycle checkpoint	enriched	0.0742212	13	hsa-miR-93-3p; hsa-miR-17-5p; hsa-miR-106a-5p; hsa-miR-423-5p; hsa-miR-99a-5p; hsa-miR-100-5p; hsa-miR-125b-5p; hsa-miR-331-3p; hsa-miR-222-3p; hsa-miR-93-5p; hsa-miR-191-5p; hsa-miR-671-5p; hsa-miR-1303
Gene Ontology (miRWalk)	GO0000080 g1 phase of mitotic cell cycle	enriched	0.119771	13	hsa-miR-17-5p; hsa-miR-106a-5p; hsa-miR-423-5p; hsa-miR-99a-5p; hsa-miR-100-5p; hsa-miR-137; hsa-miR-125b-5p; hsa-miR-331-3p; hsa-miR-222-3p; hsa-miR-93-5p; hsa-miR-191-5p; hsa-miR-671-5p; hsa-miR-1303
Gene Ontology (miRWalk)	GO0045859 regulation of protein kinase activity	enriched	0.00394931	6	hsa-miR-93-3p; hsa-miR-423-5p; hsa-miR-99a-5p; hsa-miR-100-5p; hsa-miR-137; hsa-miR-216a-5p
Gene Ontology (miRWalk)	GO0045907 positive regulation of vasoconstriction	enriched	0.00394931	6	hsa-miR-17-5p; hsa-miR-423-5p; hsa-miR-99a-5p; hsa-miR-100-5p; hsa-miR-137; hsa-miR-222-3p
Gene Ontology (miRWalk)	GO0003735 structural constituent of ribosome	enriched	0.0742212	13	hsa-miR-93-3p; hsa-miR-17-5p; hsa-miR-106b-3p; hsa-miR-423-5p; hsa-miR-99a-5p; hsa-miR-100-5p; hsa-miR-125b-5p; hsa-miR-331-3p; hsa-miR-222-3p; hsa-miR-93-5p; hsa-miR-191-5p; hsa-miR-671-5p; hsa-miR-1303
Gene Ontology (miRWalk)	GO0003779 actin binding	enriched	0.0742212	13	hsa-miR-93-3p; hsa-miR-17-5p; hsa-miR-106b-3p; hsa-miR-423-5p; hsa-miR-99a-5p; hsa-miR-100-5p; hsa-miR-125b-5p; hsa-miR-331-3p; hsa-miR-222-3p; hsa-miR-93-5p; hsa-miR-191-5p; hsa-miR-671-5p; hsa-miR-1303
Gene Ontology (miRWalk)	GO0045987 positive regulation of smooth muscle contraction	enriched	0.00394931	6	hsa-miR-17-5p; hsa-miR-423-5p; hsa-miR-99a-5p; hsa-miR-100-5p; hsa-miR-137; hsa-miR-331-3p
Gene Ontology (miRWalk)	GO0090050 positive regulation of cell migration involved in sprouting angiogenesis	enriched	0.00394931	6	hsa-miR-17-5p; hsa-miR-106a-5p; hsa-miR-99a-5p; hsa-miR-100-5p; hsa-miR-137; hsa-miR-93-5p
Pathways (miRWalk)	P00036 Interleukin signaling pathway	enriched	0.00418247	12	hsa-miR-93-3p; hsa-miR-17-5p; hsa-miR-106a-5p; hsa-miR-423-5p; hsa-miR-99a-5p; hsa-miR-100-5p; hsa-miR-125b-5p; hsa-miR-217; hsa-miR-331-3p; hsa-miR-222-3p; hsa-miR-93-5p; hsa-miR-191-5p
Gene Ontology (miRWalk)	GO0005615 extracellular space	enriched	0.0742212	13	hsa-miR-93-3p; hsa-miR-17-5p; hsa-miR-106a-5p; hsa-miR-423-5p; hsa-miR-99a-5p; hsa-miR-100-5p; hsa-miR-125b-5p; hsa-miR-331-3p; hsa-miR-222-3p; hsa-miR-93-5p; hsa-miR-191-5p; hsa-miR-671-5p; hsa-miR-1303
Gene Ontology (miRWalk)	GO0005759 mitochondrial matrix	enriched	0.0742212	13	hsa-miR-93-3p; hsa-miR-17-5p; hsa-miR-106a-5p; hsa-miR-423-5p; hsa-miR-99a-5p; hsa-miR-100-5p; hsa-miR-125b-5p; hsa-miR-331-3p; hsa-miR-222-3p; hsa-miR-93-5p; hsa-miR-191-5p; hsa-miR-582-5p; hsa-miR-1303
Pathways (miRWalk)	P00047 PDGF signaling pathway	enriched	0.00418247	12	hsa-miR-93-3p; hsa-miR-17-5p; hsa-miR-106a-5p; hsa-miR-423-5p; hsa-miR-99a-5p; hsa-miR-100-5p; hsa-miR-125b-5p; hsa-miR-217; hsa-miR-331-3p; hsa-miR-222-3p; hsa-miR-93-5p; hsa-miR-191-5p
Pathways (miRWalk)	P00056 VEGF signaling pathway	enriched	0.00418247	12	hsa-miR-17-5p; hsa-miR-106a-5p; hsa-miR-106b-3p; hsa-miR-99a-5p; hsa-miR-100-5p; hsa-miR-137; hsa-miR-125b-5p; hsa-miR-217; hsa-miR-331-3p; hsa-miR-222-3p; hsa-miR-93-5p; hsa-miR-191-5p
Gene Ontology (miRWalk)	GO0006412 translation	enriched	0.0742212	13	hsa-miR-93-3p; hsa-miR-17-5p; hsa-miR-106b-3p; hsa-miR-423-5p; hsa-miR-99a-5p; hsa-miR-100-5p; hsa-miR-125b-5p; hsa-miR-331-3p; hsa-miR-222-3p; hsa-miR-93-5p; hsa-miR-191-5p; hsa-miR-671-5p; hsa-miR-1303
Gene Ontology (miRWalk)	GO0006414 translational elongation	enriched	0.0742212	13	hsa-miR-93-3p; hsa-miR-17-5p; hsa-miR-106b-3p; hsa-miR-423-5p; hsa-miR-99a-5p; hsa-miR-100-5p; hsa-miR-125b-5p; hsa-miR-331-3p; hsa-miR-222-3p; hsa-miR-93-5p; hsa-miR-191-5p; hsa-miR-671-5p; hsa-miR-1303
Gene Ontology (miRWalk)	GO0006415 translational termination	enriched	0.0742212	13	hsa-miR-93-3p; hsa-miR-17-5p; hsa-miR-106b-3p; hsa-miR-423-5p; hsa-miR-99a-5p; hsa-miR-100-5p; hsa-miR-125b-5p; hsa-miR-331-3p; hsa-miR-222-3p; hsa-miR-93-5p; hsa-miR-191-5p; hsa-miR-671-5p; hsa-miR-1303
Gene Ontology (miRWalk)	GO0006461 protein complex assembly	enriched	0.119771	13	hsa-miR-93-3p; hsa-miR-17-5p; hsa-miR-106a-5p; hsa-miR-423-5p; hsa-miR-100-5p; hsa-miR-137; hsa-miR-125b-5p; hsa-miR-331-3p; hsa-miR-222-3p; hsa-miR-93-5p; hsa-miR-191-5p; hsa-miR-671-5p; hsa-miR-1303
Gene Ontology (miRWalk)	GO0006614 srp dependent cotranslational protein targeting to membrane	enriched	0.0742212	13	hsa-miR-93-3p; hsa-miR-17-5p; hsa-miR-106b-3p; hsa-miR-423-5p; hsa-miR-99a-5p; hsa-miR-100-5p; hsa-miR-125b-5p; hsa-miR-331-3p; hsa-miR-222-3p; hsa-miR-93-5p; hsa-miR-191-5p; hsa-miR-671-5p; hsa-miR-1303
Pathways (miRWalk)	hsa04730 Long term depression	enriched	0.00418247	12	hsa-miR-93-3p; hsa-miR-17-5p; hsa-miR-106a-5p; hsa-miR-423-5p; hsa-miR-99a-5p; hsa-miR-100-5p; hsa-miR-125b-5p; hsa-miR-217; hsa-miR-331-3p; hsa-miR-222-3p; hsa-miR-93-5p; hsa-miR-191-5p
Pathways (miRWalk)	hsa05219 Bladder cancer	enriched	0.00418247	12	hsa-miR-93-3p; hsa-miR-17-5p; hsa-miR-106a-5p; hsa-miR-423-5p; hsa-miR-99a-5p; hsa-miR-100-5p; hsa-miR-125b-5p; hsa-miR-217; hsa-miR-331-3p; hsa-miR-222-3p; hsa-miR-93-5p; hsa-miR-191-5p
Pathways (miRWalk)	hsa05221 Acute myeloid leukemia	enriched	0.00418247	12	hsa-miR-93-3p; hsa-miR-17-5p; hsa-miR-106a-5p; hsa-miR-423-5p; hsa-miR-99a-5p; hsa-miR-100-5p; hsa-miR-125b-5p; hsa-miR-217; hsa-miR-331-3p; hsa-miR-222-3p; hsa-miR-93-5p; hsa-miR-191-5p
Gene Ontology (miRWalk)	GO0001501 skeletal system development	enriched	0.00418247	12	hsa-miR-93-3p; hsa-miR-17-5p; hsa-miR-106a-5p; hsa-miR-423-5p; hsa-miR-99a-5p; hsa-miR-100-5p; hsa-miR-125b-5p; hsa-miR-217; hsa-miR-331-3p; hsa-miR-222-3p; hsa-miR-93-5p; hsa-miR-191-5p
Gene Ontology (miRWalk)	GO0001701 in utero embryonic development	enriched	0.00418247	12	hsa-miR-93-3p; hsa-miR-17-5p; hsa-miR-106a-5p; hsa-miR-106b-3p; hsa-miR-423-5p; hsa-miR-100-5p; hsa-miR-137; hsa-miR-125b-5p; hsa-miR-331-3p; hsa-miR-222-3p; hsa-miR-93-5p; hsa-miR-191-5p
Gene Ontology (miRWalk)	GO0005925 focal adhesion	enriched	0.00418247	12	hsa-miR-93-3p; hsa-miR-17-5p; hsa-miR-423-5p; hsa-miR-99a-5p; hsa-miR-100-5p; hsa-miR-137; hsa-miR-542-3p; hsa-miR-125b-5p; hsa-miR-331-3p; hsa-miR-222-3p; hsa-miR-93-5p; hsa-miR-191-5p
Gene Ontology (miRWalk)	GO0006357 regulation of transcription from rna polymerase ii promoter	enriched	0.00418247	12	hsa-miR-93-3p; hsa-miR-17-5p; hsa-miR-106a-5p; hsa-miR-106b-3p; hsa-miR-99a-5p; hsa-miR-100-5p; hsa-miR-137; hsa-miR-125b-5p; hsa-miR-331-3p; hsa-miR-222-3p; hsa-miR-93-5p; hsa-miR-191-5p
Gene Ontology (miRWalk)	GO0015629 actin cytoskeleton	enriched	0.00418247	12	hsa-miR-93-3p; hsa-miR-17-5p; hsa-miR-106a-5p; hsa-miR-106b-3p; hsa-miR-423-5p; hsa-miR-99a-5p; hsa-miR-100-5p; hsa-miR-125b-5p; hsa-miR-331-3p; hsa-miR-222-3p; hsa-miR-93-5p; hsa-miR-191-5p
Gene Ontology (miRWalk)	GO0019904 protein domain specific binding	enriched	0.00418247	12	hsa-miR-93-3p; hsa-miR-17-5p; hsa-miR-106b-3p; hsa-miR-423-5p; hsa-miR-99a-5p; hsa-miR-100-5p; hsa-miR-137; hsa-miR-125b-5p; hsa-miR-331-3p; hsa-miR-222-3p; hsa-miR-93-5p; hsa-miR-191-5p
Gene Ontology (miRWalk)	GO0016032 viral reproduction	enriched	0.0742212	13	hsa-miR-93-3p; hsa-miR-17-5p; hsa-miR-106b-3p; hsa-miR-423-5p; hsa-miR-99a-5p; hsa-miR-100-5p; hsa-miR-125b-5p; hsa-miR-331-3p; hsa-miR-222-3p; hsa-miR-93-5p; hsa-miR-191-5p; hsa-miR-671-5p; hsa-miR-1303
Gene Ontology (miRWalk)	GO0030168 platelet activation	enriched	0.00418247	12	hsa-miR-93-3p; hsa-miR-17-5p; hsa-miR-106a-5p; hsa-miR-106b-3p; hsa-miR-423-5p; hsa-miR-99a-5p; hsa-miR-100-5p; hsa-miR-125b-5p; hsa-miR-331-3p; hsa-miR-222-3p; hsa-miR-93-5p; hsa-miR-191-5p
Gene Ontology (miRWalk)	GO0046983 protein dimerization activity	enriched	0.00418247	12	hsa-miR-93-3p; hsa-miR-17-5p; hsa-miR-106b-3p; hsa-miR-423-5p; hsa-miR-99a-5p; hsa-miR-100-5p; hsa-miR-137; hsa-miR-125b-5p; hsa-miR-331-3p; hsa-miR-222-3p; hsa-miR-93-5p; hsa-miR-191-5p
Gene Ontology (miRWalk)	GO0071013 catalytic step 2 spliceosome	enriched	0.00418247	12	hsa-miR-93-3p; hsa-miR-17-5p; hsa-miR-106a-5p; hsa-miR-106b-3p; hsa-miR-423-5p; hsa-miR-99a-5p; hsa-miR-100-5p; hsa-miR-125b-5p; hsa-miR-331-3p; hsa-miR-222-3p; hsa-miR-93-5p; hsa-miR-191-5p
Gene Ontology (miRWalk)	GO0003700 sequence specific dna binding transcription factor activity	enriched	0.00444678	17	hsa-miR-93-3p; hsa-miR-17-5p; hsa-miR-106a-5p; hsa-miR-106b-3p; hsa-miR-423-5p; hsa-miR-99a-5p; hsa-miR-100-5p; hsa-miR-137; hsa-miR-125b-5p; hsa-miR-217; hsa-miR-331-3p; hsa-miR-222-3p; hsa-miR-93-5p; hsa-miR-191-5p; hsa-miR-216a-5p; hsa-miR-671-5p; hsa-miR-125b-2-3p
Gene Ontology (miRWalk)	GO0019058 viral infectious cycle	enriched	0.0742212	13	hsa-miR-93-3p; hsa-miR-17-5p; hsa-miR-106b-3p; hsa-miR-423-5p; hsa-miR-99a-5p; hsa-miR-100-5p; hsa-miR-125b-5p; hsa-miR-331-3p; hsa-miR-222-3p; hsa-miR-93-5p; hsa-miR-191-5p; hsa-miR-671-5p; hsa-miR-1303
Gene Ontology (miRWalk)	GO0019083 viral transcription	enriched	0.0742212	13	hsa-miR-93-3p; hsa-miR-17-5p; hsa-miR-106b-3p; hsa-miR-423-5p; hsa-miR-99a-5p; hsa-miR-100-5p; hsa-miR-125b-5p; hsa-miR-331-3p; hsa-miR-222-3p; hsa-miR-93-5p; hsa-miR-191-5p; hsa-miR-671-5p; hsa-miR-1303
Gene Ontology (miRWalk)	GO0008284 positive regulation of cell proliferation	enriched	0.00444678	17	hsa-miR-93-3p; hsa-miR-17-5p; hsa-miR-106a-5p; hsa-miR-106b-3p; hsa-miR-423-5p; hsa-miR-99a-5p; hsa-miR-100-5p; hsa-miR-542-3p; hsa-miR-125b-5p; hsa-miR-217; hsa-miR-331-3p; hsa-miR-222-3p; hsa-miR-93-5p; hsa-miR-191-5p; hsa-miR-216a-5p; hsa-miR-671-5p; hsa-miR-125b-2-3p
Gene Ontology (miRWalk)	GO0022625 cytosolic large ribosomal subunit	enriched	0.0742212	13	hsa-miR-93-3p; hsa-miR-17-5p; hsa-miR-106b-3p; hsa-miR-423-5p; hsa-miR-99a-5p; hsa-miR-100-5p; hsa-miR-125b-5p; hsa-miR-331-3p; hsa-miR-222-3p; hsa-miR-93-5p; hsa-miR-191-5p; hsa-miR-671-5p; hsa-miR-1303
Gene Ontology (miRWalk)	GO0006112 energy reserve metabolic process	enriched	0.00444678	12	hsa-miR-93-3p; hsa-miR-17-5p; hsa-miR-106a-5p; hsa-miR-106b-3p; hsa-miR-423-5p; hsa-miR-99a-5p; hsa-miR-100-5p; hsa-miR-125b-5p; hsa-miR-331-3p; hsa-miR-222-3p; hsa-miR-93-5p; hsa-miR-1303
Gene Ontology (miRWalk)	GO0006406 mrna export from nucleus	enriched	0.00444678	12	hsa-miR-93-3p; hsa-miR-17-5p; hsa-miR-106a-5p; hsa-miR-106b-3p; hsa-miR-423-5p; hsa-miR-99a-5p; hsa-miR-100-5p; hsa-miR-125b-5p; hsa-miR-331-3p; hsa-miR-222-3p; hsa-miR-93-5p; hsa-miR-671-5p
Pathways (miRWalk)	hsa04512 ECM receptor interaction	enriched	0.00485082	9	hsa-miR-93-3p; hsa-miR-17-5p; hsa-miR-106a-5p; hsa-miR-423-5p; hsa-miR-99a-5p; hsa-miR-100-5p; hsa-miR-222-3p; hsa-miR-93-5p; hsa-miR-216a-5p
Gene Ontology (miRWalk)	GO0030374 ligand dependent nuclear receptor transcription coactivator activity	enriched	0.151914	13	hsa-miR-93-3p; hsa-miR-17-5p; hsa-miR-423-5p; hsa-miR-99a-5p; hsa-miR-100-5p; hsa-miR-137; hsa-miR-125b-5p; hsa-miR-331-3p; hsa-miR-222-3p; hsa-miR-93-5p; hsa-miR-671-5p; hsa-miR-125b-2-3p; hsa-miR-1303
Gene Ontology (miRWalk)	GO0000375 rna splicing via transesterification reactions	enriched	0.00485082	9	hsa-miR-93-3p; hsa-miR-17-5p; hsa-miR-106a-5p; hsa-miR-423-5p; hsa-miR-99a-5p; hsa-miR-100-5p; hsa-miR-125b-5p; hsa-miR-222-3p; hsa-miR-93-5p
Gene Ontology (miRWalk)	GO0001938 positive regulation of endothelial cell proliferation	enriched	0.00485082	9	hsa-miR-93-3p; hsa-miR-17-5p; hsa-miR-106a-5p; hsa-miR-106b-3p; hsa-miR-99a-5p; hsa-miR-100-5p; hsa-miR-125b-5p; hsa-miR-331-3p; hsa-miR-93-5p
Gene Ontology (miRWalk)	GO0002224 toll like receptor signaling pathway	enriched	0.00485082	9	hsa-miR-93-3p; hsa-miR-17-5p; hsa-miR-106a-5p; hsa-miR-423-5p; hsa-miR-99a-5p; hsa-miR-100-5p; hsa-miR-125b-5p; hsa-miR-222-3p; hsa-miR-93-5p
Gene Ontology (miRWalk)	GO0044267 cellular protein metabolic process	enriched	0.0742212	13	hsa-miR-93-3p; hsa-miR-17-5p; hsa-miR-106b-3p; hsa-miR-423-5p; hsa-miR-99a-5p; hsa-miR-100-5p; hsa-miR-125b-5p; hsa-miR-331-3p; hsa-miR-222-3p; hsa-miR-93-5p; hsa-miR-191-5p; hsa-miR-671-5p; hsa-miR-1303
Gene Ontology (miRWalk)	GO0007568 aging	enriched	0.00485082	9	hsa-miR-93-3p; hsa-miR-17-5p; hsa-miR-106a-5p; hsa-miR-423-5p; hsa-miR-99a-5p; hsa-miR-100-5p; hsa-miR-125b-5p; hsa-miR-222-3p; hsa-miR-93-5p
Diseases (published studies about miRNA profiles from peripheral blood)	colon cancer deregulated	enriched	0.668493	13	hsa-miR-17-5p; hsa-miR-106a-5p; hsa-miR-423-5p; hsa-miR-137; hsa-miR-222-5p; hsa-miR-217; hsa-miR-222-3p; hsa-miR-93-5p; hsa-miR-548i; hsa-miR-216a-5p; hsa-miR-582-3p; hsa-miR-139-3p; hsa-miR-1303
Diseases (published studies about miRNA profiles from peripheral blood)	lung cancer deregulated	enriched	0.2895	13	hsa-miR-93-3p; hsa-miR-17-5p; hsa-miR-106a-5p; hsa-miR-423-5p; hsa-miR-125b-5p; hsa-miR-217; hsa-miR-331-3p; hsa-miR-222-3p; hsa-miR-93-5p; hsa-miR-548i; hsa-miR-582-3p; hsa-miR-139-3p; hsa-miR-1303
Diseases (published studies about miRNA profiles from peripheral blood)	renal cancer deregulated	enriched	0.0859603	13	hsa-miR-93-3p; hsa-miR-17-5p; hsa-miR-106a-5p; hsa-miR-106b-3p; hsa-miR-423-5p; hsa-miR-217; hsa-miR-222-3p; hsa-miR-93-5p; hsa-miR-548i; hsa-miR-216a-5p; hsa-miR-582-3p; hsa-miR-139-3p; hsa-miR-1303
Gene Ontology (miRWalk)	GO0008063 toll signaling pathway	enriched	0.00485082	9	hsa-miR-93-3p; hsa-miR-17-5p; hsa-miR-106a-5p; hsa-miR-423-5p; hsa-miR-99a-5p; hsa-miR-100-5p; hsa-miR-125b-5p; hsa-miR-222-3p; hsa-miR-93-5p
Gene Ontology (miRWalk)	GO0034130 toll like receptor 1 signaling pathway	enriched	0.00485082	9	hsa-miR-93-3p; hsa-miR-17-5p; hsa-miR-106a-5p; hsa-miR-423-5p; hsa-miR-99a-5p; hsa-miR-100-5p; hsa-miR-125b-5p; hsa-miR-222-3p; hsa-miR-93-5p
Gene Ontology (miRWalk)	GO0034134 toll like receptor 2 signaling pathway	enriched	0.00485082	9	hsa-miR-93-3p; hsa-miR-17-5p; hsa-miR-106a-5p; hsa-miR-423-5p; hsa-miR-99a-5p; hsa-miR-100-5p; hsa-miR-125b-5p; hsa-miR-222-3p; hsa-miR-93-5p
Gene Ontology (miRWalk)	GO0034142 toll like receptor 4 signaling pathway	enriched	0.00485082	9	hsa-miR-93-3p; hsa-miR-17-5p; hsa-miR-106a-5p; hsa-miR-423-5p; hsa-miR-99a-5p; hsa-miR-100-5p; hsa-miR-125b-5p; hsa-miR-222-3p; hsa-miR-93-5p
Gene Ontology (miRWalk)	GO0097193 intrinsic apoptotic signaling pathway	enriched	0.00485082	9	hsa-miR-93-3p; hsa-miR-17-5p; hsa-miR-106a-5p; hsa-miR-423-5p; hsa-miR-99a-5p; hsa-miR-100-5p; hsa-miR-125b-5p; hsa-miR-222-3p; hsa-miR-93-5p
Gene Ontology (miRWalk)	GO0000956 nuclear transcribed mrna catabolic process	enriched	0.00485142	7	hsa-miR-93-3p; hsa-miR-17-5p; hsa-miR-106a-5p; hsa-miR-423-5p; hsa-miR-99a-5p; hsa-miR-222-3p; hsa-miR-93-5p
Pathways (miRWalk)	P00005 Angiogenesis	enriched	0.00518564	15	hsa-miR-17-5p; hsa-miR-106a-5p; hsa-miR-106b-3p; hsa-miR-423-5p; hsa-miR-99a-5p; hsa-miR-100-5p; hsa-miR-137; hsa-miR-542-3p; hsa-miR-125b-5p; hsa-miR-217; hsa-miR-331-3p; hsa-miR-222-3p; hsa-miR-93-5p; hsa-miR-191-5p; hsa-miR-1303
Pathways (miRWalk)	P00057 Wnt signaling pathway	enriched	0.174547	12	hsa-miR-17-5p; hsa-miR-106a-5p; hsa-miR-423-5p; hsa-miR-100-5p; hsa-miR-137; hsa-miR-125b-5p; hsa-miR-331-3p; hsa-miR-222-3p; hsa-miR-93-5p; hsa-miR-191-5p; hsa-miR-671-5p; hsa-miR-1303
Pathways (miRWalk)	WP138 Androgen receptor signaling pathway	enriched	0.00518564	15	hsa-miR-93-3p; hsa-miR-17-5p; hsa-miR-106a-5p; hsa-miR-106b-3p; hsa-miR-423-5p; hsa-miR-99a-5p; hsa-miR-100-5p; hsa-miR-137; hsa-miR-125b-5p; hsa-miR-217; hsa-miR-331-3p; hsa-miR-222-3p; hsa-miR-93-5p; hsa-miR-216a-5p; hsa-miR-671-5p
Pathways (miRWalk)	WP1984 Integrated Breast Cancer Pathway	enriched	0.00518564	15	hsa-miR-93-3p; hsa-miR-17-5p; hsa-miR-106a-5p; hsa-miR-106b-3p; hsa-miR-423-5p; hsa-miR-99a-5p; hsa-miR-100-5p; hsa-miR-137; hsa-miR-125b-5p; hsa-miR-217; hsa-miR-331-3p; hsa-miR-222-3p; hsa-miR-93-5p; hsa-miR-216a-5p; hsa-miR-671-5p
Pathways (miRWalk)	WP236 Adipogenesis	enriched	0.00518564	15	hsa-miR-93-3p; hsa-miR-17-5p; hsa-miR-106a-5p; hsa-miR-106b-3p; hsa-miR-423-5p; hsa-miR-99a-5p; hsa-miR-100-5p; hsa-miR-137; hsa-miR-125b-5p; hsa-miR-217; hsa-miR-331-3p; hsa-miR-222-3p; hsa-miR-93-5p; hsa-miR-191-5p; hsa-miR-671-5p
Pathways (miRWalk)	hsa04530 Tight junction	enriched	0.00518564	15	hsa-miR-93-3p; hsa-miR-17-5p; hsa-miR-106a-5p; hsa-miR-106b-3p; hsa-miR-423-5p; hsa-miR-99a-5p; hsa-miR-100-5p; hsa-miR-137; hsa-miR-125b-5p; hsa-miR-217; hsa-miR-331-3p; hsa-miR-222-3p; hsa-miR-93-5p; hsa-miR-216a-5p; hsa-miR-1303
Gene Ontology (miRWalk)	GO0006468 protein phosphorylation	enriched	0.00518564	15	hsa-miR-93-3p; hsa-miR-17-5p; hsa-miR-106a-5p; hsa-miR-106b-3p; hsa-miR-423-5p; hsa-miR-99a-5p; hsa-miR-100-5p; hsa-miR-137; hsa-miR-542-3p; hsa-miR-125b-5p; hsa-miR-331-3p; hsa-miR-222-3p; hsa-miR-93-5p; hsa-miR-191-5p; hsa-miR-1303
Gene Ontology (miRWalk)	GO0008134 transcription factor binding	enriched	0.00518564	15	hsa-miR-93-3p; hsa-miR-17-5p; hsa-miR-106a-5p; hsa-miR-106b-3p; hsa-miR-423-5p; hsa-miR-99a-5p; hsa-miR-100-5p; hsa-miR-137; hsa-miR-125b-5p; hsa-miR-217; hsa-miR-331-3p; hsa-miR-222-3p; hsa-miR-93-5p; hsa-miR-191-5p; hsa-miR-671-5p
Gene Ontology (miRWalk)	GO0019901 protein kinase binding	enriched	0.00518564	15	hsa-miR-93-3p; hsa-miR-17-5p; hsa-miR-106b-3p; hsa-miR-423-5p; hsa-miR-99a-5p; hsa-miR-100-5p; hsa-miR-137; hsa-miR-542-3p; hsa-miR-125b-5p; hsa-miR-217; hsa-miR-331-3p; hsa-miR-222-3p; hsa-miR-93-5p; hsa-miR-216a-5p; hsa-miR-1303
Gene Ontology (miRWalk)	GO0042803 protein homodimerization activity	enriched	0.00518564	15	hsa-miR-93-3p; hsa-miR-17-5p; hsa-miR-106a-5p; hsa-miR-106b-3p; hsa-miR-423-5p; hsa-miR-99a-5p; hsa-miR-100-5p; hsa-miR-137; hsa-miR-542-3p; hsa-miR-125b-5p; hsa-miR-331-3p; hsa-miR-222-3p; hsa-miR-93-5p; hsa-miR-191-5p; hsa-miR-671-5p
Gene Ontology (miRWalk)	GO0043565 sequence specific dna binding	enriched	0.00518564	15	hsa-miR-93-3p; hsa-miR-17-5p; hsa-miR-106a-5p; hsa-miR-106b-3p; hsa-miR-423-5p; hsa-miR-99a-5p; hsa-miR-100-5p; hsa-miR-137; hsa-miR-125b-5p; hsa-miR-217; hsa-miR-331-3p; hsa-miR-222-3p; hsa-miR-93-5p; hsa-miR-191-5p; hsa-miR-125b-2-3p
Pathways (miRWalk)	hsa05200 Pathways in cancer	enriched	0.00518792	18	hsa-miR-93-3p; hsa-miR-17-5p; hsa-miR-106a-5p; hsa-miR-106b-3p; hsa-miR-423-5p; hsa-miR-99a-5p; hsa-miR-100-5p; hsa-miR-137; hsa-miR-542-3p; hsa-miR-125b-5p; hsa-miR-217; hsa-miR-331-3p; hsa-miR-222-3p; hsa-miR-93-5p; hsa-miR-191-5p; hsa-miR-216a-5p; hsa-miR-671-5p; hsa-miR-1303
Gene Ontology (miRWalk)	GO0005829 cytosol	enriched	0.00518792	18	hsa-miR-93-3p; hsa-miR-17-5p; hsa-miR-106a-5p; hsa-miR-106b-3p; hsa-miR-423-5p; hsa-miR-99a-5p; hsa-miR-100-5p; hsa-miR-137; hsa-miR-542-3p; hsa-miR-125b-5p; hsa-miR-217; hsa-miR-331-3p; hsa-miR-222-3p; hsa-miR-93-5p; hsa-miR-191-5p; hsa-miR-216a-5p; hsa-miR-671-5p; hsa-miR-1303
Gene Ontology (miRWalk)	GO0008283 cell proliferation	enriched	0.00518792	18	hsa-miR-93-3p; hsa-miR-17-5p; hsa-miR-106a-5p; hsa-miR-106b-3p; hsa-miR-423-5p; hsa-miR-99a-5p; hsa-miR-100-5p; hsa-miR-137; hsa-miR-542-3p; hsa-miR-125b-5p; hsa-miR-217; hsa-miR-331-3p; hsa-miR-222-3p; hsa-miR-93-5p; hsa-miR-191-5p; hsa-miR-216a-5p; hsa-miR-671-5p; hsa-miR-1303
Gene Ontology (miRWalk)	GO0006184 gtp catabolic process	enriched	0.00518792	11	hsa-miR-93-3p; hsa-miR-17-5p; hsa-miR-106a-5p; hsa-miR-423-5p; hsa-miR-99a-5p; hsa-miR-100-5p; hsa-miR-137; hsa-miR-125b-5p; hsa-miR-331-3p; hsa-miR-93-5p; hsa-miR-216a-5p
Pathways (miRWalk)	hsa04144 Endocytosis	enriched	0.0597367	12	hsa-miR-93-3p; hsa-miR-17-5p; hsa-miR-423-5p; hsa-miR-99a-5p; hsa-miR-100-5p; hsa-miR-137; hsa-miR-125b-5p; hsa-miR-331-3p; hsa-miR-222-3p; hsa-miR-93-5p; hsa-miR-216a-5p; hsa-miR-1303
Pathways (miRWalk)	hsa04520 Adherens junction	enriched	0.0597367	12	hsa-miR-93-3p; hsa-miR-17-5p; hsa-miR-423-5p; hsa-miR-99a-5p; hsa-miR-100-5p; hsa-miR-137; hsa-miR-125b-5p; hsa-miR-331-3p; hsa-miR-222-3p; hsa-miR-93-5p; hsa-miR-216a-5p; hsa-miR-1303
Gene Ontology (miRWalk)	GO0010243 response to organic nitrogen	enriched	0.00518792	11	hsa-miR-93-3p; hsa-miR-17-5p; hsa-miR-106a-5p; hsa-miR-423-5p; hsa-miR-99a-5p; hsa-miR-100-5p; hsa-miR-137; hsa-miR-125b-5p; hsa-miR-222-3p; hsa-miR-93-5p; hsa-miR-191-5p
Gene Ontology (miRWalk)	GO0032496 response to lipopolysaccharide	enriched	0.00518792	11	hsa-miR-93-3p; hsa-miR-17-5p; hsa-miR-106a-5p; hsa-miR-423-5p; hsa-miR-99a-5p; hsa-miR-100-5p; hsa-miR-137; hsa-miR-125b-5p; hsa-miR-222-3p; hsa-miR-93-5p; hsa-miR-191-5p
Gene Ontology (miRWalk)	GO0050660 flavin adenine dinucleotide binding	enriched	0.00518792	11	hsa-miR-17-5p; hsa-miR-106a-5p; hsa-miR-106b-3p; hsa-miR-423-5p; hsa-miR-99a-5p; hsa-miR-100-5p; hsa-miR-137; hsa-miR-125b-5p; hsa-miR-222-3p; hsa-miR-93-5p; hsa-miR-671-5p
Gene Ontology (miRWalk)	GO0042169 sh2 domain binding	enriched	0.00523235	8	hsa-miR-93-3p; hsa-miR-17-5p; hsa-miR-106a-5p; hsa-miR-106b-3p; hsa-miR-423-5p; hsa-miR-217; hsa-miR-222-3p; hsa-miR-671-5p
Pathways (miRWalk)	P02745 Glutamine glutamate conversion	enriched	0.00547345	3	hsa-miR-93-3p; hsa-miR-423-5p; hsa-miR-99a-5p
Gene Ontology (miRWalk)	GO0006538 glutamate catabolic process	enriched	0.00547345	3	hsa-miR-93-3p; hsa-miR-423-5p; hsa-miR-99a-5p
Gene Ontology (miRWalk)	GO0007200 phospholipase c activating g protein coupled receptor signaling pathway	enriched	0.00547345	3	hsa-miR-17-5p; hsa-miR-106a-5p; hsa-miR-99a-5p
Gene Ontology (miRWalk)	GO0007512 adult heart development	enriched	0.00547345	3	hsa-miR-17-5p; hsa-miR-106b-3p; hsa-miR-99a-5p
Gene Ontology (miRWalk)	GO0030194 positive regulation of blood coagulation	enriched	0.00547345	3	hsa-miR-17-5p; hsa-miR-106b-3p; hsa-miR-99a-5p
Gene Ontology (miRWalk)	GO0051918 negative regulation of fibrinolysis	enriched	0.00547345	3	hsa-miR-93-3p; hsa-miR-17-5p; hsa-miR-99a-5p
Gene Ontology (miRWalk)	GO0070469 respiratory chain	enriched	0.00547345	3	hsa-miR-93-3p; hsa-miR-106b-3p; hsa-miR-99a-5p
Chromosomal location (miRBase)	Chromosome 5	depleted	0.00547345	3	hsa-miR-582-5p; hsa-miR-582-3p; hsa-miR-1303
Gene Ontology (miRWalk)	GO0003677 dna binding	enriched	0.00573764	17	hsa-miR-93-3p; hsa-miR-17-5p; hsa-miR-106a-5p; hsa-miR-106b-3p; hsa-miR-423-5p; hsa-miR-99a-5p; hsa-miR-100-5p; hsa-miR-137; hsa-miR-125b-5p; hsa-miR-217; hsa-miR-4324; hsa-miR-331-3p; hsa-miR-222-3p; hsa-miR-93-5p; hsa-miR-671-5p; hsa-miR-125b-2-3p; hsa-miR-1303
Gene Ontology (miRWalk)	GO0003743 translation initiation factor activity	enriched	0.126266	12	hsa-miR-93-3p; hsa-miR-17-5p; hsa-miR-106a-5p; hsa-miR-106b-3p; hsa-miR-99a-5p; hsa-miR-125b-5p; hsa-miR-331-3p; hsa-miR-222-3p; hsa-miR-93-5p; hsa-miR-191-5p; hsa-miR-671-5p; hsa-miR-1303
Gene Ontology (miRWalk)	GO0005794 golgi apparatus	enriched	0.00573764	17	hsa-miR-93-3p; hsa-miR-17-5p; hsa-miR-106a-5p; hsa-miR-106b-3p; hsa-miR-423-5p; hsa-miR-99a-5p; hsa-miR-100-5p; hsa-miR-137; hsa-miR-125b-5p; hsa-miR-217; hsa-miR-4324; hsa-miR-331-3p; hsa-miR-222-3p; hsa-miR-93-5p; hsa-miR-191-5p; hsa-miR-671-5p; hsa-miR-1303
Gene Ontology (miRWalk)	GO0003151 outflow tract morphogenesis	enriched	0.00591975	6	hsa-miR-93-3p; hsa-miR-17-5p; hsa-miR-106a-5p; hsa-miR-106b-3p; hsa-miR-222-3p; hsa-miR-93-5p
Pathways (miRWalk)	P00003 Alzheimer disease amyloid secretase pathway	enriched	0.00596305	9	hsa-miR-93-3p; hsa-miR-17-5p; hsa-miR-106a-5p; hsa-miR-99a-5p; hsa-miR-100-5p; hsa-miR-125b-5p; hsa-miR-331-3p; hsa-miR-222-3p; hsa-miR-93-5p
Pathways (miRWalk)	P00019 Endothelin signaling pathway	enriched	0.00596305	9	hsa-miR-93-3p; hsa-miR-17-5p; hsa-miR-423-5p; hsa-miR-99a-5p; hsa-miR-100-5p; hsa-miR-137; hsa-miR-125b-5p; hsa-miR-331-3p; hsa-miR-93-5p
Gene Ontology (miRWalk)	GO0005681 spliceosomal complex	enriched	0.174547	12	hsa-miR-93-3p; hsa-miR-17-5p; hsa-miR-423-5p; hsa-miR-99a-5p; hsa-miR-100-5p; hsa-miR-125b-5p; hsa-miR-331-3p; hsa-miR-222-3p; hsa-miR-93-5p; hsa-miR-191-5p; hsa-miR-671-5p; hsa-miR-1303
Pathways (miRWalk)	P00054 Toll receptor signaling pathway	enriched	0.00596305	9	hsa-miR-93-3p; hsa-miR-17-5p; hsa-miR-423-5p; hsa-miR-99a-5p; hsa-miR-100-5p; hsa-miR-137; hsa-miR-125b-5p; hsa-miR-222-3p; hsa-miR-93-5p
Pathways (miRWalk)	WP35 G Protein Signaling Pathways	enriched	0.00596305	9	hsa-miR-17-5p; hsa-miR-106a-5p; hsa-miR-423-5p; hsa-miR-99a-5p; hsa-miR-100-5p; hsa-miR-125b-5p; hsa-miR-217; hsa-miR-331-3p; hsa-miR-93-5p
Pathways (miRWalk)	WP410 Diurnally regulated genes with circadian orthologs	enriched	0.00596305	9	hsa-miR-93-3p; hsa-miR-17-5p; hsa-miR-106a-5p; hsa-miR-423-5p; hsa-miR-100-5p; hsa-miR-125b-5p; hsa-miR-331-3p; hsa-miR-222-3p; hsa-miR-93-5p
Pathways (miRWalk)	hsa04310 Wnt signaling pathway	enriched	0.00596305	9	hsa-miR-17-5p; hsa-miR-106a-5p; hsa-miR-423-5p; hsa-miR-100-5p; hsa-miR-137; hsa-miR-125b-5p; hsa-miR-331-3p; hsa-miR-222-3p; hsa-miR-93-5p
Pathways (miRWalk)	hsa04320 Dorso ventral axis formation	enriched	0.00596305	9	hsa-miR-93-3p; hsa-miR-17-5p; hsa-miR-106a-5p; hsa-miR-99a-5p; hsa-miR-100-5p; hsa-miR-125b-5p; hsa-miR-217; hsa-miR-222-3p; hsa-miR-93-5p
Pathways (miRWalk)	hsa04540 Gap junction	enriched	0.00596305	9	hsa-miR-93-3p; hsa-miR-17-5p; hsa-miR-423-5p; hsa-miR-99a-5p; hsa-miR-100-5p; hsa-miR-125b-5p; hsa-miR-217; hsa-miR-331-3p; hsa-miR-93-5p
Pathways (miRWalk)	hsa04630 Jak STAT signaling pathway	enriched	0.00596305	9	hsa-miR-93-3p; hsa-miR-17-5p; hsa-miR-106a-5p; hsa-miR-423-5p; hsa-miR-100-5p; hsa-miR-125b-5p; hsa-miR-331-3p; hsa-miR-222-3p; hsa-miR-93-5p
Pathways (miRWalk)	hsa04662 B cell receptor signaling pathway	enriched	0.00596305	9	hsa-miR-93-3p; hsa-miR-17-5p; hsa-miR-423-5p; hsa-miR-100-5p; hsa-miR-125b-5p; hsa-miR-217; hsa-miR-331-3p; hsa-miR-222-3p; hsa-miR-93-5p
Gene Ontology (miRWalk)	GO0000049 trna binding	enriched	0.00596305	9	hsa-miR-93-3p; hsa-miR-106b-3p; hsa-miR-423-5p; hsa-miR-99a-5p; hsa-miR-100-5p; hsa-miR-125b-5p; hsa-miR-331-3p; hsa-miR-222-3p; hsa-miR-93-5p
Gene Ontology (miRWalk)	GO0003684 damaged dna binding	enriched	0.00596305	9	hsa-miR-17-5p; hsa-miR-106a-5p; hsa-miR-106b-3p; hsa-miR-99a-5p; hsa-miR-100-5p; hsa-miR-125b-5p; hsa-miR-331-3p; hsa-miR-222-3p; hsa-miR-93-5p
Gene Ontology (miRWalk)	GO0005096 gtpase activator activity	enriched	0.00596305	9	hsa-miR-93-3p; hsa-miR-17-5p; hsa-miR-106a-5p; hsa-miR-423-5p; hsa-miR-100-5p; hsa-miR-125b-5p; hsa-miR-331-3p; hsa-miR-222-3p; hsa-miR-93-5p
Gene Ontology (miRWalk)	GO0006897 endocytosis	enriched	0.174547	12	hsa-miR-17-5p; hsa-miR-106a-5p; hsa-miR-106b-3p; hsa-miR-423-5p; hsa-miR-100-5p; hsa-miR-125b-5p; hsa-miR-331-3p; hsa-miR-222-3p; hsa-miR-93-5p; hsa-miR-191-5p; hsa-miR-671-5p; hsa-miR-1303
Gene Ontology (miRWalk)	GO0005516 calmodulin binding	enriched	0.00596305	9	hsa-miR-93-3p; hsa-miR-17-5p; hsa-miR-106b-3p; hsa-miR-423-5p; hsa-miR-100-5p; hsa-miR-125b-5p; hsa-miR-331-3p; hsa-miR-222-3p; hsa-miR-93-5p
Gene Ontology (miRWalk)	GO0005811 lipid particle	enriched	0.00596305	9	hsa-miR-93-3p; hsa-miR-17-5p; hsa-miR-106b-3p; hsa-miR-423-5p; hsa-miR-100-5p; hsa-miR-125b-5p; hsa-miR-331-3p; hsa-miR-222-3p; hsa-miR-93-5p
Gene Ontology (miRWalk)	GO0006200 atp catabolic process	enriched	0.00596305	9	hsa-miR-93-3p; hsa-miR-17-5p; hsa-miR-423-5p; hsa-miR-99a-5p; hsa-miR-100-5p; hsa-miR-125b-5p; hsa-miR-331-3p; hsa-miR-222-3p; hsa-miR-93-5p
Gene Ontology (miRWalk)	GO0006368 transcription elongation from rna polymerase ii promoter	enriched	0.00596305	9	hsa-miR-93-3p; hsa-miR-17-5p; hsa-miR-423-5p; hsa-miR-99a-5p; hsa-miR-100-5p; hsa-miR-125b-5p; hsa-miR-331-3p; hsa-miR-222-3p; hsa-miR-93-5p
Gene Ontology (miRWalk)	GO0006378 mrna polyadenylation	enriched	0.00596305	9	hsa-miR-93-3p; hsa-miR-17-5p; hsa-miR-106a-5p; hsa-miR-423-5p; hsa-miR-100-5p; hsa-miR-125b-5p; hsa-miR-331-3p; hsa-miR-222-3p; hsa-miR-93-5p
Gene Ontology (miRWalk)	GO0006417 regulation of translation	enriched	0.00596305	9	hsa-miR-17-5p; hsa-miR-106a-5p; hsa-miR-423-5p; hsa-miR-99a-5p; hsa-miR-100-5p; hsa-miR-125b-5p; hsa-miR-331-3p; hsa-miR-222-3p; hsa-miR-93-5p
Gene Ontology (miRWalk)	GO0007566 embryo implantation	enriched	0.00596305	9	hsa-miR-17-5p; hsa-miR-423-5p; hsa-miR-99a-5p; hsa-miR-100-5p; hsa-miR-137; hsa-miR-125b-5p; hsa-miR-331-3p; hsa-miR-222-3p; hsa-miR-93-5p
Gene Ontology (miRWalk)	GO0010008 endosome membrane	enriched	0.00596305	9	hsa-miR-93-3p; hsa-miR-17-5p; hsa-miR-423-5p; hsa-miR-99a-5p; hsa-miR-100-5p; hsa-miR-125b-5p; hsa-miR-331-3p; hsa-miR-222-3p; hsa-miR-93-5p
Gene Ontology (miRWalk)	GO0016023 cytoplasmic membrane bounded vesicle	enriched	0.00596305	9	hsa-miR-93-3p; hsa-miR-17-5p; hsa-miR-423-5p; hsa-miR-99a-5p; hsa-miR-100-5p; hsa-miR-125b-5p; hsa-miR-331-3p; hsa-miR-222-3p; hsa-miR-93-5p
Gene Ontology (miRWalk)	GO0016197 endosomal transport	enriched	0.00596305	9	hsa-miR-93-3p; hsa-miR-17-5p; hsa-miR-423-5p; hsa-miR-99a-5p; hsa-miR-100-5p; hsa-miR-125b-5p; hsa-miR-331-3p; hsa-miR-222-3p; hsa-miR-93-5p
Gene Ontology (miRWalk)	GO0016301 kinase activity	enriched	0.00596305	9	hsa-miR-93-3p; hsa-miR-17-5p; hsa-miR-423-5p; hsa-miR-99a-5p; hsa-miR-100-5p; hsa-miR-125b-5p; hsa-miR-331-3p; hsa-miR-222-3p; hsa-miR-93-5p
Gene Ontology (miRWalk)	GO0016702 oxidoreductase activity acting on single donors with incorporation of molecular oxygen incorporation of two atoms of oxygen	enriched	0.00596305	9	hsa-miR-17-5p; hsa-miR-106b-3p; hsa-miR-423-5p; hsa-miR-99a-5p; hsa-miR-100-5p; hsa-miR-137; hsa-miR-331-3p; hsa-miR-222-3p; hsa-miR-93-5p
Gene Ontology (miRWalk)	GO0030154 cell differentiation	enriched	0.174547	12	hsa-miR-93-3p; hsa-miR-17-5p; hsa-miR-423-5p; hsa-miR-99a-5p; hsa-miR-100-5p; hsa-miR-125b-5p; hsa-miR-331-3p; hsa-miR-222-3p; hsa-miR-93-5p; hsa-miR-191-5p; hsa-miR-671-5p; hsa-miR-1303
Gene Ontology (miRWalk)	GO0016887 atpase activity	enriched	0.00596305	9	hsa-miR-93-3p; hsa-miR-17-5p; hsa-miR-423-5p; hsa-miR-99a-5p; hsa-miR-100-5p; hsa-miR-125b-5p; hsa-miR-331-3p; hsa-miR-222-3p; hsa-miR-93-5p
Gene Ontology (miRWalk)	GO0018107 peptidyl threonine phosphorylation	enriched	0.00596305	9	hsa-miR-17-5p; hsa-miR-106a-5p; hsa-miR-423-5p; hsa-miR-99a-5p; hsa-miR-100-5p; hsa-miR-125b-5p; hsa-miR-331-3p; hsa-miR-222-3p; hsa-miR-93-5p
Gene Ontology (miRWalk)	GO0018108 peptidyl tyrosine phosphorylation	enriched	0.00596305	9	hsa-miR-93-3p; hsa-miR-17-5p; hsa-miR-106a-5p; hsa-miR-99a-5p; hsa-miR-100-5p; hsa-miR-125b-5p; hsa-miR-331-3p; hsa-miR-222-3p; hsa-miR-93-5p
Gene Ontology (miRWalk)	GO0031145 anaphase promoting complex dependent proteasomal ubiquitin dependent protein catabolic process	enriched	0.174547	12	hsa-miR-93-3p; hsa-miR-17-5p; hsa-miR-423-5p; hsa-miR-99a-5p; hsa-miR-100-5p; hsa-miR-125b-5p; hsa-miR-331-3p; hsa-miR-222-3p; hsa-miR-93-5p; hsa-miR-191-5p; hsa-miR-671-5p; hsa-miR-1303
Gene Ontology (miRWalk)	GO0030425 dendrite	enriched	0.00596305	9	hsa-miR-93-3p; hsa-miR-17-5p; hsa-miR-423-5p; hsa-miR-99a-5p; hsa-miR-100-5p; hsa-miR-125b-5p; hsa-miR-331-3p; hsa-miR-222-3p; hsa-miR-93-5p
Gene Ontology (miRWalk)	GO0030426 growth cone	enriched	0.00596305	9	hsa-miR-93-3p; hsa-miR-17-5p; hsa-miR-106b-3p; hsa-miR-423-5p; hsa-miR-100-5p; hsa-miR-125b-5p; hsa-miR-331-3p; hsa-miR-222-3p; hsa-miR-93-5p
Gene Ontology (miRWalk)	GO0043406 positive regulation of map kinase activity	enriched	0.00596305	9	hsa-miR-17-5p; hsa-miR-106a-5p; hsa-miR-100-5p; hsa-miR-542-3p; hsa-miR-125b-5p; hsa-miR-217; hsa-miR-331-3p; hsa-miR-222-3p; hsa-miR-93-5p
Gene Ontology (miRWalk)	GO0045121 membrane raft	enriched	0.00596305	9	hsa-miR-17-5p; hsa-miR-106a-5p; hsa-miR-423-5p; hsa-miR-99a-5p; hsa-miR-100-5p; hsa-miR-217; hsa-miR-331-3p; hsa-miR-222-3p; hsa-miR-93-5p
Gene Ontology (miRWalk)	GO0045669 positive regulation of osteoblast differentiation	enriched	0.00596305	9	hsa-miR-93-3p; hsa-miR-17-5p; hsa-miR-423-5p; hsa-miR-100-5p; hsa-miR-542-3p; hsa-miR-125b-5p; hsa-miR-331-3p; hsa-miR-222-3p; hsa-miR-93-5p
Gene Ontology (miRWalk)	GO0055086 nucleobase containing small molecule metabolic process	enriched	0.00596305	9	hsa-miR-93-3p; hsa-miR-17-5p; hsa-miR-423-5p; hsa-miR-99a-5p; hsa-miR-100-5p; hsa-miR-125b-5p; hsa-miR-331-3p; hsa-miR-222-3p; hsa-miR-93-5p
Pathways (miRWalk)	WP615 Senescence and Autophagy	enriched	0.00612465	15	hsa-miR-93-3p; hsa-miR-17-5p; hsa-miR-106a-5p; hsa-miR-106b-3p; hsa-miR-423-5p; hsa-miR-99a-5p; hsa-miR-100-5p; hsa-miR-125b-5p; hsa-miR-217; hsa-miR-331-3p; hsa-miR-222-3p; hsa-miR-93-5p; hsa-miR-191-5p; hsa-miR-216a-5p; hsa-miR-671-5p
Gene Ontology (miRWalk)	GO0006644 phospholipid metabolic process	enriched	0.00612465	15	hsa-miR-93-3p; hsa-miR-17-5p; hsa-miR-106a-5p; hsa-miR-106b-3p; hsa-miR-423-5p; hsa-miR-99a-5p; hsa-miR-100-5p; hsa-miR-125b-5p; hsa-miR-217; hsa-miR-331-3p; hsa-miR-222-3p; hsa-miR-93-5p; hsa-miR-191-5p; hsa-miR-216a-5p; hsa-miR-671-5p
Pathways (miRWalk)	WP411 mRNA processing	enriched	0.00612465	14	hsa-miR-93-3p; hsa-miR-17-5p; hsa-miR-106a-5p; hsa-miR-106b-3p; hsa-miR-423-5p; hsa-miR-99a-5p; hsa-miR-100-5p; hsa-miR-137; hsa-miR-125b-5p; hsa-miR-331-3p; hsa-miR-222-3p; hsa-miR-93-5p; hsa-miR-191-5p; hsa-miR-671-5p
Gene Ontology (miRWalk)	GO0050680 negative regulation of epithelial cell proliferation	enriched	0.0899838	12	hsa-miR-17-5p; hsa-miR-106a-5p; hsa-miR-99a-5p; hsa-miR-100-5p; hsa-miR-137; hsa-miR-217; hsa-miR-331-3p; hsa-miR-222-3p; hsa-miR-93-5p; hsa-miR-191-5p; hsa-miR-216a-5p; hsa-miR-1303
Gene Ontology (miRWalk)	GO0000082 g1 s transition of mitotic cell cycle	enriched	0.00612465	14	hsa-miR-93-3p; hsa-miR-17-5p; hsa-miR-106a-5p; hsa-miR-106b-3p; hsa-miR-423-5p; hsa-miR-99a-5p; hsa-miR-100-5p; hsa-miR-137; hsa-miR-125b-5p; hsa-miR-331-3p; hsa-miR-222-3p; hsa-miR-93-5p; hsa-miR-191-5p; hsa-miR-1303
Gene Ontology (miRWalk)	GO0051437 positive regulation of ubiquitin protein ligase activity involved in mitotic cell cycle	enriched	0.174547	12	hsa-miR-93-3p; hsa-miR-17-5p; hsa-miR-423-5p; hsa-miR-99a-5p; hsa-miR-100-5p; hsa-miR-125b-5p; hsa-miR-331-3p; hsa-miR-222-3p; hsa-miR-93-5p; hsa-miR-191-5p; hsa-miR-671-5p; hsa-miR-1303
Gene Ontology (miRWalk)	GO0051439 regulation of ubiquitin protein ligase activity involved in mitotic cell cycle	enriched	0.174547	12	hsa-miR-93-3p; hsa-miR-17-5p; hsa-miR-423-5p; hsa-miR-99a-5p; hsa-miR-100-5p; hsa-miR-125b-5p; hsa-miR-331-3p; hsa-miR-222-3p; hsa-miR-93-5p; hsa-miR-191-5p; hsa-miR-671-5p; hsa-miR-1303
Gene Ontology (miRWalk)	GO0005576 extracellular region	enriched	0.00612465	14	hsa-miR-93-3p; hsa-miR-17-5p; hsa-miR-106a-5p; hsa-miR-106b-3p; hsa-miR-423-5p; hsa-miR-99a-5p; hsa-miR-100-5p; hsa-miR-137; hsa-miR-125b-5p; hsa-miR-331-3p; hsa-miR-222-3p; hsa-miR-93-5p; hsa-miR-191-5p; hsa-miR-125b-2-3p
Gene Ontology (miRWalk)	GO0008380 rna splicing	enriched	0.00612465	14	hsa-miR-93-3p; hsa-miR-17-5p; hsa-miR-106a-5p; hsa-miR-106b-3p; hsa-miR-423-5p; hsa-miR-99a-5p; hsa-miR-100-5p; hsa-miR-137; hsa-miR-125b-5p; hsa-miR-331-3p; hsa-miR-222-3p; hsa-miR-93-5p; hsa-miR-191-5p; hsa-miR-671-5p
Diseases (published studies about miRNA profiles from peripheral blood)	melanoma deregulated	enriched	0.299171	12	hsa-miR-17-5p; hsa-miR-99a-5p; hsa-miR-137; hsa-miR-222-5p; hsa-miR-125b-5p; hsa-miR-217; hsa-miR-331-3p; hsa-miR-548i; hsa-miR-191-5p; hsa-miR-216a-5p; hsa-miR-125b-2-3p; hsa-miR-1303
Diseases (published studies about miRNA profiles from peripheral blood)	wilms tumor deregulated	depleted	0.200133	12	hsa-miR-93-3p; hsa-miR-17-5p; hsa-miR-106a-5p; hsa-miR-423-5p; hsa-miR-222-3p; hsa-miR-93-5p; hsa-miR-548i; hsa-miR-216a-5p; hsa-miR-758-3p; hsa-miR-582-5p; hsa-miR-582-3p; hsa-miR-1303
Age/Gender dependent miRNAs	age dependent	enriched	0.283347	12	hsa-miR-93-3p; hsa-miR-17-5p; hsa-miR-106a-5p; hsa-miR-423-5p; hsa-miR-125b-5p; hsa-miR-331-3p; hsa-miR-222-3p; hsa-miR-93-5p; hsa-miR-548i; hsa-miR-216a-5p; hsa-miR-582-5p; hsa-miR-1303
Immune cells	CD14 expressed	enriched	0.214304	12	hsa-miR-93-3p; hsa-miR-17-5p; hsa-miR-423-5p; hsa-miR-100-5p; hsa-miR-542-3p; hsa-miR-125b-5p; hsa-miR-331-3p; hsa-miR-222-3p; hsa-miR-93-5p; hsa-miR-191-5p; hsa-miR-582-5p; hsa-miR-582-3p
Pathways (miRWalk)	P00004 Alzheimer disease presenilin pathway	enriched	0.116734	11	hsa-miR-93-3p; hsa-miR-17-5p; hsa-miR-106a-5p; hsa-miR-423-5p; hsa-miR-100-5p; hsa-miR-125b-5p; hsa-miR-331-3p; hsa-miR-222-3p; hsa-miR-93-5p; hsa-miR-216a-5p; hsa-miR-1303
Pathways (miRWalk)	P00016 Cytoskeletal regulation by Rho GTPase	enriched	0.054006	11	hsa-miR-93-3p; hsa-miR-17-5p; hsa-miR-106b-3p; hsa-miR-423-5p; hsa-miR-100-5p; hsa-miR-137; hsa-miR-331-3p; hsa-miR-222-3p; hsa-miR-93-5p; hsa-miR-216a-5p; hsa-miR-1303
Gene Ontology (miRWalk)	GO0005089 rho guanyl nucleotide exchange factor activity	enriched	0.00616395	5	hsa-miR-93-3p; hsa-miR-17-5p; hsa-miR-423-5p; hsa-miR-99a-5p; hsa-miR-331-3p
Gene Ontology (miRWalk)	GO0005682 u5 snrnp	enriched	0.00616395	5	hsa-miR-93-3p; hsa-miR-17-5p; hsa-miR-106a-5p; hsa-miR-99a-5p; hsa-miR-93-5p
Gene Ontology (miRWalk)	GO0007191 adenylate cyclase activating dopamine receptor signaling pathway	enriched	0.00616395	5	hsa-miR-17-5p; hsa-miR-106a-5p; hsa-miR-423-5p; hsa-miR-99a-5p; hsa-miR-331-3p
Pathways (miRWalk)	WP107 Translation Factors	enriched	0.0762266	11	hsa-miR-93-3p; hsa-miR-17-5p; hsa-miR-423-5p; hsa-miR-99a-5p; hsa-miR-100-5p; hsa-miR-125b-5p; hsa-miR-331-3p; hsa-miR-222-3p; hsa-miR-93-5p; hsa-miR-191-5p; hsa-miR-1303
Gene Ontology (miRWalk)	GO0030010 establishment of cell polarity	enriched	0.00616395	5	hsa-miR-93-3p; hsa-miR-17-5p; hsa-miR-106a-5p; hsa-miR-99a-5p; hsa-miR-93-5p
Pathways (miRWalk)	WP1545 miRNAs involved in DDR	enriched	0.0762266	11	hsa-miR-17-5p; hsa-miR-106a-5p; hsa-miR-423-5p; hsa-miR-100-5p; hsa-miR-137; hsa-miR-125b-5p; hsa-miR-331-3p; hsa-miR-222-3p; hsa-miR-93-5p; hsa-miR-191-5p; hsa-miR-1303
Gene Ontology (miRWalk)	GO0042246 tissue regeneration	enriched	0.00616395	5	hsa-miR-17-5p; hsa-miR-106a-5p; hsa-miR-423-5p; hsa-miR-99a-5p; hsa-miR-222-3p
Target genes (miRTarbase)	AGO1	enriched	0.00616395	5	hsa-miR-93-3p; hsa-miR-17-5p; hsa-miR-106a-5p; hsa-miR-99a-5p; hsa-miR-93-5p
Pathways (miRWalk)	WP23 B Cell Receptor Signaling Pathway	enriched	0.00616406	13	hsa-miR-93-3p; hsa-miR-17-5p; hsa-miR-106b-3p; hsa-miR-423-5p; hsa-miR-99a-5p; hsa-miR-100-5p; hsa-miR-137; hsa-miR-125b-5p; hsa-miR-331-3p; hsa-miR-222-3p; hsa-miR-93-5p; hsa-miR-191-5p; hsa-miR-216a-5p
Pathways (miRWalk)	WP69 TCR Signaling Pathway	enriched	0.00616406	13	hsa-miR-93-3p; hsa-miR-17-5p; hsa-miR-106a-5p; hsa-miR-106b-3p; hsa-miR-423-5p; hsa-miR-100-5p; hsa-miR-137; hsa-miR-125b-5p; hsa-miR-331-3p; hsa-miR-222-3p; hsa-miR-93-5p; hsa-miR-191-5p; hsa-miR-216a-5p
Gene Ontology (miRWalk)	GO0000790 nuclear chromatin	enriched	0.00616406	13	hsa-miR-93-3p; hsa-miR-17-5p; hsa-miR-106b-3p; hsa-miR-423-5p; hsa-miR-100-5p; hsa-miR-137; hsa-miR-125b-5p; hsa-miR-217; hsa-miR-331-3p; hsa-miR-222-3p; hsa-miR-93-5p; hsa-miR-191-5p; hsa-miR-216a-5p
Gene Ontology (miRWalk)	GO0009986 cell surface	enriched	0.00616406	13	hsa-miR-93-3p; hsa-miR-17-5p; hsa-miR-106a-5p; hsa-miR-423-5p; hsa-miR-99a-5p; hsa-miR-100-5p; hsa-miR-125b-5p; hsa-miR-217; hsa-miR-331-3p; hsa-miR-222-3p; hsa-miR-93-5p; hsa-miR-191-5p; hsa-miR-216a-5p
Gene Ontology (miRWalk)	GO0016605 pml body	enriched	0.00616406	13	hsa-miR-93-3p; hsa-miR-17-5p; hsa-miR-106a-5p; hsa-miR-423-5p; hsa-miR-99a-5p; hsa-miR-100-5p; hsa-miR-125b-5p; hsa-miR-217; hsa-miR-331-3p; hsa-miR-222-3p; hsa-miR-93-5p; hsa-miR-191-5p; hsa-miR-216a-5p
Gene Ontology (miRWalk)	GO0019221 cytokine mediated signaling pathway	enriched	0.00616406	13	hsa-miR-93-3p; hsa-miR-17-5p; hsa-miR-106a-5p; hsa-miR-106b-3p; hsa-miR-99a-5p; hsa-miR-100-5p; hsa-miR-125b-5p; hsa-miR-217; hsa-miR-331-3p; hsa-miR-222-3p; hsa-miR-93-5p; hsa-miR-191-5p; hsa-miR-216a-5p
Gene Ontology (miRWalk)	GO0030036 actin cytoskeleton organization	enriched	0.00616406	13	hsa-miR-93-3p; hsa-miR-17-5p; hsa-miR-106b-3p; hsa-miR-423-5p; hsa-miR-100-5p; hsa-miR-137; hsa-miR-125b-5p; hsa-miR-217; hsa-miR-331-3p; hsa-miR-222-3p; hsa-miR-93-5p; hsa-miR-191-5p; hsa-miR-216a-5p
Pathways (miRWalk)	WP706 SIDS Susceptibility Pathways	enriched	0.00652401	8	hsa-miR-17-5p; hsa-miR-106a-5p; hsa-miR-423-5p; hsa-miR-100-5p; hsa-miR-137; hsa-miR-125b-5p; hsa-miR-331-3p; hsa-miR-222-3p
Gene Ontology (miRWalk)	GO0008542 visual learning	enriched	0.00652401	8	hsa-miR-17-5p; hsa-miR-106a-5p; hsa-miR-106b-3p; hsa-miR-100-5p; hsa-miR-125b-5p; hsa-miR-217; hsa-miR-331-3p; hsa-miR-222-3p
Gene Ontology (miRWalk)	GO0043022 ribosome binding	enriched	0.00652401	8	hsa-miR-93-3p; hsa-miR-17-5p; hsa-miR-423-5p; hsa-miR-99a-5p; hsa-miR-100-5p; hsa-miR-125b-5p; hsa-miR-331-3p; hsa-miR-222-3p
Pathways (miRWalk)	hsa05130 Pathogenic Escherichia coli infection	enriched	0.116734	11	hsa-miR-93-3p; hsa-miR-17-5p; hsa-miR-423-5p; hsa-miR-100-5p; hsa-miR-137; hsa-miR-125b-5p; hsa-miR-331-3p; hsa-miR-222-3p; hsa-miR-93-5p; hsa-miR-216a-5p; hsa-miR-1303
Gene Ontology (miRWalk)	GO0046474 glycerophospholipid biosynthetic process	enriched	0.00652401	8	hsa-miR-93-3p; hsa-miR-17-5p; hsa-miR-423-5p; hsa-miR-99a-5p; hsa-miR-100-5p; hsa-miR-125b-5p; hsa-miR-331-3p; hsa-miR-222-3p
Pathways (miRWalk)	WP2035 FSH signaling pathway	enriched	0.00662553	7	hsa-miR-17-5p; hsa-miR-106a-5p; hsa-miR-106b-3p; hsa-miR-99a-5p; hsa-miR-100-5p; hsa-miR-125b-5p; hsa-miR-331-3p
Pathways (miRWalk)	hsa05410 Hypertrophic cardiomyopathy HCM	enriched	0.116734	11	hsa-miR-93-3p; hsa-miR-17-5p; hsa-miR-423-5p; hsa-miR-99a-5p; hsa-miR-100-5p; hsa-miR-125b-5p; hsa-miR-331-3p; hsa-miR-222-3p; hsa-miR-93-5p; hsa-miR-671-5p; hsa-miR-1303
Pathways (miRWalk)	hsa05414 Dilated cardiomyopathy	enriched	0.116734	11	hsa-miR-93-3p; hsa-miR-17-5p; hsa-miR-423-5p; hsa-miR-99a-5p; hsa-miR-100-5p; hsa-miR-125b-5p; hsa-miR-331-3p; hsa-miR-222-3p; hsa-miR-93-5p; hsa-miR-671-5p; hsa-miR-1303
Gene Ontology (miRWalk)	GO0001516 prostaglandin biosynthetic process	enriched	0.00662553	7	hsa-miR-17-5p; hsa-miR-423-5p; hsa-miR-99a-5p; hsa-miR-100-5p; hsa-miR-137; hsa-miR-125b-5p; hsa-miR-331-3p
Gene Ontology (miRWalk)	GO0030018 z disc	enriched	0.00662553	7	hsa-miR-93-3p; hsa-miR-17-5p; hsa-miR-423-5p; hsa-miR-99a-5p; hsa-miR-100-5p; hsa-miR-125b-5p; hsa-miR-331-3p
Gene Ontology (miRWalk)	GO0000398 mrna splicing via spliceosome	enriched	0.00692425	15	hsa-miR-93-3p; hsa-miR-17-5p; hsa-miR-106a-5p; hsa-miR-106b-3p; hsa-miR-423-5p; hsa-miR-99a-5p; hsa-miR-100-5p; hsa-miR-137; hsa-miR-125b-5p; hsa-miR-331-3p; hsa-miR-222-3p; hsa-miR-93-5p; hsa-miR-191-5p; hsa-miR-671-5p; hsa-miR-1303
Gene Ontology (miRWalk)	GO0000209 protein polyubiquitination	enriched	0.0762266	11	hsa-miR-93-3p; hsa-miR-17-5p; hsa-miR-423-5p; hsa-miR-99a-5p; hsa-miR-100-5p; hsa-miR-125b-5p; hsa-miR-331-3p; hsa-miR-222-3p; hsa-miR-93-5p; hsa-miR-191-5p; hsa-miR-1303
Gene Ontology (miRWalk)	GO0000216 m g1 transition of mitotic cell cycle	enriched	0.0762266	11	hsa-miR-93-3p; hsa-miR-17-5p; hsa-miR-423-5p; hsa-miR-99a-5p; hsa-miR-100-5p; hsa-miR-125b-5p; hsa-miR-331-3p; hsa-miR-222-3p; hsa-miR-93-5p; hsa-miR-191-5p; hsa-miR-1303
Gene Ontology (miRWalk)	GO0003723 rna binding	enriched	0.00692425	15	hsa-miR-93-3p; hsa-miR-17-5p; hsa-miR-106a-5p; hsa-miR-106b-3p; hsa-miR-423-5p; hsa-miR-99a-5p; hsa-miR-100-5p; hsa-miR-137; hsa-miR-125b-5p; hsa-miR-331-3p; hsa-miR-222-3p; hsa-miR-93-5p; hsa-miR-191-5p; hsa-miR-671-5p; hsa-miR-1303
Gene Ontology (miRWalk)	GO0030529 ribonucleoprotein complex	enriched	0.00692425	15	hsa-miR-93-3p; hsa-miR-17-5p; hsa-miR-106a-5p; hsa-miR-106b-3p; hsa-miR-423-5p; hsa-miR-99a-5p; hsa-miR-100-5p; hsa-miR-137; hsa-miR-125b-5p; hsa-miR-331-3p; hsa-miR-222-3p; hsa-miR-93-5p; hsa-miR-191-5p; hsa-miR-671-5p; hsa-miR-1303
Gene Ontology (miRWalk)	GO0042493 response to drug	enriched	0.00692425	15	hsa-miR-93-3p; hsa-miR-17-5p; hsa-miR-106a-5p; hsa-miR-106b-3p; hsa-miR-423-5p; hsa-miR-99a-5p; hsa-miR-100-5p; hsa-miR-137; hsa-miR-125b-5p; hsa-miR-331-3p; hsa-miR-222-3p; hsa-miR-93-5p; hsa-miR-191-5p; hsa-miR-671-5p; hsa-miR-1303
Gene Ontology (miRWalk)	GO0001889 liver development	enriched	0.0762266	11	hsa-miR-93-3p; hsa-miR-17-5p; hsa-miR-106a-5p; hsa-miR-423-5p; hsa-miR-100-5p; hsa-miR-125b-5p; hsa-miR-331-3p; hsa-miR-222-3p; hsa-miR-93-5p; hsa-miR-191-5p; hsa-miR-1303
Pathways (miRWalk)	WP366 TGF beta Signaling Pathway1	enriched	0.00692425	14	hsa-miR-93-3p; hsa-miR-17-5p; hsa-miR-106b-3p; hsa-miR-423-5p; hsa-miR-99a-5p; hsa-miR-100-5p; hsa-miR-137; hsa-miR-125b-5p; hsa-miR-217; hsa-miR-331-3p; hsa-miR-222-3p; hsa-miR-93-5p; hsa-miR-216a-5p; hsa-miR-671-5p
Pathways (miRWalk)	WP481 Insulin Signaling	enriched	0.00692425	14	hsa-miR-93-3p; hsa-miR-17-5p; hsa-miR-106b-3p; hsa-miR-423-5p; hsa-miR-99a-5p; hsa-miR-100-5p; hsa-miR-125b-5p; hsa-miR-217; hsa-miR-331-3p; hsa-miR-222-3p; hsa-miR-93-5p; hsa-miR-191-5p; hsa-miR-216a-5p; hsa-miR-671-5p
Gene Ontology (miRWalk)	GO0002474 antigen processing and presentation of peptide antigen via mhc class i	enriched	0.0762266	11	hsa-miR-93-3p; hsa-miR-17-5p; hsa-miR-423-5p; hsa-miR-99a-5p; hsa-miR-100-5p; hsa-miR-125b-5p; hsa-miR-331-3p; hsa-miR-222-3p; hsa-miR-93-5p; hsa-miR-191-5p; hsa-miR-1303
Gene Ontology (miRWalk)	GO0002479 antigen processing and presentation of exogenous peptide antigen via mhc class i tap dependent	enriched	0.0762266	11	hsa-miR-93-3p; hsa-miR-17-5p; hsa-miR-423-5p; hsa-miR-99a-5p; hsa-miR-100-5p; hsa-miR-125b-5p; hsa-miR-331-3p; hsa-miR-222-3p; hsa-miR-93-5p; hsa-miR-191-5p; hsa-miR-1303
Gene Ontology (miRWalk)	GO0001525 angiogenesis	enriched	0.00692425	14	hsa-miR-93-3p; hsa-miR-17-5p; hsa-miR-106a-5p; hsa-miR-106b-3p; hsa-miR-423-5p; hsa-miR-99a-5p; hsa-miR-100-5p; hsa-miR-125b-5p; hsa-miR-217; hsa-miR-331-3p; hsa-miR-222-3p; hsa-miR-93-5p; hsa-miR-216a-5p; hsa-miR-671-5p
Gene Ontology (miRWalk)	GO0004221 ubiquitin thiolesterase activity	enriched	0.38073	11	hsa-miR-93-3p; hsa-miR-17-5p; hsa-miR-423-5p; hsa-miR-100-5p; hsa-miR-125b-5p; hsa-miR-331-3p; hsa-miR-222-3p; hsa-miR-93-5p; hsa-miR-671-5p; hsa-miR-125b-2-3p; hsa-miR-1303
Gene Ontology (miRWalk)	GO0006281 dna repair	enriched	0.00692425	14	hsa-miR-93-3p; hsa-miR-17-5p; hsa-miR-106a-5p; hsa-miR-423-5p; hsa-miR-99a-5p; hsa-miR-100-5p; hsa-miR-125b-5p; hsa-miR-217; hsa-miR-331-3p; hsa-miR-222-3p; hsa-miR-93-5p; hsa-miR-191-5p; hsa-miR-216a-5p; hsa-miR-671-5p
Gene Ontology (miRWalk)	GO0006661 phosphatidylinositol biosynthetic process	enriched	0.00692425	14	hsa-miR-93-3p; hsa-miR-17-5p; hsa-miR-106a-5p; hsa-miR-106b-3p; hsa-miR-423-5p; hsa-miR-100-5p; hsa-miR-125b-5p; hsa-miR-217; hsa-miR-331-3p; hsa-miR-222-3p; hsa-miR-93-5p; hsa-miR-191-5p; hsa-miR-216a-5p; hsa-miR-671-5p
Gene Ontology (miRWalk)	GO0005158 insulin receptor binding	enriched	0.0762266	11	hsa-miR-17-5p; hsa-miR-423-5p; hsa-miR-99a-5p; hsa-miR-100-5p; hsa-miR-125b-5p; hsa-miR-217; hsa-miR-331-3p; hsa-miR-222-3p; hsa-miR-93-5p; hsa-miR-191-5p; hsa-miR-1303
Gene Ontology (miRWalk)	GO0006917 induction of apoptosis	enriched	0.00692425	14	hsa-miR-93-3p; hsa-miR-17-5p; hsa-miR-106a-5p; hsa-miR-106b-3p; hsa-miR-423-5p; hsa-miR-99a-5p; hsa-miR-100-5p; hsa-miR-125b-5p; hsa-miR-217; hsa-miR-331-3p; hsa-miR-222-3p; hsa-miR-93-5p; hsa-miR-216a-5p; hsa-miR-671-5p
Pathways (miRWalk)	P00021 FGF signaling pathway	enriched	0.00699072	12	hsa-miR-93-3p; hsa-miR-17-5p; hsa-miR-106a-5p; hsa-miR-423-5p; hsa-miR-99a-5p; hsa-miR-100-5p; hsa-miR-125b-5p; hsa-miR-217; hsa-miR-331-3p; hsa-miR-222-3p; hsa-miR-93-5p; hsa-miR-1303
Gene Ontology (miRWalk)	GO0005741 mitochondrial outer membrane	enriched	0.0762266	11	hsa-miR-93-3p; hsa-miR-17-5p; hsa-miR-106a-5p; hsa-miR-99a-5p; hsa-miR-100-5p; hsa-miR-125b-5p; hsa-miR-331-3p; hsa-miR-222-3p; hsa-miR-93-5p; hsa-miR-191-5p; hsa-miR-582-5p
Gene Ontology (miRWalk)	GO0005768 endosome	enriched	0.0762266	11	hsa-miR-93-3p; hsa-miR-17-5p; hsa-miR-106b-3p; hsa-miR-423-5p; hsa-miR-100-5p; hsa-miR-125b-5p; hsa-miR-331-3p; hsa-miR-222-3p; hsa-miR-93-5p; hsa-miR-191-5p; hsa-miR-1303
Pathways (miRWalk)	WP2034 Leptin signaling pathway	enriched	0.00699072	12	hsa-miR-93-3p; hsa-miR-17-5p; hsa-miR-106b-3p; hsa-miR-99a-5p; hsa-miR-100-5p; hsa-miR-137; hsa-miR-125b-5p; hsa-miR-217; hsa-miR-331-3p; hsa-miR-222-3p; hsa-miR-93-5p; hsa-miR-216a-5p
Pathways (miRWalk)	WP254 Apoptosis	enriched	0.00699072	12	hsa-miR-93-3p; hsa-miR-17-5p; hsa-miR-106a-5p; hsa-miR-423-5p; hsa-miR-99a-5p; hsa-miR-100-5p; hsa-miR-542-3p; hsa-miR-125b-5p; hsa-miR-331-3p; hsa-miR-222-3p; hsa-miR-93-5p; hsa-miR-582-5p
Pathways (miRWalk)	WP710 DNA damage response only ATM dependent	enriched	0.00699072	12	hsa-miR-93-3p; hsa-miR-17-5p; hsa-miR-106a-5p; hsa-miR-423-5p; hsa-miR-100-5p; hsa-miR-137; hsa-miR-125b-5p; hsa-miR-217; hsa-miR-331-3p; hsa-miR-222-3p; hsa-miR-93-5p; hsa-miR-216a-5p
Pathways (miRWalk)	hsa04660 T cell receptor signaling pathway	enriched	0.00699072	12	hsa-miR-93-3p; hsa-miR-17-5p; hsa-miR-106a-5p; hsa-miR-423-5p; hsa-miR-100-5p; hsa-miR-137; hsa-miR-125b-5p; hsa-miR-217; hsa-miR-331-3p; hsa-miR-222-3p; hsa-miR-93-5p; hsa-miR-216a-5p
Gene Ontology (miRWalk)	GO0000287 magnesium ion binding	enriched	0.00699072	12	hsa-miR-93-3p; hsa-miR-17-5p; hsa-miR-106a-5p; hsa-miR-423-5p; hsa-miR-99a-5p; hsa-miR-100-5p; hsa-miR-125b-5p; hsa-miR-217; hsa-miR-331-3p; hsa-miR-222-3p; hsa-miR-93-5p; hsa-miR-216a-5p
Gene Ontology (miRWalk)	GO0004722 protein serine threonine phosphatase activity	enriched	0.00699072	12	hsa-miR-93-3p; hsa-miR-17-5p; hsa-miR-106a-5p; hsa-miR-106b-3p; hsa-miR-423-5p; hsa-miR-99a-5p; hsa-miR-125b-5p; hsa-miR-217; hsa-miR-331-3p; hsa-miR-222-3p; hsa-miR-93-5p; hsa-miR-216a-5p
Gene Ontology (miRWalk)	GO0004725 protein tyrosine phosphatase activity	enriched	0.00699072	12	hsa-miR-93-3p; hsa-miR-17-5p; hsa-miR-106a-5p; hsa-miR-106b-3p; hsa-miR-423-5p; hsa-miR-100-5p; hsa-miR-125b-5p; hsa-miR-217; hsa-miR-331-3p; hsa-miR-222-3p; hsa-miR-93-5p; hsa-miR-216a-5p
Gene Ontology (miRWalk)	GO0006521 regulation of cellular amino acid metabolic process	enriched	0.0762266	11	hsa-miR-93-3p; hsa-miR-17-5p; hsa-miR-423-5p; hsa-miR-99a-5p; hsa-miR-100-5p; hsa-miR-125b-5p; hsa-miR-331-3p; hsa-miR-222-3p; hsa-miR-93-5p; hsa-miR-191-5p; hsa-miR-1303
Gene Ontology (miRWalk)	GO0006470 protein dephosphorylation	enriched	0.00699072	12	hsa-miR-93-3p; hsa-miR-17-5p; hsa-miR-106a-5p; hsa-miR-106b-3p; hsa-miR-423-5p; hsa-miR-100-5p; hsa-miR-125b-5p; hsa-miR-217; hsa-miR-331-3p; hsa-miR-222-3p; hsa-miR-93-5p; hsa-miR-216a-5p
Gene Ontology (miRWalk)	GO0006928 cellular component movement	enriched	0.00699072	12	hsa-miR-93-3p; hsa-miR-17-5p; hsa-miR-106a-5p; hsa-miR-423-5p; hsa-miR-99a-5p; hsa-miR-100-5p; hsa-miR-137; hsa-miR-125b-5p; hsa-miR-331-3p; hsa-miR-222-3p; hsa-miR-93-5p; hsa-miR-1303
Gene Ontology (miRWalk)	GO0007067 mitosis	enriched	0.00699072	12	hsa-miR-93-3p; hsa-miR-17-5p; hsa-miR-106a-5p; hsa-miR-423-5p; hsa-miR-99a-5p; hsa-miR-100-5p; hsa-miR-542-3p; hsa-miR-125b-5p; hsa-miR-331-3p; hsa-miR-222-3p; hsa-miR-93-5p; hsa-miR-671-5p
Gene Ontology (miRWalk)	GO0007155 cell adhesion	enriched	0.00699072	12	hsa-miR-93-3p; hsa-miR-17-5p; hsa-miR-106a-5p; hsa-miR-423-5p; hsa-miR-100-5p; hsa-miR-137; hsa-miR-125b-5p; hsa-miR-217; hsa-miR-331-3p; hsa-miR-222-3p; hsa-miR-93-5p; hsa-miR-671-5p
Gene Ontology (miRWalk)	GO0008286 insulin receptor signaling pathway	enriched	0.00699072	12	hsa-miR-93-3p; hsa-miR-17-5p; hsa-miR-106b-3p; hsa-miR-423-5p; hsa-miR-99a-5p; hsa-miR-100-5p; hsa-miR-125b-5p; hsa-miR-217; hsa-miR-331-3p; hsa-miR-222-3p; hsa-miR-93-5p; hsa-miR-1303
Gene Ontology (miRWalk)	GO0030496 midbody	enriched	0.00699072	12	hsa-miR-93-3p; hsa-miR-17-5p; hsa-miR-106a-5p; hsa-miR-106b-3p; hsa-miR-100-5p; hsa-miR-137; hsa-miR-542-3p; hsa-miR-125b-5p; hsa-miR-331-3p; hsa-miR-222-3p; hsa-miR-93-5p; hsa-miR-216a-5p
Gene Ontology (miRWalk)	GO0030521 androgen receptor signaling pathway	enriched	0.00699072	12	hsa-miR-93-3p; hsa-miR-17-5p; hsa-miR-106a-5p; hsa-miR-423-5p; hsa-miR-99a-5p; hsa-miR-100-5p; hsa-miR-137; hsa-miR-125b-5p; hsa-miR-331-3p; hsa-miR-222-3p; hsa-miR-93-5p; hsa-miR-1303
Gene Ontology (miRWalk)	GO0043433 negative regulation of sequence specific dna binding transcription factor activity	enriched	0.00699072	12	hsa-miR-93-3p; hsa-miR-17-5p; hsa-miR-106a-5p; hsa-miR-99a-5p; hsa-miR-100-5p; hsa-miR-137; hsa-miR-125b-5p; hsa-miR-217; hsa-miR-331-3p; hsa-miR-222-3p; hsa-miR-93-5p; hsa-miR-216a-5p
Gene Ontology (miRWalk)	GO0007569 cell aging	enriched	0.116734	11	hsa-miR-93-3p; hsa-miR-17-5p; hsa-miR-99a-5p; hsa-miR-542-3p; hsa-miR-125b-5p; hsa-miR-217; hsa-miR-331-3p; hsa-miR-222-3p; hsa-miR-93-5p; hsa-miR-216a-5p; hsa-miR-1303
Pathways (miRWalk)	hsa05211 Renal cell carcinoma	enriched	0.00707293	16	hsa-miR-93-3p; hsa-miR-17-5p; hsa-miR-106a-5p; hsa-miR-106b-3p; hsa-miR-423-5p; hsa-miR-99a-5p; hsa-miR-100-5p; hsa-miR-137; hsa-miR-125b-5p; hsa-miR-217; hsa-miR-331-3p; hsa-miR-222-3p; hsa-miR-93-5p; hsa-miR-191-5p; hsa-miR-216a-5p; hsa-miR-1303
Gene Ontology (miRWalk)	GO0007411 axon guidance	enriched	0.00707293	16	hsa-miR-93-3p; hsa-miR-17-5p; hsa-miR-106a-5p; hsa-miR-106b-3p; hsa-miR-423-5p; hsa-miR-99a-5p; hsa-miR-100-5p; hsa-miR-137; hsa-miR-125b-5p; hsa-miR-217; hsa-miR-331-3p; hsa-miR-222-3p; hsa-miR-93-5p; hsa-miR-191-5p; hsa-miR-216a-5p; hsa-miR-1303
Pathways (miRWalk)	WP384 Apoptosis Modulation by HSP70	enriched	0.00738916	2	hsa-miR-93-3p; hsa-miR-106a-5p
Gene Ontology (miRWalk)	GO0001537 n acetylgalactosamine 4 o sulfotransferase activity	enriched	0.00738916	2	hsa-miR-17-5p; hsa-miR-106a-5p
Gene Ontology (miRWalk)	GO0001819 positive regulation of cytokine production	enriched	0.00738916	2	hsa-miR-17-5p; hsa-miR-106a-5p
Gene Ontology (miRWalk)	GO0001917 photoreceptor inner segment	enriched	0.00738916	2	hsa-miR-93-3p; hsa-miR-106a-5p
Gene Ontology (miRWalk)	GO0016051 carbohydrate biosynthetic process	enriched	0.00738916	2	hsa-miR-17-5p; hsa-miR-106a-5p
Gene Ontology (miRWalk)	GO0030208 dermatan sulfate biosynthetic process	enriched	0.00738916	2	hsa-miR-17-5p; hsa-miR-106a-5p
Gene Ontology (miRWalk)	GO0030903 notochord development	enriched	0.00738916	2	hsa-miR-17-5p; hsa-miR-106a-5p
Gene Ontology (miRWalk)	GO0032695 negative regulation of interleukin 12 production	enriched	0.00738916	2	hsa-miR-17-5p; hsa-miR-106a-5p
Gene Ontology (miRWalk)	GO0034145 positive regulation of toll like receptor 4 signaling pathway	enriched	0.00738916	2	hsa-miR-17-5p; hsa-miR-106a-5p
Gene Ontology (miRWalk)	GO0033138 positive regulation of peptidyl serine phosphorylation	enriched	0.14355	11	hsa-miR-93-3p; hsa-miR-17-5p; hsa-miR-106a-5p; hsa-miR-423-5p; hsa-miR-137; hsa-miR-125b-5p; hsa-miR-331-3p; hsa-miR-93-5p; hsa-miR-191-5p; hsa-miR-216a-5p; hsa-miR-1303
Gene Ontology (miRWalk)	GO0042130 negative regulation of t cell proliferation	enriched	0.00738916	2	hsa-miR-17-5p; hsa-miR-106a-5p
Gene Ontology (miRWalk)	GO0042470 melanosome	enriched	0.0762266	11	hsa-miR-93-3p; hsa-miR-17-5p; hsa-miR-423-5p; hsa-miR-99a-5p; hsa-miR-100-5p; hsa-miR-125b-5p; hsa-miR-331-3p; hsa-miR-222-3p; hsa-miR-93-5p; hsa-miR-191-5p; hsa-miR-1303
Gene Ontology (miRWalk)	GO0042590 antigen processing and presentation of exogenous peptide antigen via mhc class i	enriched	0.0762266	11	hsa-miR-93-3p; hsa-miR-17-5p; hsa-miR-423-5p; hsa-miR-99a-5p; hsa-miR-100-5p; hsa-miR-125b-5p; hsa-miR-331-3p; hsa-miR-222-3p; hsa-miR-93-5p; hsa-miR-191-5p; hsa-miR-1303
Gene Ontology (miRWalk)	GO0042448 progesterone metabolic process	enriched	0.00738916	2	hsa-miR-93-3p; hsa-miR-106a-5p
Gene Ontology (miRWalk)	GO0046849 bone remodeling	enriched	0.00738916	2	hsa-miR-17-5p; hsa-miR-106a-5p
Gene Ontology (miRWalk)	GO0043085 positive regulation of catalytic activity	enriched	0.243948	11	hsa-miR-93-3p; hsa-miR-17-5p; hsa-miR-99a-5p; hsa-miR-100-5p; hsa-miR-125b-5p; hsa-miR-331-3p; hsa-miR-222-3p; hsa-miR-93-5p; hsa-miR-191-5p; hsa-miR-671-5p; hsa-miR-1303
Gene Ontology (miRWalk)	GO0045740 positive regulation of dna replication	enriched	0.116734	11	hsa-miR-93-3p; hsa-miR-106b-3p; hsa-miR-99a-5p; hsa-miR-100-5p; hsa-miR-137; hsa-miR-125b-5p; hsa-miR-331-3p; hsa-miR-222-3p; hsa-miR-93-5p; hsa-miR-216a-5p; hsa-miR-1303
Gene Ontology (miRWalk)	GO0050909 sensory perception of taste	enriched	0.00738916	2	hsa-miR-17-5p; hsa-miR-106a-5p
Gene Ontology (miRWalk)	GO0060170 cilium membrane	enriched	0.00738916	2	hsa-miR-17-5p; hsa-miR-106a-5p
Gene Ontology (miRWalk)	GO0060413 atrial septum morphogenesis	enriched	0.00738916	2	hsa-miR-17-5p; hsa-miR-106a-5p
Gene Ontology (miRWalk)	GO0061314 notch signaling involved in heart development	enriched	0.00738916	2	hsa-miR-17-5p; hsa-miR-106a-5p
Gene Ontology (miRWalk)	GO0071773 cellular response to bmp stimulus	enriched	0.00738916	2	hsa-miR-93-3p; hsa-miR-106a-5p
Gene Ontology (miRWalk)	GO0071786 endoplasmic reticulum tubular network organization	enriched	0.00738916	2	hsa-miR-17-5p; hsa-miR-106a-5p
Target genes (miRTarbase)	ARHGAP5	enriched	0.00738916	2	hsa-miR-17-5p; hsa-miR-106a-5p
Target genes (miRTarbase)	CHST14	enriched	0.00738916	2	hsa-miR-17-5p; hsa-miR-106a-5p
Target genes (miRTarbase)	CHTF8	enriched	0.00738916	2	hsa-miR-17-5p; hsa-miR-106a-5p
Target genes (miRTarbase)	DCBLD2	enriched	0.00738916	2	hsa-miR-17-5p; hsa-miR-106a-5p
Target genes (miRTarbase)	GNB1	enriched	0.00738916	2	hsa-miR-17-5p; hsa-miR-106a-5p
Target genes (miRTarbase)	HDHD1	enriched	0.00738916	2	hsa-miR-17-5p; hsa-miR-106a-5p
Diseases (published studies about miRNA profiles from peripheral blood)	psoriasis deregulated	enriched	0.330574	11	hsa-miR-93-3p; hsa-miR-106a-5p; hsa-miR-423-5p; hsa-miR-137; hsa-miR-125b-5p; hsa-miR-331-3p; hsa-miR-222-3p; hsa-miR-93-5p; hsa-miR-191-5p; hsa-miR-582-3p; hsa-miR-1303
Target genes (miRTarbase)	NOTCH2	enriched	0.00738916	2	hsa-miR-17-5p; hsa-miR-106a-5p
Pathways (miRWalk)	P00006 Apoptosis signaling pathway	enriched	0.131099	10	hsa-miR-93-3p; hsa-miR-17-5p; hsa-miR-106a-5p; hsa-miR-423-5p; hsa-miR-125b-5p; hsa-miR-331-3p; hsa-miR-222-3p; hsa-miR-93-5p; hsa-miR-191-5p; hsa-miR-582-5p
Target genes (miRTarbase)	PELI1	enriched	0.00738916	2	hsa-miR-17-5p; hsa-miR-106a-5p
Target genes (miRTarbase)	RTCA	enriched	0.00738916	2	hsa-miR-17-5p; hsa-miR-106a-5p
Target genes (miRTarbase)	RTN3	enriched	0.00738916	2	hsa-miR-17-5p; hsa-miR-106a-5p
Target genes (miRTarbase)	SEPT2	enriched	0.00738916	2	hsa-miR-17-5p; hsa-miR-106a-5p
Pathways (miRWalk)	WP2118 Arrhythmogenic right ventricular cardiomyopathy	enriched	0.201747	10	hsa-miR-93-3p; hsa-miR-17-5p; hsa-miR-423-5p; hsa-miR-100-5p; hsa-miR-125b-5p; hsa-miR-331-3p; hsa-miR-222-3p; hsa-miR-93-5p; hsa-miR-671-5p; hsa-miR-1303
Target genes (miRTarbase)	SIPA1L3	enriched	0.00738916	2	hsa-miR-17-5p; hsa-miR-106a-5p
Target genes (miRTarbase)	SIRPA	enriched	0.00738916	2	hsa-miR-17-5p; hsa-miR-106a-5p
Target genes (miRTarbase)	WEE1	enriched	0.00738916	2	hsa-miR-17-5p; hsa-miR-106a-5p
Pathways (miRWalk)	hsa05223 Non small cell lung cancer	enriched	0.00852345	14	hsa-miR-93-3p; hsa-miR-17-5p; hsa-miR-106a-5p; hsa-miR-423-5p; hsa-miR-99a-5p; hsa-miR-100-5p; hsa-miR-137; hsa-miR-125b-5p; hsa-miR-217; hsa-miR-331-3p; hsa-miR-222-3p; hsa-miR-93-5p; hsa-miR-191-5p; hsa-miR-1303
Gene Ontology (miRWalk)	GO0003682 chromatin binding	enriched	0.00852345	14	hsa-miR-93-3p; hsa-miR-17-5p; hsa-miR-106b-3p; hsa-miR-423-5p; hsa-miR-99a-5p; hsa-miR-100-5p; hsa-miR-137; hsa-miR-125b-5p; hsa-miR-217; hsa-miR-331-3p; hsa-miR-222-3p; hsa-miR-93-5p; hsa-miR-191-5p; hsa-miR-125b-2-3p
Gene Ontology (miRWalk)	GO0048471 perinuclear region of cytoplasm	enriched	0.00852345	14	hsa-miR-93-3p; hsa-miR-17-5p; hsa-miR-106a-5p; hsa-miR-106b-3p; hsa-miR-423-5p; hsa-miR-99a-5p; hsa-miR-100-5p; hsa-miR-125b-5p; hsa-miR-217; hsa-miR-331-3p; hsa-miR-222-3p; hsa-miR-93-5p; hsa-miR-191-5p; hsa-miR-139-3p
Pathways (miRWalk)	hsa03050 Proteasome	enriched	0.131099	10	hsa-miR-93-3p; hsa-miR-423-5p; hsa-miR-99a-5p; hsa-miR-100-5p; hsa-miR-125b-5p; hsa-miR-331-3p; hsa-miR-222-3p; hsa-miR-93-5p; hsa-miR-191-5p; hsa-miR-1303
Pathways (miRWalk)	hsa04060 Cytokine cytokine receptor interaction	enriched	0.131099	10	hsa-miR-93-3p; hsa-miR-17-5p; hsa-miR-106a-5p; hsa-miR-100-5p; hsa-miR-125b-5p; hsa-miR-331-3p; hsa-miR-222-3p; hsa-miR-93-5p; hsa-miR-191-5p; hsa-miR-1303
Gene Ontology (miRWalk)	GO0006693 prostaglandin metabolic process	enriched	0.00881647	5	hsa-miR-17-5p; hsa-miR-99a-5p; hsa-miR-100-5p; hsa-miR-137; hsa-miR-125b-5p
Gene Ontology (miRWalk)	GO0007528 neuromuscular junction development	enriched	0.00881647	5	hsa-miR-93-3p; hsa-miR-423-5p; hsa-miR-99a-5p; hsa-miR-100-5p; hsa-miR-125b-5p
Gene Ontology (miRWalk)	GO0030282 bone mineralization	enriched	0.00881647	5	hsa-miR-17-5p; hsa-miR-99a-5p; hsa-miR-100-5p; hsa-miR-137; hsa-miR-125b-5p
Gene Ontology (miRWalk)	GO0043231 intracellular membrane bounded organelle	enriched	0.00889639	16	hsa-miR-93-3p; hsa-miR-17-5p; hsa-miR-106a-5p; hsa-miR-106b-3p; hsa-miR-423-5p; hsa-miR-99a-5p; hsa-miR-100-5p; hsa-miR-137; hsa-miR-125b-5p; hsa-miR-217; hsa-miR-331-3p; hsa-miR-222-3p; hsa-miR-93-5p; hsa-miR-191-5p; hsa-miR-671-5p; hsa-miR-125b-2-3p
Pathways (miRWalk)	hsa03040 Spliceosome	enriched	0.00889639	13	hsa-miR-93-3p; hsa-miR-17-5p; hsa-miR-106a-5p; hsa-miR-106b-3p; hsa-miR-423-5p; hsa-miR-99a-5p; hsa-miR-100-5p; hsa-miR-125b-5p; hsa-miR-331-3p; hsa-miR-222-3p; hsa-miR-93-5p; hsa-miR-191-5p; hsa-miR-671-5p
Pathways (miRWalk)	hsa04120 Ubiquitin mediated proteolysis	enriched	0.00889639	13	hsa-miR-93-3p; hsa-miR-17-5p; hsa-miR-106a-5p; hsa-miR-106b-3p; hsa-miR-423-5p; hsa-miR-99a-5p; hsa-miR-100-5p; hsa-miR-125b-5p; hsa-miR-331-3p; hsa-miR-222-3p; hsa-miR-93-5p; hsa-miR-671-5p; hsa-miR-1303
Pathways (miRWalk)	hsa05012 Parkinsons disease	enriched	0.00889639	13	hsa-miR-93-3p; hsa-miR-17-5p; hsa-miR-106a-5p; hsa-miR-106b-3p; hsa-miR-423-5p; hsa-miR-99a-5p; hsa-miR-100-5p; hsa-miR-125b-5p; hsa-miR-331-3p; hsa-miR-222-3p; hsa-miR-93-5p; hsa-miR-671-5p; hsa-miR-125b-2-3p
Pathways (miRWalk)	hsa05412 Arrhythmogenic right ventricular cardiomyopathy ARVC	enriched	0.201747	10	hsa-miR-93-3p; hsa-miR-17-5p; hsa-miR-423-5p; hsa-miR-100-5p; hsa-miR-125b-5p; hsa-miR-331-3p; hsa-miR-222-3p; hsa-miR-93-5p; hsa-miR-671-5p; hsa-miR-1303
Pathways (miRWalk)	hsa05016 Huntingtons disease	enriched	0.00889639	13	hsa-miR-93-3p; hsa-miR-17-5p; hsa-miR-106a-5p; hsa-miR-106b-3p; hsa-miR-423-5p; hsa-miR-99a-5p; hsa-miR-100-5p; hsa-miR-125b-5p; hsa-miR-331-3p; hsa-miR-222-3p; hsa-miR-93-5p; hsa-miR-671-5p; hsa-miR-125b-2-3p
Gene Ontology (miRWalk)	GO0005575 cellular component	enriched	0.00889639	13	hsa-miR-93-3p; hsa-miR-17-5p; hsa-miR-106a-5p; hsa-miR-106b-3p; hsa-miR-423-5p; hsa-miR-99a-5p; hsa-miR-100-5p; hsa-miR-125b-5p; hsa-miR-331-3p; hsa-miR-222-3p; hsa-miR-93-5p; hsa-miR-671-5p; hsa-miR-125b-2-3p
Gene Ontology (miRWalk)	GO0000228 nuclear chromosome	enriched	0.131099	10	hsa-miR-93-3p; hsa-miR-106b-3p; hsa-miR-100-5p; hsa-miR-542-3p; hsa-miR-125b-5p; hsa-miR-331-3p; hsa-miR-222-3p; hsa-miR-93-5p; hsa-miR-191-5p; hsa-miR-1303
Gene Ontology (miRWalk)	GO0007219 notch signaling pathway	enriched	0.00889639	13	hsa-miR-93-3p; hsa-miR-17-5p; hsa-miR-106a-5p; hsa-miR-106b-3p; hsa-miR-423-5p; hsa-miR-99a-5p; hsa-miR-100-5p; hsa-miR-125b-5p; hsa-miR-331-3p; hsa-miR-222-3p; hsa-miR-93-5p; hsa-miR-191-5p; hsa-miR-671-5p
Gene Ontology (miRWalk)	GO0016607 nuclear speck	enriched	0.00889639	13	hsa-miR-93-3p; hsa-miR-17-5p; hsa-miR-106a-5p; hsa-miR-106b-3p; hsa-miR-423-5p; hsa-miR-99a-5p; hsa-miR-100-5p; hsa-miR-125b-5p; hsa-miR-331-3p; hsa-miR-222-3p; hsa-miR-93-5p; hsa-miR-671-5p; hsa-miR-1303
Gene Ontology (miRWalk)	GO0022904 respiratory electron transport chain	enriched	0.00889639	13	hsa-miR-93-3p; hsa-miR-17-5p; hsa-miR-106a-5p; hsa-miR-106b-3p; hsa-miR-423-5p; hsa-miR-99a-5p; hsa-miR-100-5p; hsa-miR-125b-5p; hsa-miR-331-3p; hsa-miR-222-3p; hsa-miR-93-5p; hsa-miR-671-5p; hsa-miR-125b-2-3p
Gene Ontology (miRWalk)	GO0034641 cellular nitrogen compound metabolic process	enriched	0.00889639	13	hsa-miR-93-3p; hsa-miR-17-5p; hsa-miR-106a-5p; hsa-miR-106b-3p; hsa-miR-423-5p; hsa-miR-99a-5p; hsa-miR-100-5p; hsa-miR-125b-5p; hsa-miR-331-3p; hsa-miR-222-3p; hsa-miR-93-5p; hsa-miR-191-5p; hsa-miR-1303
Pathways (miRWalk)	P00018 EGF receptor signaling pathway	enriched	0.00913242	11	hsa-miR-93-3p; hsa-miR-17-5p; hsa-miR-423-5p; hsa-miR-99a-5p; hsa-miR-100-5p; hsa-miR-125b-5p; hsa-miR-217; hsa-miR-331-3p; hsa-miR-222-3p; hsa-miR-93-5p; hsa-miR-191-5p
Pathways (miRWalk)	P00049 Parkinson disease	enriched	0.00913242	11	hsa-miR-93-3p; hsa-miR-17-5p; hsa-miR-106a-5p; hsa-miR-423-5p; hsa-miR-99a-5p; hsa-miR-100-5p; hsa-miR-125b-5p; hsa-miR-331-3p; hsa-miR-222-3p; hsa-miR-93-5p; hsa-miR-191-5p
Pathways (miRWalk)	WP314 FAS pathway and Stress induction of HSP regulation	enriched	0.00913242	11	hsa-miR-93-3p; hsa-miR-17-5p; hsa-miR-106a-5p; hsa-miR-423-5p; hsa-miR-99a-5p; hsa-miR-100-5p; hsa-miR-125b-5p; hsa-miR-331-3p; hsa-miR-222-3p; hsa-miR-93-5p; hsa-miR-191-5p
Pathways (miRWalk)	hsa04650 Natural killer cell mediated cytotoxicity	enriched	0.00913242	11	hsa-miR-93-3p; hsa-miR-17-5p; hsa-miR-106a-5p; hsa-miR-423-5p; hsa-miR-100-5p; hsa-miR-125b-5p; hsa-miR-217; hsa-miR-331-3p; hsa-miR-222-3p; hsa-miR-93-5p; hsa-miR-191-5p
Pathways (miRWalk)	hsa04960 Aldosterone regulated sodium reabsorption	enriched	0.00913242	11	hsa-miR-93-3p; hsa-miR-17-5p; hsa-miR-423-5p; hsa-miR-99a-5p; hsa-miR-100-5p; hsa-miR-125b-5p; hsa-miR-217; hsa-miR-331-3p; hsa-miR-222-3p; hsa-miR-93-5p; hsa-miR-191-5p
Pathways (miRWalk)	hsa05216 Thyroid cancer	enriched	0.00913242	11	hsa-miR-93-3p; hsa-miR-17-5p; hsa-miR-106a-5p; hsa-miR-423-5p; hsa-miR-99a-5p; hsa-miR-125b-5p; hsa-miR-217; hsa-miR-331-3p; hsa-miR-222-3p; hsa-miR-93-5p; hsa-miR-191-5p
Gene Ontology (miRWalk)	GO0000087 m phase of mitotic cell cycle	enriched	0.00913242	11	hsa-miR-93-3p; hsa-miR-106b-3p; hsa-miR-423-5p; hsa-miR-99a-5p; hsa-miR-100-5p; hsa-miR-542-3p; hsa-miR-125b-5p; hsa-miR-331-3p; hsa-miR-222-3p; hsa-miR-93-5p; hsa-miR-191-5p
Gene Ontology (miRWalk)	GO0005125 cytokine activity	enriched	0.0780205	10	hsa-miR-17-5p; hsa-miR-106a-5p; hsa-miR-423-5p; hsa-miR-100-5p; hsa-miR-125b-5p; hsa-miR-331-3p; hsa-miR-222-3p; hsa-miR-93-5p; hsa-miR-191-5p; hsa-miR-671-5p
Gene Ontology (miRWalk)	GO0000236 mitotic prometaphase	enriched	0.00913242	11	hsa-miR-93-3p; hsa-miR-106b-3p; hsa-miR-423-5p; hsa-miR-99a-5p; hsa-miR-100-5p; hsa-miR-542-3p; hsa-miR-125b-5p; hsa-miR-331-3p; hsa-miR-222-3p; hsa-miR-93-5p; hsa-miR-191-5p
Gene Ontology (miRWalk)	GO0004672 protein kinase activity	enriched	0.00913242	11	hsa-miR-93-3p; hsa-miR-17-5p; hsa-miR-106a-5p; hsa-miR-423-5p; hsa-miR-99a-5p; hsa-miR-100-5p; hsa-miR-125b-5p; hsa-miR-331-3p; hsa-miR-222-3p; hsa-miR-93-5p; hsa-miR-191-5p
Gene Ontology (miRWalk)	GO0005102 receptor binding	enriched	0.00913242	11	hsa-miR-93-3p; hsa-miR-17-5p; hsa-miR-106a-5p; hsa-miR-423-5p; hsa-miR-99a-5p; hsa-miR-100-5p; hsa-miR-125b-5p; hsa-miR-331-3p; hsa-miR-222-3p; hsa-miR-93-5p; hsa-miR-191-5p
Gene Ontology (miRWalk)	GO0006886 intracellular protein transport	enriched	0.00913242	11	hsa-miR-93-3p; hsa-miR-17-5p; hsa-miR-106a-5p; hsa-miR-423-5p; hsa-miR-99a-5p; hsa-miR-100-5p; hsa-miR-125b-5p; hsa-miR-331-3p; hsa-miR-222-3p; hsa-miR-93-5p; hsa-miR-191-5p
Gene Ontology (miRWalk)	GO0006006 glucose metabolic process	enriched	0.0780205	10	hsa-miR-93-3p; hsa-miR-17-5p; hsa-miR-106b-3p; hsa-miR-423-5p; hsa-miR-125b-5p; hsa-miR-331-3p; hsa-miR-222-3p; hsa-miR-93-5p; hsa-miR-191-5p; hsa-miR-671-5p
Gene Ontology (miRWalk)	GO0006284 base excision repair	enriched	0.201747	10	hsa-miR-93-3p; hsa-miR-17-5p; hsa-miR-99a-5p; hsa-miR-100-5p; hsa-miR-125b-5p; hsa-miR-331-3p; hsa-miR-222-3p; hsa-miR-93-5p; hsa-miR-671-5p; hsa-miR-1303
Gene Ontology (miRWalk)	GO0006954 inflammatory response	enriched	0.00913242	11	hsa-miR-17-5p; hsa-miR-106a-5p; hsa-miR-423-5p; hsa-miR-99a-5p; hsa-miR-100-5p; hsa-miR-137; hsa-miR-125b-5p; hsa-miR-331-3p; hsa-miR-222-3p; hsa-miR-93-5p; hsa-miR-191-5p
Gene Ontology (miRWalk)	GO0006955 immune response	enriched	0.00913242	11	hsa-miR-93-3p; hsa-miR-17-5p; hsa-miR-106b-3p; hsa-miR-423-5p; hsa-miR-99a-5p; hsa-miR-100-5p; hsa-miR-125b-5p; hsa-miR-331-3p; hsa-miR-222-3p; hsa-miR-93-5p; hsa-miR-191-5p
Gene Ontology (miRWalk)	GO0008219 cell death	enriched	0.00913242	11	hsa-miR-93-3p; hsa-miR-17-5p; hsa-miR-106a-5p; hsa-miR-423-5p; hsa-miR-99a-5p; hsa-miR-100-5p; hsa-miR-125b-5p; hsa-miR-331-3p; hsa-miR-222-3p; hsa-miR-93-5p; hsa-miR-191-5p
Gene Ontology (miRWalk)	GO0030198 extracellular matrix organization	enriched	0.00913242	11	hsa-miR-17-5p; hsa-miR-106a-5p; hsa-miR-106b-3p; hsa-miR-423-5p; hsa-miR-99a-5p; hsa-miR-100-5p; hsa-miR-125b-5p; hsa-miR-331-3p; hsa-miR-222-3p; hsa-miR-93-5p; hsa-miR-191-5p
Gene Ontology (miRWalk)	GO0007059 chromosome segregation	enriched	0.0780205	10	hsa-miR-93-3p; hsa-miR-17-5p; hsa-miR-106a-5p; hsa-miR-99a-5p; hsa-miR-542-3p; hsa-miR-331-3p; hsa-miR-222-3p; hsa-miR-93-5p; hsa-miR-191-5p; hsa-miR-671-5p
Gene Ontology (miRWalk)	GO0002437 inflammatory response to antigenic stimulus	enriched	0.00957854	3	hsa-miR-17-5p; hsa-miR-106a-5p; hsa-miR-100-5p
Gene Ontology (miRWalk)	GO0004520 endodeoxyribonuclease activity	enriched	0.00957854	3	hsa-miR-17-5p; hsa-miR-99a-5p; hsa-miR-100-5p
Gene Ontology (miRWalk)	GO0007346 regulation of mitotic cell cycle	enriched	0.0780205	10	hsa-miR-17-5p; hsa-miR-106a-5p; hsa-miR-423-5p; hsa-miR-99a-5p; hsa-miR-100-5p; hsa-miR-217; hsa-miR-331-3p; hsa-miR-93-5p; hsa-miR-216a-5p; hsa-miR-671-5p
Gene Ontology (miRWalk)	GO0007420 brain development	enriched	0.201747	10	hsa-miR-93-3p; hsa-miR-17-5p; hsa-miR-106a-5p; hsa-miR-100-5p; hsa-miR-125b-5p; hsa-miR-331-3p; hsa-miR-222-3p; hsa-miR-93-5p; hsa-miR-671-5p; hsa-miR-1303
Gene Ontology (miRWalk)	GO0004528 phosphodiesterase i activity	enriched	0.00957854	3	hsa-miR-17-5p; hsa-miR-99a-5p; hsa-miR-100-5p
Gene Ontology (miRWalk)	GO0005391 sodiumpotassium exchanging atpase activity	enriched	0.00957854	3	hsa-miR-93-3p; hsa-miR-99a-5p; hsa-miR-100-5p
Gene Ontology (miRWalk)	GO0008047 enzyme activator activity	enriched	0.330609	10	hsa-miR-93-3p; hsa-miR-17-5p; hsa-miR-99a-5p; hsa-miR-100-5p; hsa-miR-331-3p; hsa-miR-222-3p; hsa-miR-93-5p; hsa-miR-191-5p; hsa-miR-671-5p; hsa-miR-1303
Gene Ontology (miRWalk)	GO0005675 holo tfiih complex	enriched	0.00957854	3	hsa-miR-17-5p; hsa-miR-99a-5p; hsa-miR-100-5p
Gene Ontology (miRWalk)	GO0005890 sodiumpotassium exchanging atpase complex	enriched	0.00957854	3	hsa-miR-93-3p; hsa-miR-99a-5p; hsa-miR-100-5p
Gene Ontology (miRWalk)	GO0010468 regulation of gene expression	enriched	0.110328	10	hsa-miR-17-5p; hsa-miR-106a-5p; hsa-miR-106b-3p; hsa-miR-100-5p; hsa-miR-137; hsa-miR-125b-5p; hsa-miR-217; hsa-miR-222-3p; hsa-miR-191-5p; hsa-miR-1303
Gene Ontology (miRWalk)	GO0010629 negative regulation of gene expression	enriched	0.0780205	10	hsa-miR-93-3p; hsa-miR-17-5p; hsa-miR-106a-5p; hsa-miR-137; hsa-miR-125b-5p; hsa-miR-331-3p; hsa-miR-222-3p; hsa-miR-93-5p; hsa-miR-216a-5p; hsa-miR-671-5p
Gene Ontology (miRWalk)	GO0014069 postsynaptic density	enriched	0.131099	10	hsa-miR-93-3p; hsa-miR-17-5p; hsa-miR-423-5p; hsa-miR-137; hsa-miR-125b-5p; hsa-miR-331-3p; hsa-miR-222-3p; hsa-miR-93-5p; hsa-miR-191-5p; hsa-miR-1303
Gene Ontology (miRWalk)	GO0006362 transcription elongation from rna polymerase i promoter	enriched	0.00957854	3	hsa-miR-17-5p; hsa-miR-99a-5p; hsa-miR-100-5p
Gene Ontology (miRWalk)	GO0006363 termination of rna polymerase i transcription	enriched	0.00957854	3	hsa-miR-17-5p; hsa-miR-99a-5p; hsa-miR-100-5p
Gene Ontology (miRWalk)	GO0008353 rna polymerase ii carboxy terminal domain kinase activity	enriched	0.00957854	3	hsa-miR-17-5p; hsa-miR-99a-5p; hsa-miR-100-5p
Gene Ontology (miRWalk)	GO0016324 apical plasma membrane	enriched	0.201747	10	hsa-miR-93-3p; hsa-miR-17-5p; hsa-miR-423-5p; hsa-miR-100-5p; hsa-miR-125b-5p; hsa-miR-331-3p; hsa-miR-222-3p; hsa-miR-93-5p; hsa-miR-671-5p; hsa-miR-139-3p
Gene Ontology (miRWalk)	GO0014701 junctional sarcoplasmic reticulum membrane	enriched	0.00957854	3	hsa-miR-17-5p; hsa-miR-99a-5p; hsa-miR-100-5p
Gene Ontology (miRWalk)	GO0016604 nuclear body	enriched	0.383568	10	hsa-miR-17-5p; hsa-miR-423-5p; hsa-miR-99a-5p; hsa-miR-100-5p; hsa-miR-125b-5p; hsa-miR-222-3p; hsa-miR-93-5p; hsa-miR-671-5p; hsa-miR-139-3p; hsa-miR-1303
Gene Ontology (miRWalk)	GO0030660 golgi associated vesicle membrane	enriched	0.00957854	3	hsa-miR-93-3p; hsa-miR-99a-5p; hsa-miR-100-5p
Gene Ontology (miRWalk)	GO0032872 regulation of stress activated mapk cascade	enriched	0.00957854	3	hsa-miR-93-3p; hsa-miR-17-5p; hsa-miR-100-5p
Gene Ontology (miRWalk)	GO0019432 triglyceride biosynthetic process	enriched	0.131099	10	hsa-miR-93-3p; hsa-miR-17-5p; hsa-miR-423-5p; hsa-miR-100-5p; hsa-miR-125b-5p; hsa-miR-331-3p; hsa-miR-222-3p; hsa-miR-93-5p; hsa-miR-191-5p; hsa-miR-1303
Gene Ontology (miRWalk)	GO0030027 lamellipodium	enriched	0.0780205	10	hsa-miR-93-3p; hsa-miR-17-5p; hsa-miR-423-5p; hsa-miR-137; hsa-miR-125b-5p; hsa-miR-331-3p; hsa-miR-222-3p; hsa-miR-93-5p; hsa-miR-191-5p; hsa-miR-671-5p
Gene Ontology (miRWalk)	GO0030097 hemopoiesis	enriched	0.138776	10	hsa-miR-17-5p; hsa-miR-106a-5p; hsa-miR-106b-3p; hsa-miR-423-5p; hsa-miR-125b-5p; hsa-miR-331-3p; hsa-miR-222-3p; hsa-miR-93-5p; hsa-miR-671-5p; hsa-miR-125b-2-3p
Gene Ontology (miRWalk)	GO0033267 axon part	enriched	0.00957854	3	hsa-miR-93-3p; hsa-miR-17-5p; hsa-miR-100-5p
Gene Ontology (miRWalk)	GO0035024 negative regulation of rho protein signal transduction	enriched	0.00957854	3	hsa-miR-17-5p; hsa-miR-99a-5p; hsa-miR-100-5p
Gene Ontology (miRWalk)	GO0044444 cytoplasmic part	enriched	0.00957854	3	hsa-miR-93-3p; hsa-miR-423-5p; hsa-miR-100-5p
Gene Ontology (miRWalk)	GO0047496 vesicle transport along microtubule	enriched	0.00957854	3	hsa-miR-93-3p; hsa-miR-17-5p; hsa-miR-100-5p
Gene Ontology (miRWalk)	GO0048407 platelet derived growth factor binding	enriched	0.00957854	3	hsa-miR-106a-5p; hsa-miR-99a-5p; hsa-miR-100-5p
Gene Ontology (miRWalk)	GO0031012 extracellular matrix	enriched	0.0780205	10	hsa-miR-93-3p; hsa-miR-17-5p; hsa-miR-423-5p; hsa-miR-99a-5p; hsa-miR-100-5p; hsa-miR-125b-5p; hsa-miR-222-3p; hsa-miR-93-5p; hsa-miR-191-5p; hsa-miR-671-5p
Gene Ontology (miRWalk)	GO0060402 calcium ion transport into cytosol	enriched	0.00957854	3	hsa-miR-17-5p; hsa-miR-99a-5p; hsa-miR-100-5p
Gene Ontology (miRWalk)	GO0080111 dna demethylation	enriched	0.00957854	3	hsa-miR-17-5p; hsa-miR-99a-5p; hsa-miR-100-5p
Chromosomal location (miRBase)	Chromosome 14	depleted	0.00957854	3	hsa-miR-758-3p; hsa-miR-1185-2-3p; hsa-miR-1185-1-3p
Target genes (miRTarbase)	APEX1	enriched	0.00957854	3	hsa-miR-17-5p; hsa-miR-99a-5p; hsa-miR-100-5p
Target genes (miRTarbase)	CIRH1A	enriched	0.00957854	3	hsa-miR-106b-3p; hsa-miR-99a-5p; hsa-miR-100-5p
Target genes (miRTarbase)	COX2	enriched	0.00957854	3	hsa-miR-17-5p; hsa-miR-99a-5p; hsa-miR-100-5p
Gene Ontology (miRWalk)	GO0043123 positive regulation of i kappab kinase nf kappab cascade	enriched	0.0897377	10	hsa-miR-93-3p; hsa-miR-17-5p; hsa-miR-106a-5p; hsa-miR-99a-5p; hsa-miR-100-5p; hsa-miR-331-3p; hsa-miR-222-3p; hsa-miR-93-5p; hsa-miR-191-5p; hsa-miR-139-3p
Target genes (miRTarbase)	CUL2	enriched	0.00957854	3	hsa-miR-93-3p; hsa-miR-99a-5p; hsa-miR-100-5p
Target genes (miRTarbase)	MED12	enriched	0.00957854	3	hsa-miR-17-5p; hsa-miR-99a-5p; hsa-miR-100-5p
Target genes (miRTarbase)	NDE1	enriched	0.00957854	3	hsa-miR-423-5p; hsa-miR-99a-5p; hsa-miR-100-5p
Gene Ontology (miRWalk)	GO0045211 postsynaptic membrane	enriched	0.131099	10	hsa-miR-93-3p; hsa-miR-17-5p; hsa-miR-423-5p; hsa-miR-99a-5p; hsa-miR-125b-5p; hsa-miR-331-3p; hsa-miR-222-3p; hsa-miR-93-5p; hsa-miR-191-5p; hsa-miR-1303
Target genes (miRTarbase)	RPS15A	enriched	0.00957854	3	hsa-miR-17-5p; hsa-miR-423-5p; hsa-miR-100-5p
Target genes (miRTarbase)	UBA2	enriched	0.00957854	3	hsa-miR-93-3p; hsa-miR-99a-5p; hsa-miR-100-5p
Gene Ontology (miRWalk)	GO0005215 transporter activity	enriched	0.0096211	11	hsa-miR-93-3p; hsa-miR-17-5p; hsa-miR-106a-5p; hsa-miR-106b-3p; hsa-miR-423-5p; hsa-miR-99a-5p; hsa-miR-125b-5p; hsa-miR-331-3p; hsa-miR-222-3p; hsa-miR-93-5p; hsa-miR-125b-2-3p
Gene Ontology (miRWalk)	GO0010033 response to organic substance	enriched	0.0096417	4	hsa-miR-93-3p; hsa-miR-17-5p; hsa-miR-106a-5p; hsa-miR-222-3p
Gene Ontology (miRWalk)	GO0046579 positive regulation of ras protein signal transduction	enriched	0.0096417	4	hsa-miR-93-3p; hsa-miR-17-5p; hsa-miR-106a-5p; hsa-miR-222-3p
Gene Ontology (miRWalk)	GO0046930 pore complex	enriched	0.0096417	4	hsa-miR-93-3p; hsa-miR-17-5p; hsa-miR-106a-5p; hsa-miR-125b-5p
Gene Ontology (miRWalk)	GO0051425 ptb domain binding	enriched	0.0096417	4	hsa-miR-93-3p; hsa-miR-17-5p; hsa-miR-106a-5p; hsa-miR-222-3p
Target genes (miRTarbase)	PRPF8	enriched	0.0096417	4	hsa-miR-93-3p; hsa-miR-17-5p; hsa-miR-106a-5p; hsa-miR-93-5p
Diseases (published studies about miRNA profiles from peripheral blood)	prostate cancer deregulated	enriched	0.131099	10	hsa-miR-93-3p; hsa-miR-17-5p; hsa-miR-106a-5p; hsa-miR-423-5p; hsa-miR-137; hsa-miR-222-3p; hsa-miR-93-5p; hsa-miR-548i; hsa-miR-191-5p; hsa-miR-582-3p
Gene Ontology (miRWalk)	GO0006351 transcription dna dependent	enriched	0.00971492	19	hsa-miR-93-3p; hsa-miR-17-5p; hsa-miR-106a-5p; hsa-miR-106b-3p; hsa-miR-423-5p; hsa-miR-99a-5p; hsa-miR-100-5p; hsa-miR-137; hsa-miR-542-3p; hsa-miR-125b-5p; hsa-miR-217; hsa-miR-331-3p; hsa-miR-222-3p; hsa-miR-93-5p; hsa-miR-191-5p; hsa-miR-216a-5p; hsa-miR-671-5p; hsa-miR-125b-2-3p; hsa-miR-1303
Pathways (miRWalk)	P00012 Cadherin signaling pathway	enriched	0.0679634	9	hsa-miR-93-3p; hsa-miR-17-5p; hsa-miR-423-5p; hsa-miR-100-5p; hsa-miR-125b-5p; hsa-miR-331-3p; hsa-miR-222-3p; hsa-miR-93-5p; hsa-miR-1303
Gene Ontology (miRWalk)	GO0046872 metal ion binding	enriched	0.00971492	19	hsa-miR-93-3p; hsa-miR-17-5p; hsa-miR-106a-5p; hsa-miR-106b-3p; hsa-miR-423-5p; hsa-miR-99a-5p; hsa-miR-100-5p; hsa-miR-137; hsa-miR-542-3p; hsa-miR-125b-5p; hsa-miR-217; hsa-miR-331-3p; hsa-miR-222-3p; hsa-miR-93-5p; hsa-miR-191-5p; hsa-miR-216a-5p; hsa-miR-671-5p; hsa-miR-125b-2-3p; hsa-miR-1303
Pathways (miRWalk)	hsa04150 mTOR signaling pathway	enriched	0.00971492	10	hsa-miR-17-5p; hsa-miR-106a-5p; hsa-miR-106b-3p; hsa-miR-423-5p; hsa-miR-99a-5p; hsa-miR-100-5p; hsa-miR-125b-5p; hsa-miR-331-3p; hsa-miR-93-5p; hsa-miR-191-5p
Pathways (miRWalk)	P00044 Nicotinic acetylcholine receptor signaling pathway	enriched	0.0679634	9	hsa-miR-93-3p; hsa-miR-106b-3p; hsa-miR-423-5p; hsa-miR-100-5p; hsa-miR-125b-5p; hsa-miR-331-3p; hsa-miR-222-3p; hsa-miR-93-5p; hsa-miR-1303
Gene Ontology (miRWalk)	GO0030424 axon	enriched	0.00971492	10	hsa-miR-93-3p; hsa-miR-17-5p; hsa-miR-106a-5p; hsa-miR-106b-3p; hsa-miR-423-5p; hsa-miR-100-5p; hsa-miR-331-3p; hsa-miR-222-3p; hsa-miR-93-5p; hsa-miR-1303
Pathways (miRWalk)	P04376 5HT4 type receptor mediated signaling pathway	enriched	0.0102449	7	hsa-miR-17-5p; hsa-miR-106a-5p; hsa-miR-423-5p; hsa-miR-99a-5p; hsa-miR-100-5p; hsa-miR-331-3p; hsa-miR-93-5p
Pathways (miRWalk)	WP357 Fatty Acid Biosynthesis	enriched	0.195139	9	hsa-miR-93-3p; hsa-miR-17-5p; hsa-miR-100-5p; hsa-miR-125b-5p; hsa-miR-331-3p; hsa-miR-222-3p; hsa-miR-93-5p; hsa-miR-191-5p; hsa-miR-1303
Pathways (miRWalk)	P04377 Beta1 adrenergic receptor signaling pathway	enriched	0.0102449	7	hsa-miR-17-5p; hsa-miR-106a-5p; hsa-miR-423-5p; hsa-miR-99a-5p; hsa-miR-100-5p; hsa-miR-331-3p; hsa-miR-93-5p
Pathways (miRWalk)	P04378 Beta2 adrenergic receptor signaling pathway	enriched	0.0102449	7	hsa-miR-17-5p; hsa-miR-106a-5p; hsa-miR-423-5p; hsa-miR-99a-5p; hsa-miR-100-5p; hsa-miR-331-3p; hsa-miR-93-5p
Pathways (miRWalk)	WP560 TGF beta Signaling Pathway2	enriched	0.0579722	9	hsa-miR-17-5p; hsa-miR-99a-5p; hsa-miR-100-5p; hsa-miR-125b-5p; hsa-miR-217; hsa-miR-331-3p; hsa-miR-222-3p; hsa-miR-93-5p; hsa-miR-216a-5p
Pathways (miRWalk)	WP623 Oxidative phosphorylation	enriched	0.16955	9	hsa-miR-17-5p; hsa-miR-423-5p; hsa-miR-99a-5p; hsa-miR-100-5p; hsa-miR-125b-5p; hsa-miR-331-3p; hsa-miR-93-5p; hsa-miR-671-5p; hsa-miR-125b-2-3p
Pathways (miRWalk)	P04379 Beta3 adrenergic receptor signaling pathway	enriched	0.0102449	7	hsa-miR-17-5p; hsa-miR-106a-5p; hsa-miR-423-5p; hsa-miR-99a-5p; hsa-miR-100-5p; hsa-miR-331-3p; hsa-miR-93-5p
Pathways (miRWalk)	hsa04020 Calcium signaling pathway	enriched	0.0525914	9	hsa-miR-17-5p; hsa-miR-106a-5p; hsa-miR-423-5p; hsa-miR-99a-5p; hsa-miR-100-5p; hsa-miR-125b-5p; hsa-miR-331-3p; hsa-miR-93-5p; hsa-miR-671-5p
Pathways (miRWalk)	P04380 Cortocotropin releasing factor receptor signaling pathway	enriched	0.0102449	7	hsa-miR-17-5p; hsa-miR-106a-5p; hsa-miR-423-5p; hsa-miR-99a-5p; hsa-miR-100-5p; hsa-miR-331-3p; hsa-miR-93-5p
Pathways (miRWalk)	hsa04260 Cardiac muscle contraction	enriched	0.0525914	9	hsa-miR-93-3p; hsa-miR-17-5p; hsa-miR-106b-3p; hsa-miR-99a-5p; hsa-miR-100-5p; hsa-miR-125b-5p; hsa-miR-331-3p; hsa-miR-93-5p; hsa-miR-671-5p
Pathways (miRWalk)	P04386 Histamine H2 receptor mediated signaling pathway	enriched	0.0102449	7	hsa-miR-17-5p; hsa-miR-106a-5p; hsa-miR-423-5p; hsa-miR-99a-5p; hsa-miR-100-5p; hsa-miR-331-3p; hsa-miR-93-5p
Pathways (miRWalk)	P05731 GABA B receptor II signaling	enriched	0.0102449	7	hsa-miR-17-5p; hsa-miR-106a-5p; hsa-miR-423-5p; hsa-miR-99a-5p; hsa-miR-100-5p; hsa-miR-331-3p; hsa-miR-93-5p
Pathways (miRWalk)	WP1601 Fluoropyrimidine Activity	enriched	0.0102449	7	hsa-miR-93-3p; hsa-miR-17-5p; hsa-miR-423-5p; hsa-miR-99a-5p; hsa-miR-100-5p; hsa-miR-125b-5p; hsa-miR-222-3p
Gene Ontology (miRWalk)	GO0006370 7 methylguanosine mrna capping	enriched	0.0102449	7	hsa-miR-93-3p; hsa-miR-17-5p; hsa-miR-423-5p; hsa-miR-99a-5p; hsa-miR-100-5p; hsa-miR-331-3p; hsa-miR-93-5p
Gene Ontology (miRWalk)	GO0009952 anterior posterior pattern specification	enriched	0.0102449	7	hsa-miR-93-3p; hsa-miR-17-5p; hsa-miR-106a-5p; hsa-miR-423-5p; hsa-miR-100-5p; hsa-miR-331-3p; hsa-miR-93-5p
Gene Ontology (miRWalk)	GO0016925 protein sumoylation	enriched	0.0102449	7	hsa-miR-93-3p; hsa-miR-106b-3p; hsa-miR-423-5p; hsa-miR-99a-5p; hsa-miR-100-5p; hsa-miR-125b-5p; hsa-miR-93-5p
Gene Ontology (miRWalk)	GO0035872 nucleotide binding domain leucine rich repeat containing receptor signaling pathway	enriched	0.0102449	7	hsa-miR-93-3p; hsa-miR-17-5p; hsa-miR-106a-5p; hsa-miR-99a-5p; hsa-miR-100-5p; hsa-miR-125b-5p; hsa-miR-222-3p
Gene Ontology (miRWalk)	GO0046966 thyroid hormone receptor binding	enriched	0.0102449	7	hsa-miR-93-3p; hsa-miR-17-5p; hsa-miR-423-5p; hsa-miR-99a-5p; hsa-miR-100-5p; hsa-miR-125b-5p; hsa-miR-1303
Pathways (miRWalk)	hsa05110 Vibrio cholerae infection	enriched	0.0525914	9	hsa-miR-93-3p; hsa-miR-17-5p; hsa-miR-423-5p; hsa-miR-99a-5p; hsa-miR-100-5p; hsa-miR-331-3p; hsa-miR-222-3p; hsa-miR-93-5p; hsa-miR-1303
Pathways (miRWalk)	hsa05120 Epithelial cell signaling in Helicobacter pylori infection	enriched	0.296156	9	hsa-miR-93-3p; hsa-miR-17-5p; hsa-miR-423-5p; hsa-miR-137; hsa-miR-125b-5p; hsa-miR-222-3p; hsa-miR-93-5p; hsa-miR-216a-5p; hsa-miR-1303
Gene Ontology (miRWalk)	GO0071377 cellular response to glucagon stimulus	enriched	0.0102449	7	hsa-miR-17-5p; hsa-miR-106a-5p; hsa-miR-423-5p; hsa-miR-99a-5p; hsa-miR-100-5p; hsa-miR-331-3p; hsa-miR-93-5p
Gene Ontology (miRWalk)	GO0006366 transcription from rna polymerase ii promoter	enriched	0.0106838	14	hsa-miR-93-3p; hsa-miR-17-5p; hsa-miR-106b-3p; hsa-miR-423-5p; hsa-miR-99a-5p; hsa-miR-100-5p; hsa-miR-137; hsa-miR-125b-5p; hsa-miR-4324; hsa-miR-331-3p; hsa-miR-222-3p; hsa-miR-93-5p; hsa-miR-671-5p; hsa-miR-125b-2-3p
Gene Ontology (miRWalk)	GO0000186 activation of mapkk activity	enriched	0.195139	9	hsa-miR-93-3p; hsa-miR-106b-3p; hsa-miR-100-5p; hsa-miR-125b-5p; hsa-miR-217; hsa-miR-331-3p; hsa-miR-93-5p; hsa-miR-191-5p; hsa-miR-1303
Gene Ontology (miRWalk)	GO0000187 activation of mapk activity	enriched	0.0525914	9	hsa-miR-93-3p; hsa-miR-17-5p; hsa-miR-423-5p; hsa-miR-99a-5p; hsa-miR-100-5p; hsa-miR-125b-5p; hsa-miR-222-3p; hsa-miR-93-5p; hsa-miR-1303
Gene Ontology (miRWalk)	GO0006974 response to dna damage stimulus	enriched	0.0106838	14	hsa-miR-93-3p; hsa-miR-17-5p; hsa-miR-106a-5p; hsa-miR-106b-3p; hsa-miR-423-5p; hsa-miR-99a-5p; hsa-miR-100-5p; hsa-miR-125b-5p; hsa-miR-217; hsa-miR-331-3p; hsa-miR-222-3p; hsa-miR-93-5p; hsa-miR-216a-5p; hsa-miR-125b-2-3p
Gene Ontology (miRWalk)	GO0000775 chromosome centromeric region	enriched	0.103196	9	hsa-miR-93-3p; hsa-miR-17-5p; hsa-miR-106a-5p; hsa-miR-542-3p; hsa-miR-331-3p; hsa-miR-222-3p; hsa-miR-93-5p; hsa-miR-191-5p; hsa-miR-671-5p
Gene Ontology (miRWalk)	GO0000922 spindle pole	enriched	0.0679634	9	hsa-miR-93-3p; hsa-miR-17-5p; hsa-miR-106a-5p; hsa-miR-100-5p; hsa-miR-125b-5p; hsa-miR-331-3p; hsa-miR-222-3p; hsa-miR-93-5p; hsa-miR-671-5p
Gene Ontology (miRWalk)	GO0001047 core promoter binding	enriched	0.0679634	9	hsa-miR-17-5p; hsa-miR-106a-5p; hsa-miR-99a-5p; hsa-miR-100-5p; hsa-miR-125b-5p; hsa-miR-217; hsa-miR-331-3p; hsa-miR-93-5p; hsa-miR-671-5p
Gene Ontology (miRWalk)	GO0001726 ruffle	enriched	0.195139	9	hsa-miR-93-3p; hsa-miR-17-5p; hsa-miR-423-5p; hsa-miR-137; hsa-miR-125b-5p; hsa-miR-331-3p; hsa-miR-222-3p; hsa-miR-191-5p; hsa-miR-1303
Gene Ontology (miRWalk)	GO0001764 neuron migration	enriched	0.0525914	9	hsa-miR-93-3p; hsa-miR-17-5p; hsa-miR-106b-3p; hsa-miR-99a-5p; hsa-miR-100-5p; hsa-miR-331-3p; hsa-miR-222-3p; hsa-miR-93-5p; hsa-miR-1303
Gene Ontology (miRWalk)	GO0031398 positive regulation of protein ubiquitination	enriched	0.0107249	8	hsa-miR-93-3p; hsa-miR-17-5p; hsa-miR-106a-5p; hsa-miR-99a-5p; hsa-miR-100-5p; hsa-miR-125b-5p; hsa-miR-217; hsa-miR-216a-5p
Gene Ontology (miRWalk)	GO0006805 xenobiotic metabolic process	enriched	0.0115113	9	hsa-miR-17-5p; hsa-miR-106a-5p; hsa-miR-423-5p; hsa-miR-99a-5p; hsa-miR-100-5p; hsa-miR-137; hsa-miR-125b-5p; hsa-miR-331-3p; hsa-miR-191-5p
Gene Ontology (miRWalk)	GO0042059 negative regulation of epidermal growth factor receptor signaling pathway	enriched	0.0115113	9	hsa-miR-93-3p; hsa-miR-17-5p; hsa-miR-423-5p; hsa-miR-99a-5p; hsa-miR-100-5p; hsa-miR-137; hsa-miR-331-3p; hsa-miR-93-5p; hsa-miR-216a-5p
Gene Ontology (miRWalk)	GO0003712 transcription cofactor activity	enriched	0.0679634	9	hsa-miR-17-5p; hsa-miR-423-5p; hsa-miR-99a-5p; hsa-miR-100-5p; hsa-miR-125b-5p; hsa-miR-4324; hsa-miR-331-3p; hsa-miR-93-5p; hsa-miR-1303
Gene Ontology (miRWalk)	GO0003906 dna apurinic or apyrimidinic site lyase activity	enriched	0.0679634	9	hsa-miR-17-5p; hsa-miR-106b-3p; hsa-miR-99a-5p; hsa-miR-100-5p; hsa-miR-125b-5p; hsa-miR-331-3p; hsa-miR-222-3p; hsa-miR-93-5p; hsa-miR-671-5p
Gene Ontology (miRWalk)	GO0004438 phosphatidylinositol 3 phosphatase activity	enriched	0.0579722	9	hsa-miR-17-5p; hsa-miR-106a-5p; hsa-miR-106b-3p; hsa-miR-423-5p; hsa-miR-125b-5p; hsa-miR-217; hsa-miR-222-3p; hsa-miR-93-5p; hsa-miR-216a-5p
Gene Ontology (miRWalk)	GO0004721 phosphoprotein phosphatase activity	enriched	0.0579722	9	hsa-miR-93-3p; hsa-miR-17-5p; hsa-miR-100-5p; hsa-miR-125b-5p; hsa-miR-217; hsa-miR-331-3p; hsa-miR-222-3p; hsa-miR-93-5p; hsa-miR-216a-5p
Gene Ontology (miRWalk)	GO0004843 ubiquitin specific protease activity	enriched	0.16955	9	hsa-miR-93-3p; hsa-miR-423-5p; hsa-miR-100-5p; hsa-miR-125b-5p; hsa-miR-331-3p; hsa-miR-222-3p; hsa-miR-93-5p; hsa-miR-671-5p; hsa-miR-125b-2-3p
Pathways (miRWalk)	P00053 T cell activation	enriched	0.0116372	12	hsa-miR-93-3p; hsa-miR-17-5p; hsa-miR-423-5p; hsa-miR-100-5p; hsa-miR-137; hsa-miR-125b-5p; hsa-miR-217; hsa-miR-331-3p; hsa-miR-222-3p; hsa-miR-93-5p; hsa-miR-191-5p; hsa-miR-216a-5p
Gene Ontology (miRWalk)	GO0005198 structural molecule activity	enriched	0.0679634	9	hsa-miR-17-5p; hsa-miR-106b-3p; hsa-miR-423-5p; hsa-miR-100-5p; hsa-miR-125b-5p; hsa-miR-331-3p; hsa-miR-222-3p; hsa-miR-93-5p; hsa-miR-671-5p
Gene Ontology (miRWalk)	GO0005200 structural constituent of cytoskeleton	enriched	0.0525914	9	hsa-miR-93-3p; hsa-miR-17-5p; hsa-miR-423-5p; hsa-miR-99a-5p; hsa-miR-100-5p; hsa-miR-331-3p; hsa-miR-222-3p; hsa-miR-93-5p; hsa-miR-1303
Gene Ontology (miRWalk)	GO0005506 iron ion binding	enriched	0.0679634	9	hsa-miR-93-3p; hsa-miR-17-5p; hsa-miR-106a-5p; hsa-miR-99a-5p; hsa-miR-125b-5p; hsa-miR-331-3p; hsa-miR-222-3p; hsa-miR-93-5p; hsa-miR-671-5p
Pathways (miRWalk)	P04393 Ras Pathway	enriched	0.0116372	12	hsa-miR-93-3p; hsa-miR-17-5p; hsa-miR-423-5p; hsa-miR-100-5p; hsa-miR-137; hsa-miR-125b-5p; hsa-miR-217; hsa-miR-331-3p; hsa-miR-222-3p; hsa-miR-93-5p; hsa-miR-191-5p; hsa-miR-216a-5p
Gene Ontology (miRWalk)	GO0005578 proteinaceous extracellular matrix	enriched	0.0679634	9	hsa-miR-17-5p; hsa-miR-106a-5p; hsa-miR-106b-3p; hsa-miR-100-5p; hsa-miR-125b-5p; hsa-miR-331-3p; hsa-miR-222-3p; hsa-miR-93-5p; hsa-miR-671-5p
Gene Ontology (miRWalk)	GO0005637 nuclear inner membrane	enriched	0.0579722	9	hsa-miR-17-5p; hsa-miR-423-5p; hsa-miR-100-5p; hsa-miR-125b-5p; hsa-miR-217; hsa-miR-331-3p; hsa-miR-222-3p; hsa-miR-93-5p; hsa-miR-216a-5p
Gene Ontology (miRWalk)	GO0005764 lysosome	enriched	0.0525914	9	hsa-miR-93-3p; hsa-miR-17-5p; hsa-miR-423-5p; hsa-miR-99a-5p; hsa-miR-100-5p; hsa-miR-125b-5p; hsa-miR-331-3p; hsa-miR-93-5p; hsa-miR-1303
Gene Ontology (miRWalk)	GO0005769 early endosome	enriched	0.0679634	9	hsa-miR-93-3p; hsa-miR-17-5p; hsa-miR-106b-3p; hsa-miR-100-5p; hsa-miR-125b-5p; hsa-miR-331-3p; hsa-miR-222-3p; hsa-miR-93-5p; hsa-miR-1303
Pathways (miRWalk)	P04398 p53 pathway feedback loops 2	enriched	0.0116372	12	hsa-miR-17-5p; hsa-miR-106a-5p; hsa-miR-423-5p; hsa-miR-99a-5p; hsa-miR-100-5p; hsa-miR-125b-5p; hsa-miR-217; hsa-miR-331-3p; hsa-miR-222-3p; hsa-miR-93-5p; hsa-miR-191-5p; hsa-miR-216a-5p
Pathways (miRWalk)	hsa05213 Endometrial cancer	enriched	0.0116372	12	hsa-miR-93-3p; hsa-miR-17-5p; hsa-miR-423-5p; hsa-miR-100-5p; hsa-miR-542-3p; hsa-miR-125b-5p; hsa-miR-217; hsa-miR-331-3p; hsa-miR-222-3p; hsa-miR-93-5p; hsa-miR-191-5p; hsa-miR-216a-5p
Gene Ontology (miRWalk)	GO0005844 polysome	enriched	0.0525914	9	hsa-miR-93-3p; hsa-miR-17-5p; hsa-miR-106a-5p; hsa-miR-99a-5p; hsa-miR-100-5p; hsa-miR-125b-5p; hsa-miR-222-3p; hsa-miR-93-5p; hsa-miR-671-5p
Gene Ontology (miRWalk)	GO0005635 nuclear envelope	enriched	0.0116372	12	hsa-miR-93-3p; hsa-miR-106b-3p; hsa-miR-423-5p; hsa-miR-99a-5p; hsa-miR-100-5p; hsa-miR-125b-5p; hsa-miR-217; hsa-miR-331-3p; hsa-miR-222-3p; hsa-miR-93-5p; hsa-miR-191-5p; hsa-miR-216a-5p
Gene Ontology (miRWalk)	GO0006094 gluconeogenesis	enriched	0.0679634	9	hsa-miR-93-3p; hsa-miR-17-5p; hsa-miR-106b-3p; hsa-miR-423-5p; hsa-miR-125b-5p; hsa-miR-331-3p; hsa-miR-222-3p; hsa-miR-93-5p; hsa-miR-671-5p
Gene Ontology (miRWalk)	GO0008289 lipid binding	enriched	0.0116372	12	hsa-miR-17-5p; hsa-miR-423-5p; hsa-miR-99a-5p; hsa-miR-100-5p; hsa-miR-137; hsa-miR-125b-5p; hsa-miR-217; hsa-miR-331-3p; hsa-miR-222-3p; hsa-miR-93-5p; hsa-miR-191-5p; hsa-miR-216a-5p
Gene Ontology (miRWalk)	GO0006334 nucleosome assembly	enriched	0.0679634	9	hsa-miR-93-3p; hsa-miR-17-5p; hsa-miR-423-5p; hsa-miR-100-5p; hsa-miR-125b-5p; hsa-miR-331-3p; hsa-miR-222-3p; hsa-miR-93-5p; hsa-miR-671-5p
Gene Ontology (miRWalk)	GO0016055 wnt receptor signaling pathway	enriched	0.0116372	12	hsa-miR-93-3p; hsa-miR-17-5p; hsa-miR-106a-5p; hsa-miR-423-5p; hsa-miR-99a-5p; hsa-miR-100-5p; hsa-miR-125b-5p; hsa-miR-331-3p; hsa-miR-222-3p; hsa-miR-93-5p; hsa-miR-191-5p; hsa-miR-216a-5p
Gene Ontology (miRWalk)	GO0050821 protein stabilization	enriched	0.0116372	12	hsa-miR-17-5p; hsa-miR-106b-3p; hsa-miR-423-5p; hsa-miR-99a-5p; hsa-miR-100-5p; hsa-miR-125b-5p; hsa-miR-217; hsa-miR-331-3p; hsa-miR-222-3p; hsa-miR-93-5p; hsa-miR-191-5p; hsa-miR-216a-5p
Pathways (miRWalk)	P00023 General transcription regulation	enriched	0.0116795	5	hsa-miR-17-5p; hsa-miR-423-5p; hsa-miR-99a-5p; hsa-miR-100-5p; hsa-miR-93-5p
Pathways (miRWalk)	hsa03022 Basal transcription factors	enriched	0.0116795	5	hsa-miR-17-5p; hsa-miR-423-5p; hsa-miR-99a-5p; hsa-miR-100-5p; hsa-miR-93-5p
Gene Ontology (miRWalk)	GO0006464 cellular protein modification process	enriched	0.0679634	9	hsa-miR-93-3p; hsa-miR-17-5p; hsa-miR-106a-5p; hsa-miR-423-5p; hsa-miR-125b-5p; hsa-miR-331-3p; hsa-miR-222-3p; hsa-miR-93-5p; hsa-miR-671-5p
Gene Ontology (miRWalk)	GO0006513 protein monoubiquitination	enriched	0.0525914	9	hsa-miR-93-3p; hsa-miR-17-5p; hsa-miR-423-5p; hsa-miR-99a-5p; hsa-miR-100-5p; hsa-miR-125b-5p; hsa-miR-331-3p; hsa-miR-93-5p; hsa-miR-1303
Gene Ontology (miRWalk)	GO0006631 fatty acid metabolic process	enriched	0.195139	9	hsa-miR-93-3p; hsa-miR-17-5p; hsa-miR-423-5p; hsa-miR-125b-5p; hsa-miR-331-3p; hsa-miR-222-3p; hsa-miR-93-5p; hsa-miR-191-5p; hsa-miR-1303
Gene Ontology (miRWalk)	GO0006633 fatty acid biosynthetic process	enriched	0.195139	9	hsa-miR-93-3p; hsa-miR-17-5p; hsa-miR-100-5p; hsa-miR-125b-5p; hsa-miR-331-3p; hsa-miR-222-3p; hsa-miR-93-5p; hsa-miR-191-5p; hsa-miR-1303
Gene Ontology (miRWalk)	GO0000132 establishment of mitotic spindle orientation	enriched	0.0116795	5	hsa-miR-17-5p; hsa-miR-423-5p; hsa-miR-99a-5p; hsa-miR-100-5p; hsa-miR-222-3p
Gene Ontology (miRWalk)	GO0000718 nucleotide excision repair dna damage removal	enriched	0.0116795	5	hsa-miR-17-5p; hsa-miR-106a-5p; hsa-miR-99a-5p; hsa-miR-100-5p; hsa-miR-93-5p
Gene Ontology (miRWalk)	GO0006879 cellular iron ion homeostasis	enriched	0.0116795	5	hsa-miR-17-5p; hsa-miR-106b-3p; hsa-miR-423-5p; hsa-miR-100-5p; hsa-miR-93-5p
Gene Ontology (miRWalk)	GO0007517 muscle organ development	enriched	0.0579722	9	hsa-miR-93-3p; hsa-miR-17-5p; hsa-miR-99a-5p; hsa-miR-100-5p; hsa-miR-125b-5p; hsa-miR-217; hsa-miR-331-3p; hsa-miR-93-5p; hsa-miR-216a-5p
Gene Ontology (miRWalk)	GO0008094 dna dependent atpase activity	enriched	0.0116795	5	hsa-miR-17-5p; hsa-miR-423-5p; hsa-miR-99a-5p; hsa-miR-100-5p; hsa-miR-222-3p
Gene Ontology (miRWalk)	GO0010634 positive regulation of epithelial cell migration	enriched	0.0116795	5	hsa-miR-93-3p; hsa-miR-17-5p; hsa-miR-106b-3p; hsa-miR-100-5p; hsa-miR-93-5p
Gene Ontology (miRWalk)	GO0007584 response to nutrient	enriched	0.103196	9	hsa-miR-93-3p; hsa-miR-17-5p; hsa-miR-99a-5p; hsa-miR-100-5p; hsa-miR-125b-5p; hsa-miR-331-3p; hsa-miR-93-5p; hsa-miR-191-5p; hsa-miR-671-5p
Gene Ontology (miRWalk)	GO0007611 learning or memory	enriched	0.103196	9	hsa-miR-17-5p; hsa-miR-100-5p; hsa-miR-125b-5p; hsa-miR-217; hsa-miR-331-3p; hsa-miR-222-3p; hsa-miR-93-5p; hsa-miR-216a-5p; hsa-miR-671-5p
Gene Ontology (miRWalk)	GO0031575 mitotic cell cycle g1 s transition checkpoint	enriched	0.0116795	5	hsa-miR-17-5p; hsa-miR-106a-5p; hsa-miR-99a-5p; hsa-miR-100-5p; hsa-miR-93-5p
Gene Ontology (miRWalk)	GO0031669 cellular response to nutrient levels	enriched	0.0116795	5	hsa-miR-17-5p; hsa-miR-423-5p; hsa-miR-99a-5p; hsa-miR-100-5p; hsa-miR-222-3p
Gene Ontology (miRWalk)	GO0034088 maintenance of mitotic sister chromatid cohesion	enriched	0.0116795	5	hsa-miR-17-5p; hsa-miR-106a-5p; hsa-miR-99a-5p; hsa-miR-100-5p; hsa-miR-93-5p
Gene Ontology (miRWalk)	GO0042383 sarcolemma	enriched	0.0116795	5	hsa-miR-93-3p; hsa-miR-423-5p; hsa-miR-99a-5p; hsa-miR-100-5p; hsa-miR-222-3p
Gene Ontology (miRWalk)	GO0009055 electron carrier activity	enriched	0.0679634	9	hsa-miR-17-5p; hsa-miR-106a-5p; hsa-miR-106b-3p; hsa-miR-100-5p; hsa-miR-125b-5p; hsa-miR-331-3p; hsa-miR-222-3p; hsa-miR-93-5p; hsa-miR-671-5p
Gene Ontology (miRWalk)	GO0043200 response to amino acid stimulus	enriched	0.0116795	5	hsa-miR-17-5p; hsa-miR-423-5p; hsa-miR-99a-5p; hsa-miR-100-5p; hsa-miR-222-3p
Gene Ontology (miRWalk)	GO0012505 endomembrane system	enriched	0.0525914	9	hsa-miR-93-3p; hsa-miR-17-5p; hsa-miR-423-5p; hsa-miR-99a-5p; hsa-miR-100-5p; hsa-miR-125b-5p; hsa-miR-331-3p; hsa-miR-93-5p; hsa-miR-1303
Gene Ontology (miRWalk)	GO0015030 cajal body	enriched	0.0679634	9	hsa-miR-17-5p; hsa-miR-106b-3p; hsa-miR-423-5p; hsa-miR-99a-5p; hsa-miR-125b-5p; hsa-miR-331-3p; hsa-miR-222-3p; hsa-miR-93-5p; hsa-miR-1303
Gene Ontology (miRWalk)	GO0045842 positive regulation of mitotic metaphase anaphase transition	enriched	0.0116795	5	hsa-miR-17-5p; hsa-miR-106a-5p; hsa-miR-99a-5p; hsa-miR-100-5p; hsa-miR-93-5p
Gene Ontology (miRWalk)	GO0051298 centrosome duplication	enriched	0.0116795	5	hsa-miR-17-5p; hsa-miR-423-5p; hsa-miR-99a-5p; hsa-miR-100-5p; hsa-miR-93-5p
Gene Ontology (miRWalk)	GO0051496 positive regulation of stress fiber assembly	enriched	0.0116795	5	hsa-miR-17-5p; hsa-miR-423-5p; hsa-miR-99a-5p; hsa-miR-100-5p; hsa-miR-222-3p
Gene Ontology (miRWalk)	GO0061298 retina vasculature development in camera type eye	enriched	0.0116795	5	hsa-miR-93-3p; hsa-miR-17-5p; hsa-miR-106b-3p; hsa-miR-100-5p; hsa-miR-93-5p
Gene Ontology (miRWalk)	GO0016581 nurd complex	enriched	0.16955	9	hsa-miR-17-5p; hsa-miR-106b-3p; hsa-miR-423-5p; hsa-miR-99a-5p; hsa-miR-331-3p; hsa-miR-222-3p; hsa-miR-93-5p; hsa-miR-671-5p; hsa-miR-125b-2-3p
Target genes (miRTarbase)	RB1	enriched	0.0116795	5	hsa-miR-17-5p; hsa-miR-106a-5p; hsa-miR-99a-5p; hsa-miR-100-5p; hsa-miR-93-5p
Pathways (miRWalk)	WP176 Folate Metabolism	enriched	0.0119213	8	hsa-miR-93-3p; hsa-miR-17-5p; hsa-miR-106b-3p; hsa-miR-423-5p; hsa-miR-99a-5p; hsa-miR-125b-5p; hsa-miR-222-3p; hsa-miR-93-5p
Gene Ontology (miRWalk)	GO0042645 mitochondrial nucleoid	enriched	0.0119213	8	hsa-miR-93-3p; hsa-miR-17-5p; hsa-miR-106a-5p; hsa-miR-423-5p; hsa-miR-99a-5p; hsa-miR-125b-5p; hsa-miR-331-3p; hsa-miR-93-5p
Gene Ontology (miRWalk)	GO0001837 epithelial to mesenchymal transition	enriched	0.0121953	6	hsa-miR-93-3p; hsa-miR-17-5p; hsa-miR-106b-3p; hsa-miR-423-5p; hsa-miR-125b-5p; hsa-miR-331-3p
Gene Ontology (miRWalk)	GO0005604 basement membrane	enriched	0.0121953	6	hsa-miR-93-3p; hsa-miR-17-5p; hsa-miR-106a-5p; hsa-miR-423-5p; hsa-miR-125b-5p; hsa-miR-222-3p
Gene Ontology (miRWalk)	GO0009966 regulation of signal transduction	enriched	0.0121953	6	hsa-miR-93-3p; hsa-miR-17-5p; hsa-miR-106a-5p; hsa-miR-423-5p; hsa-miR-331-3p; hsa-miR-222-3p
Diseases (published studies about miRNA profiles from peripheral blood)	benign prostate hyperplasia deregulated	enriched	0.0121953	6	hsa-miR-93-3p; hsa-miR-17-5p; hsa-miR-106a-5p; hsa-miR-423-5p; hsa-miR-222-3p; hsa-miR-93-5p
Gene Ontology (miRWalk)	GO0007596 blood coagulation	enriched	0.0129977	17	hsa-miR-93-3p; hsa-miR-17-5p; hsa-miR-106a-5p; hsa-miR-106b-3p; hsa-miR-423-5p; hsa-miR-99a-5p; hsa-miR-100-5p; hsa-miR-137; hsa-miR-125b-5p; hsa-miR-217; hsa-miR-331-3p; hsa-miR-222-3p; hsa-miR-93-5p; hsa-miR-191-5p; hsa-miR-216a-5p; hsa-miR-671-5p; hsa-miR-1303
Gene Ontology (miRWalk)	GO0008285 negative regulation of cell proliferation	enriched	0.0129977	17	hsa-miR-93-3p; hsa-miR-17-5p; hsa-miR-106a-5p; hsa-miR-106b-3p; hsa-miR-423-5p; hsa-miR-99a-5p; hsa-miR-100-5p; hsa-miR-137; hsa-miR-125b-5p; hsa-miR-217; hsa-miR-331-3p; hsa-miR-222-3p; hsa-miR-93-5p; hsa-miR-191-5p; hsa-miR-216a-5p; hsa-miR-671-5p; hsa-miR-1303
Gene Ontology (miRWalk)	GO0031072 heat shock protein binding	enriched	0.180964	9	hsa-miR-93-3p; hsa-miR-17-5p; hsa-miR-423-5p; hsa-miR-99a-5p; hsa-miR-125b-5p; hsa-miR-331-3p; hsa-miR-222-3p; hsa-miR-191-5p; hsa-miR-1303
Gene Ontology (miRWalk)	GO0031966 mitochondrial membrane	enriched	0.0525914	9	hsa-miR-93-3p; hsa-miR-17-5p; hsa-miR-423-5p; hsa-miR-99a-5p; hsa-miR-100-5p; hsa-miR-125b-5p; hsa-miR-331-3p; hsa-miR-93-5p; hsa-miR-671-5p
Gene Ontology (miRWalk)	GO0034097 response to cytokine stimulus	enriched	0.0679634	9	hsa-miR-17-5p; hsa-miR-99a-5p; hsa-miR-100-5p; hsa-miR-137; hsa-miR-125b-5p; hsa-miR-331-3p; hsa-miR-222-3p; hsa-miR-93-5p; hsa-miR-582-5p
Gene Ontology (miRWalk)	GO0010467 gene expression	enriched	0.0129977	17	hsa-miR-93-3p; hsa-miR-17-5p; hsa-miR-106a-5p; hsa-miR-106b-3p; hsa-miR-423-5p; hsa-miR-99a-5p; hsa-miR-100-5p; hsa-miR-137; hsa-miR-125b-5p; hsa-miR-217; hsa-miR-331-3p; hsa-miR-222-3p; hsa-miR-93-5p; hsa-miR-191-5p; hsa-miR-216a-5p; hsa-miR-671-5p; hsa-miR-1303
Gene Ontology (miRWalk)	GO0004715 non membrane spanning protein tyrosine kinase activity	enriched	0.0131018	7	hsa-miR-93-3p; hsa-miR-17-5p; hsa-miR-106a-5p; hsa-miR-100-5p; hsa-miR-125b-5p; hsa-miR-331-3p; hsa-miR-222-3p
Gene Ontology (miRWalk)	GO0005689 u12 type spliceosomal complex	enriched	0.0131018	7	hsa-miR-93-3p; hsa-miR-423-5p; hsa-miR-100-5p; hsa-miR-137; hsa-miR-125b-5p; hsa-miR-331-3p; hsa-miR-222-3p
Gene Ontology (miRWalk)	GO0034329 cell junction assembly	enriched	0.0679634	9	hsa-miR-93-3p; hsa-miR-423-5p; hsa-miR-100-5p; hsa-miR-137; hsa-miR-542-3p; hsa-miR-331-3p; hsa-miR-222-3p; hsa-miR-93-5p; hsa-miR-1303
Gene Ontology (miRWalk)	GO0034332 adherens junction organization	enriched	0.296156	9	hsa-miR-93-3p; hsa-miR-423-5p; hsa-miR-100-5p; hsa-miR-137; hsa-miR-331-3p; hsa-miR-222-3p; hsa-miR-93-5p; hsa-miR-216a-5p; hsa-miR-1303
Gene Ontology (miRWalk)	GO0035338 long chain fatty acyl coa biosynthetic process	enriched	0.195139	9	hsa-miR-93-3p; hsa-miR-17-5p; hsa-miR-100-5p; hsa-miR-125b-5p; hsa-miR-331-3p; hsa-miR-222-3p; hsa-miR-93-5p; hsa-miR-191-5p; hsa-miR-1303
Gene Ontology (miRWalk)	GO0010494 cytoplasmic stress granule	enriched	0.0131018	7	hsa-miR-17-5p; hsa-miR-423-5p; hsa-miR-99a-5p; hsa-miR-137; hsa-miR-125b-5p; hsa-miR-331-3p; hsa-miR-222-3p
Gene Ontology (miRWalk)	GO0042326 negative regulation of phosphorylation	enriched	0.0579722	9	hsa-miR-17-5p; hsa-miR-106a-5p; hsa-miR-423-5p; hsa-miR-125b-5p; hsa-miR-217; hsa-miR-331-3p; hsa-miR-222-3p; hsa-miR-93-5p; hsa-miR-216a-5p
Gene Ontology (miRWalk)	GO0042692 muscle cell differentiation	enriched	0.0579722	9	hsa-miR-93-3p; hsa-miR-17-5p; hsa-miR-100-5p; hsa-miR-137; hsa-miR-125b-5p; hsa-miR-331-3p; hsa-miR-222-3p; hsa-miR-93-5p; hsa-miR-216a-5p
Gene Ontology (miRWalk)	GO0030326 embryonic limb morphogenesis	enriched	0.0131018	7	hsa-miR-17-5p; hsa-miR-106a-5p; hsa-miR-423-5p; hsa-miR-99a-5p; hsa-miR-125b-5p; hsa-miR-331-3p; hsa-miR-222-3p
Gene Ontology (miRWalk)	GO0043198 dendritic shaft	enriched	0.0131018	7	hsa-miR-93-3p; hsa-miR-17-5p; hsa-miR-106a-5p; hsa-miR-100-5p; hsa-miR-542-3p; hsa-miR-331-3p; hsa-miR-222-3p
Gene Ontology (miRWalk)	GO0043434 response to peptide hormone stimulus	enriched	0.103196	9	hsa-miR-106a-5p; hsa-miR-423-5p; hsa-miR-100-5p; hsa-miR-125b-5p; hsa-miR-217; hsa-miR-222-3p; hsa-miR-93-5p; hsa-miR-191-5p; hsa-miR-671-5p
Gene Ontology (miRWalk)	GO0043627 response to estrogen stimulus	enriched	0.16955	9	hsa-miR-17-5p; hsa-miR-106a-5p; hsa-miR-423-5p; hsa-miR-99a-5p; hsa-miR-125b-5p; hsa-miR-222-3p; hsa-miR-93-5p; hsa-miR-671-5p; hsa-miR-125b-2-3p
Gene Ontology (miRWalk)	GO0048009 insulin like growth factor receptor signaling pathway	enriched	0.0131018	7	hsa-miR-17-5p; hsa-miR-423-5p; hsa-miR-99a-5p; hsa-miR-100-5p; hsa-miR-125b-5p; hsa-miR-217; hsa-miR-222-3p
Pathways (miRWalk)	P00010 B cell activation	enriched	0.0141072	8	hsa-miR-93-3p; hsa-miR-17-5p; hsa-miR-423-5p; hsa-miR-100-5p; hsa-miR-125b-5p; hsa-miR-331-3p; hsa-miR-222-3p; hsa-miR-93-5p
Pathways (miRWalk)	P00026 Heterotrimeric G protein signaling pathway Gi alpha and Gs alpha mediated pathway	enriched	0.0141072	8	hsa-miR-17-5p; hsa-miR-106a-5p; hsa-miR-423-5p; hsa-miR-99a-5p; hsa-miR-100-5p; hsa-miR-125b-5p; hsa-miR-331-3p; hsa-miR-93-5p
Pathways (miRWalk)	WP1544 MicroRNAs in cardiomyocyte hypertrophy	enriched	0.0141072	8	hsa-miR-93-3p; hsa-miR-17-5p; hsa-miR-423-5p; hsa-miR-99a-5p; hsa-miR-100-5p; hsa-miR-125b-5p; hsa-miR-331-3p; hsa-miR-93-5p
Gene Ontology (miRWalk)	GO0045786 negative regulation of cell cycle	enriched	0.41805	9	hsa-miR-93-3p; hsa-miR-17-5p; hsa-miR-137; hsa-miR-125b-5p; hsa-miR-222-3p; hsa-miR-93-5p; hsa-miR-191-5p; hsa-miR-671-5p; hsa-miR-1303
Gene Ontology (miRWalk)	GO0045931 positive regulation of mitotic cell cycle	enriched	0.0679634	9	hsa-miR-93-3p; hsa-miR-17-5p; hsa-miR-106a-5p; hsa-miR-100-5p; hsa-miR-542-3p; hsa-miR-125b-5p; hsa-miR-222-3p; hsa-miR-93-5p; hsa-miR-125b-2-3p
Gene Ontology (miRWalk)	GO0046856 phosphatidylinositol dephosphorylation	enriched	0.0579722	9	hsa-miR-17-5p; hsa-miR-106a-5p; hsa-miR-106b-3p; hsa-miR-423-5p; hsa-miR-125b-5p; hsa-miR-217; hsa-miR-222-3p; hsa-miR-93-5p; hsa-miR-216a-5p
Gene Ontology (miRWalk)	GO0051059 nf kappab binding	enriched	0.0525914	9	hsa-miR-93-3p; hsa-miR-106b-3p; hsa-miR-423-5p; hsa-miR-99a-5p; hsa-miR-100-5p; hsa-miR-125b-5p; hsa-miR-331-3p; hsa-miR-93-5p; hsa-miR-139-3p
Gene Ontology (miRWalk)	GO0051149 positive regulation of muscle cell differentiation	enriched	0.0579722	9	hsa-miR-93-3p; hsa-miR-17-5p; hsa-miR-99a-5p; hsa-miR-100-5p; hsa-miR-137; hsa-miR-125b-5p; hsa-miR-331-3p; hsa-miR-93-5p; hsa-miR-216a-5p
Gene Ontology (miRWalk)	GO0051897 positive regulation of protein kinase b signaling cascade	enriched	0.0679634	9	hsa-miR-17-5p; hsa-miR-99a-5p; hsa-miR-100-5p; hsa-miR-542-3p; hsa-miR-125b-5p; hsa-miR-331-3p; hsa-miR-222-3p; hsa-miR-93-5p; hsa-miR-139-3p
Pathways (miRWalk)	WP304 Kit receptor signaling pathway	enriched	0.0141072	8	hsa-miR-93-3p; hsa-miR-17-5p; hsa-miR-106b-3p; hsa-miR-99a-5p; hsa-miR-137; hsa-miR-125b-5p; hsa-miR-222-3p; hsa-miR-93-5p
Gene Ontology (miRWalk)	GO0055114 oxidation reduction process	enriched	0.0525914	9	hsa-miR-93-3p; hsa-miR-17-5p; hsa-miR-106a-5p; hsa-miR-99a-5p; hsa-miR-100-5p; hsa-miR-125b-5p; hsa-miR-222-3p; hsa-miR-93-5p; hsa-miR-671-5p
Gene Ontology (miRWalk)	GO0071479 cellular response to ionizing radiation	enriched	0.0579722	9	hsa-miR-17-5p; hsa-miR-106a-5p; hsa-miR-100-5p; hsa-miR-125b-5p; hsa-miR-217; hsa-miR-331-3p; hsa-miR-222-3p; hsa-miR-93-5p; hsa-miR-216a-5p
Pathways (miRWalk)	WP405 Eukaryotic Transcription Initiation	enriched	0.0141072	8	hsa-miR-17-5p; hsa-miR-423-5p; hsa-miR-99a-5p; hsa-miR-100-5p; hsa-miR-542-3p; hsa-miR-331-3p; hsa-miR-222-3p; hsa-miR-93-5p
Pathways (miRWalk)	WP49 IL 2 Signaling pathway	enriched	0.0141072	8	hsa-miR-93-3p; hsa-miR-17-5p; hsa-miR-423-5p; hsa-miR-99a-5p; hsa-miR-125b-5p; hsa-miR-331-3p; hsa-miR-222-3p; hsa-miR-93-5p
Diseases (published studies about miRNA profiles from peripheral blood)	colon cancer downregulated	enriched	0.296156	9	hsa-miR-17-5p; hsa-miR-106a-5p; hsa-miR-137; hsa-miR-222-5p; hsa-miR-217; hsa-miR-222-3p; hsa-miR-93-5p; hsa-miR-216a-5p; hsa-miR-139-3p
Diseases (published studies about miRNA profiles from peripheral blood)	dilated cardiomyopathy deregulated	depleted	0.0769652	9	hsa-miR-17-5p; hsa-miR-106a-5p; hsa-miR-222-3p; hsa-miR-93-5p; hsa-miR-548i; hsa-miR-582-5p; hsa-miR-582-3p; hsa-miR-139-3p; hsa-miR-1303
Diseases (published studies about miRNA profiles from peripheral blood)	peridontitis deregulated	depleted	0.0862537	9	hsa-miR-17-5p; hsa-miR-222-5p; hsa-miR-542-3p; hsa-miR-191-5p; hsa-miR-216a-5p; hsa-miR-671-5p; hsa-miR-125b-2-3p; hsa-miR-758-3p; hsa-miR-582-5p
Immune cells	CD3 expressed	enriched	0.0679634	9	hsa-miR-17-5p; hsa-miR-423-5p; hsa-miR-99a-5p; hsa-miR-100-5p; hsa-miR-125b-5p; hsa-miR-331-3p; hsa-miR-222-3p; hsa-miR-93-5p; hsa-miR-139-3p
Immune cells	CD56 expressed	depleted	0.132393	9	hsa-miR-17-5p; hsa-miR-423-5p; hsa-miR-331-3p; hsa-miR-222-3p; hsa-miR-93-5p; hsa-miR-191-5p; hsa-miR-671-5p; hsa-miR-582-5p; hsa-miR-139-3p
Organs (miRWalk)	Stem Cells	enriched	0.0734521	8	hsa-miR-17-5p; hsa-miR-106a-5p; hsa-miR-100-5p; hsa-miR-137; hsa-miR-125b-5p; hsa-miR-217; hsa-miR-222-3p; hsa-miR-216a-5p
Pathways (miRWalk)	hsa00310 Lysine degradation	enriched	0.0141072	8	hsa-miR-17-5p; hsa-miR-106a-5p; hsa-miR-423-5p; hsa-miR-100-5p; hsa-miR-125b-5p; hsa-miR-331-3p; hsa-miR-222-3p; hsa-miR-93-5p
Pathways (miRWalk)	hsa04664 Fc epsilon RI signaling pathway	enriched	0.0141072	8	hsa-miR-93-3p; hsa-miR-17-5p; hsa-miR-100-5p; hsa-miR-125b-5p; hsa-miR-217; hsa-miR-331-3p; hsa-miR-222-3p; hsa-miR-93-5p
Gene Ontology (miRWalk)	GO0000085 g2 phase of mitotic cell cycle	enriched	0.0141072	8	hsa-miR-93-3p; hsa-miR-17-5p; hsa-miR-106a-5p; hsa-miR-100-5p; hsa-miR-125b-5p; hsa-miR-331-3p; hsa-miR-222-3p; hsa-miR-93-5p
Gene Ontology (miRWalk)	GO0000786 nucleosome	enriched	0.0141072	8	hsa-miR-93-3p; hsa-miR-17-5p; hsa-miR-423-5p; hsa-miR-100-5p; hsa-miR-125b-5p; hsa-miR-331-3p; hsa-miR-222-3p; hsa-miR-93-5p
Pathways (miRWalk)	WP195 IL 1 signaling pathway	enriched	0.0520607	8	hsa-miR-93-3p; hsa-miR-17-5p; hsa-miR-106a-5p; hsa-miR-423-5p; hsa-miR-125b-5p; hsa-miR-222-3p; hsa-miR-93-5p; hsa-miR-191-5p
Gene Ontology (miRWalk)	GO0000910 cytokinesis	enriched	0.0141072	8	hsa-miR-17-5p; hsa-miR-99a-5p; hsa-miR-100-5p; hsa-miR-542-3p; hsa-miR-125b-5p; hsa-miR-331-3p; hsa-miR-222-3p; hsa-miR-93-5p
Gene Ontology (miRWalk)	GO0001102 rna polymerase ii activating transcription factor binding	enriched	0.0141072	8	hsa-miR-17-5p; hsa-miR-106a-5p; hsa-miR-423-5p; hsa-miR-99a-5p; hsa-miR-100-5p; hsa-miR-125b-5p; hsa-miR-222-3p; hsa-miR-93-5p
Gene Ontology (miRWalk)	GO0001570 vasculogenesis	enriched	0.0141072	8	hsa-miR-17-5p; hsa-miR-106a-5p; hsa-miR-423-5p; hsa-miR-100-5p; hsa-miR-125b-5p; hsa-miR-331-3p; hsa-miR-222-3p; hsa-miR-93-5p
Pathways (miRWalk)	WP524 G13 Signaling Pathway	enriched	0.0902108	8	hsa-miR-93-3p; hsa-miR-17-5p; hsa-miR-100-5p; hsa-miR-137; hsa-miR-331-3p; hsa-miR-222-3p; hsa-miR-93-5p; hsa-miR-216a-5p
Gene Ontology (miRWalk)	GO0001822 kidney development	enriched	0.0141072	8	hsa-miR-17-5p; hsa-miR-106a-5p; hsa-miR-423-5p; hsa-miR-100-5p; hsa-miR-125b-5p; hsa-miR-331-3p; hsa-miR-222-3p; hsa-miR-93-5p
Gene Ontology (miRWalk)	GO0002053 positive regulation of mesenchymal cell proliferation	enriched	0.0141072	8	hsa-miR-17-5p; hsa-miR-106a-5p; hsa-miR-423-5p; hsa-miR-100-5p; hsa-miR-125b-5p; hsa-miR-217; hsa-miR-331-3p; hsa-miR-93-5p
Pathways (miRWalk)	WP712 Estrogen signaling pathway	enriched	0.0520607	8	hsa-miR-93-3p; hsa-miR-17-5p; hsa-miR-106a-5p; hsa-miR-125b-5p; hsa-miR-331-3p; hsa-miR-222-3p; hsa-miR-93-5p; hsa-miR-191-5p
Pathways (miRWalk)	hsa00240 Pyrimidine metabolism	enriched	0.121839	8	hsa-miR-423-5p; hsa-miR-99a-5p; hsa-miR-100-5p; hsa-miR-125b-5p; hsa-miR-331-3p; hsa-miR-222-3p; hsa-miR-93-5p; hsa-miR-671-5p
Gene Ontology (miRWalk)	GO0002756 myd88 independent toll like receptor signaling pathway	enriched	0.0141072	8	hsa-miR-93-3p; hsa-miR-17-5p; hsa-miR-423-5p; hsa-miR-99a-5p; hsa-miR-100-5p; hsa-miR-125b-5p; hsa-miR-222-3p; hsa-miR-93-5p
Gene Ontology (miRWalk)	GO0003705 rna polymerase ii distal enhancer sequence specific dna binding transcription factor activity	enriched	0.0141072	8	hsa-miR-93-3p; hsa-miR-106b-3p; hsa-miR-423-5p; hsa-miR-100-5p; hsa-miR-125b-5p; hsa-miR-331-3p; hsa-miR-222-3p; hsa-miR-93-5p
Gene Ontology (miRWalk)	GO0003746 translation elongation factor activity	enriched	0.0141072	8	hsa-miR-93-3p; hsa-miR-17-5p; hsa-miR-99a-5p; hsa-miR-100-5p; hsa-miR-125b-5p; hsa-miR-331-3p; hsa-miR-222-3p; hsa-miR-93-5p
Pathways (miRWalk)	hsa00620 Pyruvate metabolism	enriched	0.0520607	8	hsa-miR-17-5p; hsa-miR-423-5p; hsa-miR-99a-5p; hsa-miR-100-5p; hsa-miR-125b-5p; hsa-miR-331-3p; hsa-miR-222-3p; hsa-miR-191-5p
Pathways (miRWalk)	hsa03320 PPAR signaling pathway	enriched	0.0520607	8	hsa-miR-93-3p; hsa-miR-17-5p; hsa-miR-423-5p; hsa-miR-100-5p; hsa-miR-542-3p; hsa-miR-331-3p; hsa-miR-222-3p; hsa-miR-191-5p
Pathways (miRWalk)	hsa04142 Lysosome	enriched	0.0520607	8	hsa-miR-17-5p; hsa-miR-423-5p; hsa-miR-100-5p; hsa-miR-125b-5p; hsa-miR-331-3p; hsa-miR-222-3p; hsa-miR-93-5p; hsa-miR-191-5p
Gene Ontology (miRWalk)	GO0005643 nuclear pore	enriched	0.0141072	8	hsa-miR-93-3p; hsa-miR-106b-3p; hsa-miR-99a-5p; hsa-miR-100-5p; hsa-miR-125b-5p; hsa-miR-331-3p; hsa-miR-222-3p; hsa-miR-93-5p
Gene Ontology (miRWalk)	GO0005834 heterotrimeric g protein complex	enriched	0.0141072	8	hsa-miR-17-5p; hsa-miR-106a-5p; hsa-miR-423-5p; hsa-miR-99a-5p; hsa-miR-100-5p; hsa-miR-125b-5p; hsa-miR-331-3p; hsa-miR-93-5p
Gene Ontology (miRWalk)	GO0000288 nuclear transcribed mrna catabolic process deadenylation dependent decay	enriched	0.121839	8	hsa-miR-93-3p; hsa-miR-17-5p; hsa-miR-423-5p; hsa-miR-125b-5p; hsa-miR-331-3p; hsa-miR-222-3p; hsa-miR-93-5p; hsa-miR-671-5p
Gene Ontology (miRWalk)	GO0000307 cyclin dependent protein kinase holoenzyme complex	enriched	0.265695	8	hsa-miR-17-5p; hsa-miR-106a-5p; hsa-miR-423-5p; hsa-miR-137; hsa-miR-125b-5p; hsa-miR-93-5p; hsa-miR-191-5p; hsa-miR-1303
Gene Ontology (miRWalk)	GO0005840 ribosome	enriched	0.0141072	8	hsa-miR-17-5p; hsa-miR-423-5p; hsa-miR-99a-5p; hsa-miR-100-5p; hsa-miR-125b-5p; hsa-miR-331-3p; hsa-miR-222-3p; hsa-miR-93-5p
Gene Ontology (miRWalk)	GO0005911 cell cell junction	enriched	0.0141072	8	hsa-miR-93-3p; hsa-miR-17-5p; hsa-miR-423-5p; hsa-miR-542-3p; hsa-miR-125b-5p; hsa-miR-331-3p; hsa-miR-222-3p; hsa-miR-93-5p
Gene Ontology (miRWalk)	GO0001085 rna polymerase ii transcription factor binding	enriched	0.354077	8	hsa-miR-93-3p; hsa-miR-100-5p; hsa-miR-137; hsa-miR-125b-5p; hsa-miR-331-3p; hsa-miR-222-3p; hsa-miR-125b-2-3p; hsa-miR-139-3p
Gene Ontology (miRWalk)	GO0006289 nucleotide excision repair	enriched	0.0141072	8	hsa-miR-17-5p; hsa-miR-106a-5p; hsa-miR-99a-5p; hsa-miR-100-5p; hsa-miR-125b-5p; hsa-miR-331-3p; hsa-miR-222-3p; hsa-miR-93-5p
Gene Ontology (miRWalk)	GO0001104 rna polymerase ii transcription cofactor activity	enriched	0.121839	8	hsa-miR-17-5p; hsa-miR-423-5p; hsa-miR-99a-5p; hsa-miR-100-5p; hsa-miR-125b-5p; hsa-miR-331-3p; hsa-miR-93-5p; hsa-miR-1303
Gene Ontology (miRWalk)	GO0006626 protein targeting to mitochondrion	enriched	0.0141072	8	hsa-miR-93-3p; hsa-miR-17-5p; hsa-miR-423-5p; hsa-miR-99a-5p; hsa-miR-125b-5p; hsa-miR-331-3p; hsa-miR-222-3p; hsa-miR-93-5p
Gene Ontology (miRWalk)	GO0001658 branching involved in ureteric bud morphogenesis	enriched	0.0902108	8	hsa-miR-17-5p; hsa-miR-423-5p; hsa-miR-542-3p; hsa-miR-125b-5p; hsa-miR-331-3p; hsa-miR-222-3p; hsa-miR-93-5p; hsa-miR-216a-5p
Gene Ontology (miRWalk)	GO0006629 lipid metabolic process	enriched	0.0141072	8	hsa-miR-93-3p; hsa-miR-17-5p; hsa-miR-423-5p; hsa-miR-99a-5p; hsa-miR-100-5p; hsa-miR-331-3p; hsa-miR-222-3p; hsa-miR-93-5p
Gene Ontology (miRWalk)	GO0007267 cell cell signaling	enriched	0.0141072	8	hsa-miR-17-5p; hsa-miR-106a-5p; hsa-miR-423-5p; hsa-miR-100-5p; hsa-miR-125b-5p; hsa-miR-331-3p; hsa-miR-222-3p; hsa-miR-93-5p
Gene Ontology (miRWalk)	GO0007409 axonogenesis	enriched	0.0141072	8	hsa-miR-93-3p; hsa-miR-17-5p; hsa-miR-106a-5p; hsa-miR-423-5p; hsa-miR-125b-5p; hsa-miR-331-3p; hsa-miR-222-3p; hsa-miR-93-5p
Gene Ontology (miRWalk)	GO0007565 female pregnancy	enriched	0.0141072	8	hsa-miR-93-3p; hsa-miR-17-5p; hsa-miR-423-5p; hsa-miR-100-5p; hsa-miR-125b-5p; hsa-miR-331-3p; hsa-miR-222-3p; hsa-miR-93-5p
Gene Ontology (miRWalk)	GO0007601 visual perception	enriched	0.0141072	8	hsa-miR-17-5p; hsa-miR-106a-5p; hsa-miR-423-5p; hsa-miR-100-5p; hsa-miR-125b-5p; hsa-miR-331-3p; hsa-miR-222-3p; hsa-miR-93-5p
Gene Ontology (miRWalk)	GO0004407 histone deacetylase activity	enriched	0.222176	8	hsa-miR-17-5p; hsa-miR-423-5p; hsa-miR-217; hsa-miR-331-3p; hsa-miR-222-3p; hsa-miR-216a-5p; hsa-miR-671-5p; hsa-miR-125b-2-3p
Gene Ontology (miRWalk)	GO0005070 sh3 sh2 adaptor activity	enriched	0.0520607	8	hsa-miR-17-5p; hsa-miR-106b-3p; hsa-miR-100-5p; hsa-miR-125b-5p; hsa-miR-331-3p; hsa-miR-222-3p; hsa-miR-93-5p; hsa-miR-191-5p
Gene Ontology (miRWalk)	GO0008104 protein localization	enriched	0.0141072	8	hsa-miR-93-3p; hsa-miR-17-5p; hsa-miR-423-5p; hsa-miR-99a-5p; hsa-miR-125b-5p; hsa-miR-331-3p; hsa-miR-222-3p; hsa-miR-93-5p
Gene Ontology (miRWalk)	GO0005719 nuclear euchromatin	enriched	0.0902108	8	hsa-miR-93-3p; hsa-miR-423-5p; hsa-miR-100-5p; hsa-miR-217; hsa-miR-331-3p; hsa-miR-222-3p; hsa-miR-93-5p; hsa-miR-216a-5p
Gene Ontology (miRWalk)	GO0005765 lysosomal membrane	enriched	0.0520607	8	hsa-miR-17-5p; hsa-miR-423-5p; hsa-miR-100-5p; hsa-miR-125b-5p; hsa-miR-331-3p; hsa-miR-222-3p; hsa-miR-93-5p; hsa-miR-191-5p
Gene Ontology (miRWalk)	GO0005770 late endosome	enriched	0.121839	8	hsa-miR-93-3p; hsa-miR-17-5p; hsa-miR-423-5p; hsa-miR-125b-5p; hsa-miR-331-3p; hsa-miR-222-3p; hsa-miR-93-5p; hsa-miR-1303
Gene Ontology (miRWalk)	GO0005793 endoplasmic reticulum golgi intermediate compartment	enriched	0.0520607	8	hsa-miR-93-3p; hsa-miR-17-5p; hsa-miR-106b-3p; hsa-miR-99a-5p; hsa-miR-331-3p; hsa-miR-222-3p; hsa-miR-93-5p; hsa-miR-191-5p
Gene Ontology (miRWalk)	GO0008180 signalosome	enriched	0.0141072	8	hsa-miR-93-3p; hsa-miR-17-5p; hsa-miR-423-5p; hsa-miR-100-5p; hsa-miR-125b-5p; hsa-miR-331-3p; hsa-miR-222-3p; hsa-miR-93-5p
Gene Ontology (miRWalk)	GO0015631 tubulin binding	enriched	0.0141072	8	hsa-miR-93-3p; hsa-miR-423-5p; hsa-miR-99a-5p; hsa-miR-100-5p; hsa-miR-542-3p; hsa-miR-331-3p; hsa-miR-222-3p; hsa-miR-93-5p
Gene Ontology (miRWalk)	GO0016514 swi snf complex	enriched	0.0141072	8	hsa-miR-17-5p; hsa-miR-106a-5p; hsa-miR-99a-5p; hsa-miR-100-5p; hsa-miR-125b-5p; hsa-miR-331-3p; hsa-miR-222-3p; hsa-miR-93-5p
Gene Ontology (miRWalk)	GO0017053 transcriptional repressor complex	enriched	0.0141072	8	hsa-miR-93-3p; hsa-miR-17-5p; hsa-miR-99a-5p; hsa-miR-100-5p; hsa-miR-137; hsa-miR-125b-5p; hsa-miR-331-3p; hsa-miR-93-5p
Gene Ontology (miRWalk)	GO0006302 double strand break repair	enriched	0.145204	8	hsa-miR-106b-3p; hsa-miR-100-5p; hsa-miR-125b-5p; hsa-miR-331-3p; hsa-miR-222-3p; hsa-miR-93-5p; hsa-miR-191-5p; hsa-miR-671-5p
Gene Ontology (miRWalk)	GO0006310 dna recombination	enriched	0.0520607	8	hsa-miR-93-3p; hsa-miR-17-5p; hsa-miR-99a-5p; hsa-miR-100-5p; hsa-miR-125b-5p; hsa-miR-331-3p; hsa-miR-93-5p; hsa-miR-191-5p
Gene Ontology (miRWalk)	GO0006325 chromatin organization	enriched	0.0520607	8	hsa-miR-17-5p; hsa-miR-100-5p; hsa-miR-125b-5p; hsa-miR-217; hsa-miR-331-3p; hsa-miR-222-3p; hsa-miR-93-5p; hsa-miR-191-5p
[truncated: 3,201 more rows]
